# Supplementary material for: Mycobacterial PstP impairs host RNA alternative splicing by dephosphorylation of spliceosome RBMX at S189
Source: IMetaOmics. 2025 Jan 9;2(1):e53. doi: 10.1002/imo2.53 (PMC12806253; doi:10.1002/imo2.53)
Supplement: Supplementary file 2 — Table S1. TMT‐based proteomic data of THP‐1 after infected by Mycobacterium tuberculosis H37Ra. Table S2. Gene Ontology biological process (GO‐BP) enrichment analysis of upregulated proteins after infected by Mycobacterium tuberculosis H37Ra. Table S3. TMT‐based phosphoproteomic data of THP‐1 after infected by Mycobacterium tuberculosis H37Ra. Table S4. GO‐BP enrichment analysis of proteins with significantly changed phosphosites after infected by Mycobacterium tuberculosis H37Ra. Table S5. TMT‐based proteomic data of THP‐1 after infected by Mycobacterium smegmatis MC2 155. Table S6. GO‐BP enrichment analysis of proteins with up regulated phosphosites after infected by Mycobacterium smegmatis MC2 155. Table S7. TMT‐based phosphoproteomic data of THP‐1 after infected by Mycobacterium smegmatis MC2 155. Table S8. GO‐BP enrichment analysis of proteins with significantly changed phosphosites after infected by Mycobacterium smegmatis MC2 155. Table S9. Transcriptomic data of THP‐1 after infected by Mycobacterium tuberculosis H37Ra. Table S10. GO‐BP enrichment analysis of upregulated genes after infected by Mycobacterium tuberculosis H37Ra. Table S11. Alternative splicing events in THP‐1 cell after infected by Mycobacterium tuberculosis H37Ra. Table S12. Enrichment analysis of alternative splicing genes after infected by Mycobacterium tuberculosis H37Ra. Table S13. TMT‐based proteomic data of HEK‐293T cell after overexpressed with PstP. Table S14. TMT‐based phosphoproteomic data of HEK‐293T cell after overexpressed with PstP. Table S15. KEGG enrichment analysis of proteins with down regulated phosphosites after overexpressed with PstP. Table S16. PstP co‐immunoprecipitation (CO‐IP) combined with LC‐MS/MS results. Table S17. KEGG enrichment analysis of PstP co‐immunoprecipitated proteins. Table S18. List of primers used for plasmid construction in this study. Table S19. List of primers used for reverse transcription‐polymerase chain reaction (RT‐PCR) in this study. Table S [file IMO2-2-e53-s001.xlsx]

## Sheet:  S1
Table S1 TMT-based proteomic data of THP-1 after infected by Mycobacterium tuberculosis H37Ra.
Protein IDs	Majority protein IDs	Peptide counts (all)	Peptide counts (razor+unique)	Peptide counts (unique)	Protein names	Gene names	Fasta headers	Control intensity corrected 1	Control intensity corrected 2	Control intensity corrected 3	Infection intensity corrected 1	Infection intensity corrected 2	Infection intensity corrected 3	Log2 control intensity corrected 1	Log2 control intensity corrected 2	Log2 control intensity corrected 3	Log2 infection intensity corrected 1	Log2 infection intensity corrected 2	Log2 infection intensity corrected 3	ratio	P
A0A024QZ33;Q9H0G5;K7EK40;K7EMD8;K7ERM9	A0A024QZ33;Q9H0G5	7;7;1;1;1	7;7;1;1;1	7;7;1;1;1	Nuclear speckle splicing regulatory protein 1	CCDC55;NSRP1	tr|A0A024QZ33|A0A024QZ33_HUMAN Coiled-coil domain-containing protein 55 OS=Homo sapiens OX=9606 GN=NSRP1 PE=1 SV=1;sp|Q9H0G5|NSRP1_HUMAN Nuclear speckle splicing regulatory protein 1 OS=Homo sapiens OX=9606 GN=NSRP1 PE=1 SV=1	15757000	1.58244e+07	1.39868e+07	1.52407e+07	1.52554e+07	1.55152e+07	23.9095	23.9156	23.7376	23.8614	23.8628	23.8872	1.00973	0.807859
A0A024QZX5;A0A087X1N8;P35237;A0A2R8YD12;A0A2R8Y6A7;A0A2R8YDD0;A0A2R8Y517	A0A024QZX5;A0A087X1N8;P35237;A0A2R8YD12;A0A2R8Y6A7	16;16;16;15;9;1;1	15;15;15;14;8;1;1	15;15;15;14;8;1;1	Serpin B6	SERPINB6	tr|A0A024QZX5|A0A024QZX5_HUMAN Serpin B6 OS=Homo sapiens OX=9606 GN=SERPINB6 PE=1 SV=1;tr|A0A087X1N8|A0A087X1N8_HUMAN Serpin B6 OS=Homo sapiens OX=9606 GN=SERPINB6 PE=1 SV=1;sp|P35237|SPB6_HUMAN Serpin B6 OS=Homo sapiens OX=9606 GN=SERPINB6 PE=1 SV=3;tr|A0	72033000	7.28346e+07	7.8864e+07	7.57577e+07	7.72344e+07	7.56887e+07	26.1022	26.1181	26.2329	26.1749	26.2027	26.1736	1.02212	0.513207
A0A024R4E5;Q00341;H0Y394;H7C0A4;H7BZC3;C9JIZ1;C9J5E5;H7C2D1;C9JZI8;C9JHZ8;C9JES8;C9JHS7;C9JK79;C9JT62;C9JHN6;C9JEJ8;C9JBS3;H7C3D0;C9JQ82;C9JMQ6;C9J739;C9JHS9	A0A024R4E5;Q00341;H0Y394	66;65;48;21;15;15;13;11;11;10;10;9;5;5;4;4;4;3;3;2;1;1	66;65;48;21;15;15;13;11;11;10;10;9;5;5;4;4;4;3;3;2;1;1	66;65;48;21;15;15;13;11;11;10;10;9;5;5;4;4;4;3;3;2;1;1	Vigilin	HDLBP	tr|A0A024R4E5|A0A024R4E5_HUMAN High density lipoprotein binding protein (Vigilin), isoform CRA_a OS=Homo sapiens OX=9606 GN=HDLBP PE=1 SV=1;sp|Q00341|VIGLN_HUMAN Vigilin OS=Homo sapiens OX=9606 GN=HDLBP PE=1 SV=2;tr|H0Y394|H0Y394_HUMAN Vigilin (Fragment) O	375280000	3.9226e+08	3.80374e+08	4.09041e+08	4.0755e+08	3.9416e+08	28.4834	28.5472	28.5028	28.6077	28.6024	28.5542	1.05474	0.0394733
A0A087WZA9;A0A024R4K9;A0A087X266;Q9BXJ8	A0A087WZA9;A0A024R4K9;A0A087X266;Q9BXJ8	1;1;1;1	1;1;1;1	1;1;1;1	Transmembrane protein 120A	TMEM120A;TMPIT	tr|A0A087WZA9|A0A087WZA9_HUMAN Ion channel TACAN (Fragment) OS=Homo sapiens OX=9606 GN=TMEM120A PE=1 SV=1;tr|A0A024R4K9|A0A024R4K9_HUMAN Ion channel TACAN OS=Homo sapiens OX=9606 GN=TMEM120A PE=1 SV=1;tr|A0A087X266|A0A087X266_HUMAN Ion channel TACAN OS=Hom	1449500	1.24949e+06	1.41701e+06	1.49453e+06	1.47125e+06	1.49195e+06	20.4671	20.2529	20.4344	20.5113	20.4886	20.5088	1.08302	0.217314
K7EN05;K7EPC8;A0A024R7E8;K7EQ44;K7EMV4;P60002	K7EN05;K7EPC8;A0A024R7E8;K7EQ44;K7EMV4;P60002	1;1;1;1;1;1	1;1;1;1;1;1	1;1;1;1;1;1	Transcription elongation factor 1 homolog	ELOF1	tr|K7EN05|K7EN05_HUMAN Transcription elongation factor 1 homolog OS=Homo sapiens OX=9606 GN=ELOF1 PE=1 SV=1;tr|K7EPC8|K7EPC8_HUMAN Transcription elongation factor 1 homolog OS=Homo sapiens OX=9606 GN=ELOF1 PE=1 SV=1;tr|A0A024R7E8|A0A024R7E8_HUMAN Transcrip	1480200	1.32487e+06	1.29451e+06	1.52858e+06	1.45851e+06	1.43501e+06	20.4974	20.3374	20.304	20.5438	20.4761	20.4526	1.07867	0.195045
A0A024R7W5;A0A087X0Q1;A0A087WY31;Q7Z739	A0A024R7W5;A0A087X0Q1;A0A087WY31;Q7Z739	14;14;14;14	14;14;14;14	8;8;8;8	YTH domain-containing family protein 3	YTHDF3	tr|A0A024R7W5|A0A024R7W5_HUMAN YTH domain family, member 3, isoform CRA_a OS=Homo sapiens OX=9606 GN=YTHDF3 PE=1 SV=1;tr|A0A087X0Q1|A0A087X0Q1_HUMAN YTH domain-containing family protein 3 OS=Homo sapiens OX=9606 GN=YTHDF3 PE=1 SV=1;tr|A0A087WY31|A0A087WY31	66476000	6.01394e+07	6.024e+07	6.57173e+07	6.40003e+07	6.36849e+07	25.9863	25.8418	25.8442	25.9698	25.9316	25.9244	1.03504	0.398582
A0A024RA52;P25787;A0A7I2YQP7;C9JCK5;A0A7I2V2H3;H3BT36	A0A024RA52;P25787;A0A7I2YQP7;C9JCK5;A0A7I2V2H3	15;15;9;9;8;2	15;15;9;9;8;2	15;15;9;9;8;2	Proteasome subunit alpha type;Proteasome subunit alpha type-2	PSMA2	tr|A0A024RA52|A0A024RA52_HUMAN Proteasome subunit alpha type OS=Homo sapiens OX=9606 GN=PSMA2 PE=1 SV=1;sp|P25787|PSA2_HUMAN Proteasome subunit alpha type-2 OS=Homo sapiens OX=9606 GN=PSMA2 PE=1 SV=2;tr|A0A7I2YQP7|A0A7I2YQP7_HUMAN Uncharacterized protein O	107790000	9.78233e+07	1.01797e+08	1.20063e+08	1.0952e+08	1.18785e+08	26.6836	26.5437	26.6011	26.8392	26.7066	26.8238	1.13324	0.0365348
A0A024RAC6;Q14241	A0A024RAC6;Q14241	6;6	6;6	6;6	Transcription elongation factor B polypeptide 3	TCEB3	tr|A0A024RAC6|A0A024RAC6_HUMAN Elongin-A OS=Homo sapiens OX=9606 GN=ELOA PE=1 SV=1;sp|Q14241|ELOA1_HUMAN Elongin-A OS=Homo sapiens OX=9606 GN=ELOA PE=1 SV=2	7632400	7.9757e+06	8.04969e+06	7.86737e+06	7.59902e+06	7.32091e+06	22.8637	22.9272	22.9405	22.9074	22.8574	22.8036	0.963204	0.23188
E9PRM7;A0A0J9YWM3;A0A024RCG2;Q96BI1	E9PRM7;A0A0J9YWM3;A0A024RCG2;Q96BI1	4;4;4;4	4;4;4;4	4;4;4;4	Solute carrier family 22 member 18	SLC22A18	tr|E9PRM7|E9PRM7_HUMAN Solute carrier family 22 member 18 OS=Homo sapiens OX=9606 GN=SLC22A18 PE=1 SV=1;tr|A0A0J9YWM3|A0A0J9YWM3_HUMAN Solute carrier family 22 member 18 OS=Homo sapiens OX=9606 GN=SLC22A18 PE=1 SV=1;tr|A0A024RCG2|A0A024RCG2_HUMAN Solute ca	36239000	3.26661e+07	3.54698e+07	3.32524e+07	3.34619e+07	3.28936e+07	25.111	24.9613	25.0801	24.987	24.996	24.9713	0.954328	0.283567
P46379;A0A7I2V508;A0A0G2JK23;A0A024RCR6;A0A7P0MQS5;A0A0G2JL47;A0A0G2JJM1;X6REW1;F6S6P2;F6X9W3;F6U341;F6VEM6;F6WML8;A0A1B0GX79;A0A0G2JJR8;A0A7I2V3H1;F6XTU0;F6U1F2;F6UR09;F6TC96;H0Y710;H0Y4L1	P46379;A0A7I2V508;A0A0G2JK23;A0A024RCR6;A0A7P0MQS5;A0A0G2JL47;A0A0G2JJM1;X6REW1;F6S6P2	25;25;25;25;25;22;13;13;13;8;8;8;8;8;8;8;8;8;8;6;5;4	25;25;25;25;25;22;13;13;13;8;8;8;8;8;8;8;8;8;8;6;5;4	25;25;25;25;25;22;13;13;13;8;8;8;8;8;8;8;8;8;8;6;5;4	Large proline-rich protein BAG6	BAG6;BAT3	sp|P46379|BAG6_HUMAN Large proline-rich protein BAG6 OS=Homo sapiens OX=9606 GN=BAG6 PE=1 SV=2;tr|A0A7I2V508|A0A7I2V508_HUMAN BCL2-associated athanogene 6 OS=Homo sapiens OX=9606 GN=BAG6 PE=1 SV=1;tr|A0A0G2JK23|A0A0G2JK23_HUMAN BCL2-associated athanogene 6	54890000	5.63381e+07	5.21249e+07	5.33299e+07	5.29148e+07	5.28909e+07	25.71	25.7476	25.6355	25.6684	25.6572	25.6565	0.974182	0.378193
A0A067XG54;A0A804HIW2;Q8NB49	A0A067XG54;A0A804HIW2;Q8NB49	2;2;2	2;2;2	2;2;2	Phospholipid-transporting ATPase;Phospholipid-transporting ATPase IG	ATP11C	tr|A0A067XG54|A0A067XG54_HUMAN Phospholipid-transporting ATPase OS=Homo sapiens OX=9606 GN=ATP11C PE=1 SV=1;tr|A0A804HIW2|A0A804HIW2_HUMAN Phospholipid-transporting ATPase IG OS=Homo sapiens OX=9606 GN=ATP11C PE=4 SV=1;sp|Q8NB49|AT11C_HUMAN Phospholipid-tr	2511900	3.12332e+06	2.7253e+06	2.48188e+06	2.57257e+06	2.67957e+06	21.2603	21.5747	21.378	21.243	21.2948	21.3536	0.925063	0.365044
G5E9M9;A0A075B6E4;A0A0A6YYI5;G5E9M7;Q14135	G5E9M9;A0A075B6E4;A0A0A6YYI5;G5E9M7;Q14135	1;1;1;1;1	1;1;1;1;1	1;1;1;1;1	Transcription cofactor vestigial-like protein 4	VGLL4	tr|G5E9M9|G5E9M9_HUMAN Transcription cofactor vestigial-like protein 4 OS=Homo sapiens OX=9606 GN=VGLL4 PE=1 SV=1;tr|A0A075B6E4|A0A075B6E4_HUMAN Transcription cofactor vestigial-like protein 4 OS=Homo sapiens OX=9606 GN=VGLL4 PE=1 SV=1;tr|A0A0A6YYI5|A0A0A6	1182700	1.17917e+06	495202	1.04637e+06	802233	903460	20.1737	20.1693	18.9177	19.997	19.6137	19.7851	0.963244	0.925523
A0A075B6E9;A0A494C1A4;Q96NW7;B1AKT2	A0A075B6E9;A0A494C1A4;Q96NW7	3;3;3;1	1;1;1;0	1;1;1;0	Leucine-rich repeat-containing protein 7	LRRC7	tr|A0A075B6E9|A0A075B6E9_HUMAN Leucine-rich repeat-containing protein 7 OS=Homo sapiens OX=9606 GN=LRRC7 PE=1 SV=1;tr|A0A494C1A4|A0A494C1A4_HUMAN Leucine-rich repeat-containing protein 7 OS=Homo sapiens OX=9606 GN=LRRC7 PE=1 SV=1;sp|Q96NW7|LRRC7_HUMAN Leuc	4371200	4.17061e+06	4.40639e+06	4.18629e+06	4.17995e+06	4.29826e+06	22.0596	21.9918	22.0712	21.9972	21.9951	22.0353	0.978089	0.339336
Q9C0C7;A0A075B6T1;H0YE34	Q9C0C7;A0A075B6T1;H0YE34	2;2;1	2;2;1	2;2;1	Activating molecule in BECN1-regulated autophagy protein 1	AMBRA1	sp|Q9C0C7|AMRA1_HUMAN Activating molecule in BECN1-regulated autophagy protein 1 OS=Homo sapiens OX=9606 GN=AMBRA1 PE=1 SV=2;tr|A0A075B6T1|A0A075B6T1_HUMAN Activating molecule in BECN1-regulated autophagy protein 1 OS=Homo sapiens OX=9606 GN=AMBRA1 PE=1 SV	243770	111104	107590	178744	160979	148861	17.8952	16.7616	16.7152	17.4475	17.2965	17.1836	1.05648	0.681027
A0A075B6T4;Q9NVX7;E9PJ66;E9PJY1;E9PM58;E9PL18;E9PQ38	A0A075B6T4;Q9NVX7;E9PJ66;E9PJY1;E9PM58;E9PL18;E9PQ38	2;2;1;1;1;1;1	2;2;1;1;1;1;1	2;2;1;1;1;1;1	Kelch repeat and BTB domain-containing protein 4	KBTBD4	tr|A0A075B6T4|A0A075B6T4_HUMAN Kelch repeat and BTB domain-containing protein 4 OS=Homo sapiens OX=9606 GN=KBTBD4 PE=1 SV=1;sp|Q9NVX7|KBTB4_HUMAN Kelch repeat and BTB domain-containing protein 4 OS=Homo sapiens OX=9606 GN=KBTBD4 PE=1 SV=3;tr|E9PJ66|E9PJ66_	7813300	7.99216e+06	8.17272e+06	8.41815e+06	8.0384e+06	8.06964e+06	22.8975	22.9302	22.9624	23.0051	22.9385	22.9441	1.02285	0.3167
A0A087WX83;A0A075B749;Q5VU43;E9PQG4	A0A087WX83;A0A075B749;Q5VU43;E9PQG4	2;2;2;1	2;2;2;1	2;2;2;1	Myomegalin	PDE4DIP	tr|A0A087WX83|A0A087WX83_HUMAN Myomegalin OS=Homo sapiens OX=9606 GN=PDE4DIP PE=1 SV=1;tr|A0A075B749|A0A075B749_HUMAN Myomegalin OS=Homo sapiens OX=9606 GN=PDE4DIP PE=1 SV=2;sp|Q5VU43|MYOME_HUMAN Myomegalin OS=Homo sapiens OX=9606 GN=PDE4DIP PE=1 SV=3;tr|E	0	0	0	0	0	0	#NUM!	#NUM!	#NUM!	#NUM!	#NUM!	#NUM!	#DIV/0!	#NUM!
A0A075B785;A0A2R8Y566;Q9P260;A0A075B768	A0A075B785;A0A2R8Y566;Q9P260	4;4;4;1	4;4;4;1	4;4;4;1	LisH domain and HEAT repeat-containing protein KIAA1468	KIAA1468	tr|A0A075B785|A0A075B785_HUMAN RAB11-binding protein RELCH OS=Homo sapiens OX=9606 GN=RELCH PE=1 SV=7;tr|A0A2R8Y566|A0A2R8Y566_HUMAN RAB11-binding protein RELCH OS=Homo sapiens OX=9606 GN=RELCH PE=1 SV=1;sp|Q9P260|RELCH_HUMAN RAB11-binding protein RELCH OS	5581500	6.01958e+06	6.36161e+06	5.76549e+06	5.86492e+06	6.06336e+06	22.4122	22.5212	22.601	22.459	22.4837	22.5317	0.985029	0.758921
M0QXX5;M0R0E9;A0A075B7A1;M0R344;Q9NRA0	M0QXX5;M0R0E9;A0A075B7A1;M0R344;Q9NRA0	1;1;1;1;1	1;1;1;1;1	1;1;1;1;1	Sphingosine kinase 2	SPHK2	tr|M0QXX5|M0QXX5_HUMAN Sphingosine kinase 2 (Fragment) OS=Homo sapiens OX=9606 GN=SPHK2 PE=1 SV=1;tr|M0R0E9|M0R0E9_HUMAN Sphingosine kinase 2 OS=Homo sapiens OX=9606 GN=SPHK2 PE=1 SV=1;tr|A0A075B7A1|A0A075B7A1_HUMAN Sphingosine kinase 2 OS=Homo sapiens OX=	893490	1.04217e+06	1.1149e+06	992081	999448	1.08217e+06	19.7691	19.9912	20.0885	19.9201	19.9308	20.0455	1.00758	0.887959
A0A087WSW9;A0A087WSY9;Q16881;F8W809;A0A182DWI3;E9PIR7;E2QRB9;E9PKD3;A0A0B4J225;E9PIZ5;E9PLT3;E9PKI4;E9PQI3;E9PRI8;E9PJU2	A0A087WSW9;A0A087WSY9;Q16881;F8W809;A0A182DWI3;E9PIR7;E2QRB9	27;27;27;26;26;25;21;13;9;8;6;6;5;2;1	27;27;27;26;26;25;21;13;9;8;6;6;5;2;1	26;26;26;25;25;24;20;12;8;7;5;5;5;2;1	Thioredoxin reductase 1, cytoplasmic	TXNRD1	tr|A0A087WSW9|A0A087WSW9_HUMAN Thioredoxin-disulfide reductase OS=Homo sapiens OX=9606 GN=TXNRD1 PE=1 SV=1;tr|A0A087WSY9|A0A087WSY9_HUMAN Thioredoxin reductase 1, cytoplasmic OS=Homo sapiens OX=9606 GN=TXNRD1 PE=1 SV=2;sp|Q16881|TRXR1_HUMAN Thioredoxin red	203030000	2.07017e+08	2.1235e+08	2.06069e+08	2.11345e+08	2.10795e+08	27.5971	27.6252	27.6619	27.6186	27.655	27.6513	1.00934	0.577859
V9GYI0;V9GYH6;A0A087WT04;U3KQ54;Q6P1K2	V9GYI0;V9GYH6;A0A087WT04;U3KQ54;Q6P1K2	1;1;1;1;1	1;1;1;1;1	1;1;1;1;1	Polyamine-modulated factor 1	PMF1;PMF1-BGLAP	tr|V9GYI0|V9GYI0_HUMAN Polyamine-modulated factor 1 OS=Homo sapiens OX=9606 GN=PMF1 PE=4 SV=1;tr|V9GYH6|V9GYH6_HUMAN Polyamine-modulated factor 1 (Fragment) OS=Homo sapiens OX=9606 GN=PMF1 PE=4 SV=1;tr|A0A087WT04|A0A087WT04_HUMAN PMF1-BGLAP readthrough OS=	850450	697135	744143	741400	717330	706627	19.6979	19.4111	19.5052	19.4999	19.4523	19.4306	0.944858	0.45956
A0A087X2I2;A0A087WT12;P36969;K7ERP4;K7EKX7;K7ENB4;K7EJ20;R4GNE4;A0A087X247;A0A0A0MTT1	A0A087X2I2;A0A087WT12;P36969;K7ERP4;K7EKX7;K7ENB4;K7EJ20;R4GNE4	8;8;8;7;7;7;7;6;3;3	8;8;8;7;7;7;7;6;3;3	8;8;8;7;7;7;7;6;3;3	Glutathione peroxidase;Phospholipid hydroperoxide glutathione peroxidase, mitochondrial	GPX4	tr|A0A087X2I2|A0A087X2I2_HUMAN Glutathione peroxidase OS=Homo sapiens OX=9606 GN=GPX4 PE=1 SV=1;tr|A0A087WT12|A0A087WT12_HUMAN Glutathione peroxidase OS=Homo sapiens OX=9606 GN=GPX4 PE=1 SV=1;sp|P36969|GPX4_HUMAN Phospholipid hydroperoxide glutathione pero	39702000	3.50058e+07	3.63992e+07	3.62287e+07	3.57747e+07	3.6091e+07	25.2427	25.0611	25.1174	25.1106	25.0924	25.1051	0.972886	0.556048
A0A087WT18;Q96A73	A0A087WT18;Q96A73	2;2	2;2	2;2	Putative monooxygenase p33MONOX	KIAA1191	tr|A0A087WT18|A0A087WT18_HUMAN Putative monooxygenase p33MONOX OS=Homo sapiens OX=9606 GN=KIAA1191 PE=1 SV=1;sp|Q96A73|P33MX_HUMAN Putative monooxygenase p33MONOX OS=Homo sapiens OX=9606 GN=KIAA1191 PE=1 SV=1	896710	945329	1.02047e+06	920462	838951	957447	19.7743	19.8505	19.9608	19.812	19.6782	19.8688	0.949119	0.389399
A0A087WT20;Q9NV06;A0A087X1F8;B3KME9	A0A087WT20;Q9NV06	7;7;3;3	7;7;3;3	7;7;3;3	DDB1- and CUL4-associated factor 13	DCAF13	tr|A0A087WT20|A0A087WT20_HUMAN DDB1- and CUL4-associated factor 13 OS=Homo sapiens OX=9606 GN=DCAF13 PE=1 SV=1;sp|Q9NV06|DCA13_HUMAN DDB1- and CUL4-associated factor 13 OS=Homo sapiens OX=9606 GN=DCAF13 PE=1 SV=2	9651600	6.40294e+06	7.02561e+06	7.195e+06	6.61753e+06	7.13091e+06	23.2023	22.6103	22.7442	22.7786	22.6579	22.7657	0.907422	0.580073
A0A087WT52;E9PJI4;E9PPA5;E9PKQ3;E7EPP6;O14757	A0A087WT52;E9PJI4;E9PPA5;E9PKQ3;E7EPP6;O14757	1;1;1;1;1;1	1;1;1;1;1;1	1;1;1;1;1;1	Serine/threonine-protein kinase Chk1	CHEK1	tr|A0A087WT52|A0A087WT52_HUMAN Serine/threonine-protein kinase Chk1 (Fragment) OS=Homo sapiens OX=9606 GN=CHEK1 PE=1 SV=6;tr|E9PJI4|E9PJI4_HUMAN Serine/threonine-protein kinase Chk1 (Fragment) OS=Homo sapiens OX=9606 GN=CHEK1 PE=1 SV=1;tr|E9PPA5|E9PPA5_HUM	0	0	0	0	0	0	#NUM!	#NUM!	#NUM!	#NUM!	#NUM!	#NUM!	#DIV/0!	#NUM!
A0A087WT84;Q9H9V9	A0A087WT84;Q9H9V9	1;1	1;1	1;1	JmjC domain-containing protein 4	JMJD4	tr|A0A087WT84|A0A087WT84_HUMAN 2-oxoglutarate and iron-dependent oxygenase JMJD4 OS=Homo sapiens OX=9606 GN=JMJD4 PE=1 SV=1;sp|Q9H9V9|JMJD4_HUMAN 2-oxoglutarate and iron-dependent oxygenase JMJD4 OS=Homo sapiens OX=9606 GN=JMJD4 PE=1 SV=2	586610	403941	428919	561140	472068	539674	19.162	18.6238	18.7103	19.098	18.8486	19.0417	1.10808	0.440971
A0A087WT99;Q9H0W9;E9PPB5;E9PQS1;E9PJU8;E9PSC3;E9PLC5;E9PLB3;E9PIP1;E9PR95	A0A087WT99;Q9H0W9;E9PPB5;E9PQS1;E9PJU8	11;11;8;8;7;4;4;4;4;3	11;11;8;8;7;4;4;4;4;3	3;3;1;1;2;1;1;1;1;1	Ester hydrolase C11orf54	C11orf54	tr|A0A087WT99|A0A087WT99_HUMAN Ester hydrolase C11orf54 OS=Homo sapiens OX=9606 GN=C11orf54 PE=1 SV=1;sp|Q9H0W9|CK054_HUMAN Ester hydrolase C11orf54 OS=Homo sapiens OX=9606 GN=C11orf54 PE=1 SV=1;tr|E9PPB5|E9PPB5_HUMAN Ester hydrolase C11orf54 (Fragment) OS	27037000	3.46559e+07	3.82695e+07	3.298e+07	3.47198e+07	3.59553e+07	24.6884	25.0466	25.1897	24.9751	25.0493	25.0997	1.03694	0.703195
A0A087WTA5;H7C2L8	A0A087WTA5	16;4	1;0	1;0		EIF2B4	tr|A0A087WTA5|A0A087WTA5_HUMAN Translation initiation factor eIF-2B subunit delta OS=Homo sapiens OX=9606 GN=EIF2B4 PE=1 SV=1	357480	420295	365189	364132	347497	362566	18.4475	18.681	18.4783	18.4741	18.4066	18.4679	0.939833	0.361794
A0A087WTF6;A0A087WX77;A0A087WWD4;A0A087WV75;P13591;A0A087WTE4;A0A087WWJ5;A0A087WVU1;A0A087X1V2;A0A087WZS4;A0A0D9SF30;A0A087WTR3;A0A0C4DGS4;A0A087WVD0	A0A087WTF6;A0A087WX77;A0A087WWD4;A0A087WV75;P13591;A0A087WTE4;A0A087WWJ5	19;19;19;19;19;16;11;8;6;5;4;3;3;1	19;19;19;19;19;16;11;8;6;5;4;3;3;1	0;0;0;0;0;0;0;0;0;0;0;0;0;0	Neural cell adhesion molecule 1	NCAM1	tr|A0A087WTF6|A0A087WTF6_HUMAN Neural cell adhesion molecule 1 OS=Homo sapiens OX=9606 GN=NCAM1 PE=1 SV=1;tr|A0A087WX77|A0A087WX77_HUMAN Neural cell adhesion molecule 1 OS=Homo sapiens OX=9606 GN=NCAM1 PE=1 SV=1;tr|A0A087WWD4|A0A087WWD4_HUMAN Neural cell a	71527000	6.71493e+07	6.86857e+07	7.29462e+07	7.36257e+07	6.9945e+07	26.092	26.0009	26.0335	26.1203	26.1337	26.0597	1.04415	0.151067
A0A087WTJ2;Q96F15;Q8WWP7	A0A087WTJ2;Q96F15	6;4;2	6;4;2	6;4;2	GTPase IMAP family member 5	GIMAP1-GIMAP5;GIMAP5	tr|A0A087WTJ2|A0A087WTJ2_HUMAN GIMAP1-GIMAP5 readthrough OS=Homo sapiens OX=9606 GN=GIMAP1-GIMAP5 PE=1 SV=1;sp|Q96F15|GIMA5_HUMAN GTPase IMAP family member 5 OS=Homo sapiens OX=9606 GN=GIMAP5 PE=1 SV=1	6529900	7.46046e+06	7.10191e+06	7.29912e+06	7.20188e+06	7.73438e+06	22.6386	22.8308	22.7598	22.7993	22.7799	22.8829	1.0542	0.310661
A0A087WTN8;Q6UB99;A0A2R8Y4T9;A0A2R8YE03;A0A2R8YEI0;X5D778;A0A2R8Y438	A0A087WTN8;Q6UB99;A0A2R8Y4T9;A0A2R8YE03;A0A2R8YEI0;X5D778;A0A2R8Y438	2;2;1;1;1;1;1	2;2;1;1;1;1;1	2;2;1;1;1;1;1	Ankyrin repeat domain-containing protein 11	ANKRD11	tr|A0A087WTN8|A0A087WTN8_HUMAN Ankyrin repeat domain-containing protein 11 OS=Homo sapiens OX=9606 GN=ANKRD11 PE=1 SV=1;sp|Q6UB99|ANR11_HUMAN Ankyrin repeat domain-containing protein 11 OS=Homo sapiens OX=9606 GN=ANKRD11 PE=1 SV=3;tr|A0A2R8Y4T9|A0A2R8Y4T9_	1092600	1.13505e+06	983060	1.04975e+06	1.06344e+06	1.04624e+06	20.0593	20.1143	19.9069	20.0016	20.0203	19.9968	0.984027	0.771839
E5RHK0;A0A0B4J212;F8W7P5;E5RGD0;A0A087WTS3;A1XBS5	E5RHK0;A0A0B4J212;F8W7P5;E5RGD0;A0A087WTS3;A1XBS5	1;1;1;1;1;1	1;1;1;1;1;1	1;1;1;1;1;1	Protein FAM92A1	FAM92A1	tr|E5RHK0|E5RHK0_HUMAN CBY1-interacting BAR domain-containing 1 OS=Homo sapiens OX=9606 GN=CIBAR1 PE=1 SV=1;tr|A0A0B4J212|A0A0B4J212_HUMAN CBY1-interacting BAR domain-containing 1 OS=Homo sapiens OX=9606 GN=CIBAR1 PE=1 SV=1;tr|F8W7P5|F8W7P5_HUMAN CBY1-inte	0	0	0	0	0	0	#NUM!	#NUM!	#NUM!	#NUM!	#NUM!	#NUM!	#DIV/0!	#NUM!
A0A096LNJ4;A0A087WX43;A0A096LNL2;D6RE84;A0A096LP10;A0A087WTT9;A0A1B0GVW6;Q9NP73	A0A096LNJ4;A0A087WX43;A0A096LNL2;D6RE84;A0A096LP10;A0A087WTT9;A0A1B0GVW6;Q9NP73	1;1;1;1;1;1;1;1	1;1;1;1;1;1;1;1	1;1;1;1;1;1;1;1	Putative bifunctional UDP-N-acetylglucosamine transferase and deubiquitinase ALG13	ALG13	tr|A0A096LNJ4|A0A096LNJ4_HUMAN N-acetylglucosaminyldiphosphodolichol N-acetylglucosaminyltransferase OS=Homo sapiens OX=9606 GN=ALG13 PE=1 SV=1;tr|A0A087WX43|A0A087WX43_HUMAN N-acetylglucosaminyldiphosphodolichol N-acetylglucosaminyltransferase OS=Homo sap	455630	462037	526145	505348	503873	538984	18.7975	18.8176	19.0051	18.9469	18.9427	19.0399	1.0723	0.258092
A0A0C4DH00;A0A087WTU1;A0A0B4J2G4;Q15345	A0A0C4DH00;A0A087WTU1;A0A0B4J2G4;Q15345	1;1;1;1	1;1;1;1	1;1;1;1	Leucine-rich repeat-containing protein 41	LRRC41	tr|A0A0C4DH00|A0A0C4DH00_HUMAN Leucine-rich repeat-containing protein 41 OS=Homo sapiens OX=9606 GN=LRRC41 PE=1 SV=1;tr|A0A087WTU1|A0A087WTU1_HUMAN Leucine-rich repeat-containing protein 41 OS=Homo sapiens OX=9606 GN=LRRC41 PE=1 SV=1;tr|A0A0B4J2G4|A0A0B4J2	0	0	0	0	0	0	#NUM!	#NUM!	#NUM!	#NUM!	#NUM!	#NUM!	#DIV/0!	#NUM!
A0A087WTV6;Q96C36;A0A087WZR9;J3KR12;A0A087WX69;A0A087WZF0	A0A087WTV6;Q96C36;A0A087WZR9;J3KR12	15;15;11;8;1;1	15;15;11;8;1;1	14;14;10;7;1;1	Pyrroline-5-carboxylate reductase 2;Pyrroline-5-carboxylate reductase	PYCR2	tr|A0A087WTV6|A0A087WTV6_HUMAN Pyrroline-5-carboxylate reductase OS=Homo sapiens OX=9606 GN=PYCR2 PE=1 SV=1;sp|Q96C36|P5CR2_HUMAN Pyrroline-5-carboxylate reductase 2 OS=Homo sapiens OX=9606 GN=PYCR2 PE=1 SV=1;tr|A0A087WZR9|A0A087WZR9_HUMAN Pyrroline-5-carb	90713000	8.56149e+07	9.21461e+07	9.3798e+07	9.16187e+07	9.10855e+07	26.4348	26.3514	26.4574	26.4831	26.4491	26.4407	1.0299	0.314043
A0A087WVR3;A0A087WTW0;Q96T88;A0A087WWG9	A0A087WVR3;A0A087WTW0;Q96T88;A0A087WWG9	6;6;6;4	6;6;6;4	6;6;6;4	E3 ubiquitin-protein ligase UHRF1	UHRF1	tr|A0A087WVR3|A0A087WVR3_HUMAN RING-type E3 ubiquitin transferase OS=Homo sapiens OX=9606 GN=UHRF1 PE=1 SV=1;tr|A0A087WTW0|A0A087WTW0_HUMAN RING-type E3 ubiquitin transferase OS=Homo sapiens OX=9606 GN=UHRF1 PE=1 SV=1;sp|Q96T88|UHRF1_HUMAN E3 ubiquitin-pro	11933000	1.03827e+07	9.88857e+06	9.72059e+06	9.16565e+06	9.07347e+06	23.5085	23.3077	23.2373	23.2126	23.1278	23.1132	0.868198	0.119657
A0A087WU02;Q96RQ1;F8VPA6;F8W0R1;F8VR88;F8VUZ2;H0YI50;H0YHJ8;H0YI58	A0A087WU02;Q96RQ1;F8VPA6;F8W0R1;F8VR88;F8VUZ2;H0YI50	4;4;3;2;2;2;2;1;1	4;4;3;2;2;2;2;1;1	4;4;3;2;2;2;2;1;1	Endoplasmic reticulum-Golgi intermediate compartment protein 2	ERGIC2	tr|A0A087WU02|A0A087WU02_HUMAN Endoplasmic reticulum-Golgi intermediate compartment protein 2 OS=Homo sapiens OX=9606 GN=ERGIC2 PE=1 SV=1;sp|Q96RQ1|ERGI2_HUMAN Endoplasmic reticulum-Golgi intermediate compartment protein 2 OS=Homo sapiens OX=9606 GN=ERGIC2	15268000	1.11356e+07	1.23093e+07	1.25631e+07	1.20198e+07	1.23627e+07	23.864	23.4087	23.5532	23.5827	23.5189	23.5595	0.954349	0.723295
A0A087WU03	A0A087WU03	1	1	1		HNRNPDL	tr|A0A087WU03|A0A087WU03_HUMAN Heterogeneous nuclear ribonucleoprotein D-like OS=Homo sapiens OX=9606 GN=HNRNPDL PE=1 SV=1	11554000	1.13671e+07	1.20031e+07	1.16735e+07	1.17145e+07	1.17106e+07	23.4619	23.4384	23.5169	23.4767	23.4818	23.4813	1.005	0.776258
A0A087WU07;Q5TGZ0;A0A3B3IRY5;R4GMY4;R4GNA1	A0A087WU07;Q5TGZ0	3;3;1;1;1	3;3;1;1;1	3;3;1;1;1	MICOS complex subunit MIC10	MINOS1	tr|A0A087WU07|A0A087WU07_HUMAN MICOS complex subunit MIC10 OS=Homo sapiens OX=9606 GN=MICOS10 PE=1 SV=1;sp|Q5TGZ0|MIC10_HUMAN MICOS complex subunit MIC10 OS=Homo sapiens OX=9606 GN=MICOS10 PE=1 SV=1	6944500	4.67169e+06	4.82613e+06	6.57283e+06	5.73981e+06	5.82804e+06	22.7274	22.1555	22.2024	22.6481	22.4526	22.4746	1.10329	0.473086
A6NNI4;A0A2R8Y478;A0A7I2V3T0;A0A7I2V3T7;G8JLH6;A0A087WU13;F5GXT1;P21926	A6NNI4;A0A2R8Y478;A0A7I2V3T0;A0A7I2V3T7;G8JLH6;A0A087WU13;F5GXT1;P21926	3;3;3;3;3;3;3;3	3;3;3;3;3;3;3;3	3;3;3;3;3;3;3;3	Tetraspanin;CD9 antigen	CD9	tr|A6NNI4|A6NNI4_HUMAN CD9 antigen OS=Homo sapiens OX=9606 GN=CD9 PE=1 SV=1;tr|A0A2R8Y478|A0A2R8Y478_HUMAN CD9 antigen OS=Homo sapiens OX=9606 GN=CD9 PE=1 SV=1;tr|A0A7I2V3T0|A0A7I2V3T0_HUMAN CD9 antigen OS=Homo sapiens OX=9606 GN=CD9 PE=1 SV=1;tr|A0A7I2V3T	8494600	9.37331e+06	1.17222e+07	1.37273e+07	1.30103e+07	1.45365e+07	23.0181	23.1601	23.4827	23.7105	23.6332	23.7932	1.39486	0.0578017
A0A087WU18;Q99607	A0A087WU18;Q99607	1;1	1;1	1;1	ETS-related transcription factor Elf-4	ELF4	tr|A0A087WU18|A0A087WU18_HUMAN ETS-related transcription factor Elf-4 OS=Homo sapiens OX=9606 GN=ELF4 PE=1 SV=1;sp|Q99607|ELF4_HUMAN ETS-related transcription factor Elf-4 OS=Homo sapiens OX=9606 GN=ELF4 PE=1 SV=1	1459200	2.22485e+06	1.51779e+06	2.07453e+06	2.08246e+06	1.95372e+06	20.4767	21.0853	20.5335	20.9844	20.9899	20.8978	1.17472	0.313138
A0A087WU53;Q9H0U3	A0A087WU53;Q9H0U3	5;5	5;5	5;5	Magnesium transporter protein 1	MAGT1	tr|A0A087WU53|A0A087WU53_HUMAN Dolichyl-diphosphooligosaccharide--protein glycosyltransferase subunit MAGT1 OS=Homo sapiens OX=9606 GN=MAGT1 PE=1 SV=1;sp|Q9H0U3|MAGT1_HUMAN Magnesium transporter protein 1 OS=Homo sapiens OX=9606 GN=MAGT1 PE=1 SV=1	29882000	2.7936e+07	3.05741e+07	2.7828e+07	2.91932e+07	2.7365e+07	24.8328	24.7356	24.8658	24.73	24.7991	24.7058	0.95468	0.245993
Q8WYA6;A0A087WUB9;A2A2P1	Q8WYA6;A0A087WUB9	16;16;2	16;16;2	16;16;2	Beta-catenin-like protein 1	CTNNBL1	sp|Q8WYA6|CTBL1_HUMAN Beta-catenin-like protein 1 OS=Homo sapiens OX=9606 GN=CTNNBL1 PE=1 SV=1;tr|A0A087WUB9|A0A087WUB9_HUMAN Beta-catenin-like protein 1 OS=Homo sapiens OX=9606 GN=CTNNBL1 PE=1 SV=1	86866000	8.33765e+07	8.25029e+07	8.49074e+07	8.31272e+07	8.1306e+07	26.3723	26.3131	26.2979	26.3394	26.3088	26.2769	0.986529	0.541001
E9PL01;A0A087WUC6;Q15005;E9PI68;E9PRB9;H0YE04	E9PL01;A0A087WUC6;Q15005;E9PI68;E9PRB9	14;14;14;13;8;4	14;14;14;13;8;4	14;14;14;13;8;4	Signal peptidase complex subunit 2	SPCS2	tr|E9PL01|E9PL01_HUMAN Signal peptidase complex subunit 2 OS=Homo sapiens OX=9606 GN=SPCS2 PE=1 SV=1;tr|A0A087WUC6|A0A087WUC6_HUMAN Signal peptidase complex subunit 2 OS=Homo sapiens OX=9606 GN=SPCS2 PE=1 SV=1;sp|Q15005|SPCS2_HUMAN Signal peptidase complex	147960000	1.42511e+08	1.62492e+08	1.64302e+08	1.65765e+08	1.56486e+08	27.1406	27.0865	27.2758	27.2918	27.3046	27.2215	1.07416	0.194954
A0A087WUD3;Q9NRP0	A0A087WUD3;Q9NRP0	1;1	1;1	1;1	Oligosaccharyltransferase complex subunit OSTC	OSTC	tr|A0A087WUD3|A0A087WUD3_HUMAN Oligosaccharyltransferase complex subunit OS=Homo sapiens OX=9606 GN=OSTC PE=1 SV=1;sp|Q9NRP0|OSTC_HUMAN Oligosaccharyltransferase complex subunit OSTC OS=Homo sapiens OX=9606 GN=OSTC PE=1 SV=1	4748500	3.91684e+06	4.31769e+06	4.06009e+06	4.13932e+06	4.11182e+06	22.179	21.9013	22.0418	21.9531	21.981	21.9713	0.948255	0.46302
A0A087WUK2;O14979	A0A087WUK2;O14979	18;18	17;17	17;17	Heterogeneous nuclear ribonucleoprotein D-like	HNRNPDL	tr|A0A087WUK2|A0A087WUK2_HUMAN Heterogeneous nuclear ribonucleoprotein D-like OS=Homo sapiens OX=9606 GN=HNRNPDL PE=1 SV=1;sp|O14979|HNRDL_HUMAN Heterogeneous nuclear ribonucleoprotein D-like OS=Homo sapiens OX=9606 GN=HNRNPDL PE=1 SV=3	265610000	2.62926e+08	2.54526e+08	2.7157e+08	2.74864e+08	2.62712e+08	27.9847	27.9701	27.9232	28.0167	28.0341	27.9689	1.03331	0.154189
A0A087WUT6;O60841	A0A087WUT6;O60841	54;54	54;54	53;53	Eukaryotic translation initiation factor 5B	EIF5B	tr|A0A087WUT6|A0A087WUT6_HUMAN Eukaryotic translation initiation factor 5B OS=Homo sapiens OX=9606 GN=EIF5B PE=1 SV=1;sp|O60841|IF2P_HUMAN Eukaryotic translation initiation factor 5B OS=Homo sapiens OX=9606 GN=EIF5B PE=1 SV=4	322170000	3.33175e+08	3.00771e+08	3.31909e+08	3.26274e+08	3.27407e+08	28.2632	28.3117	28.1641	28.3062	28.2815	28.2865	1.03083	0.408999
A0A087WUV0	A0A087WUV0	1	1	1			tr|A0A087WUV0|A0A087WUV0_HUMAN Uncharacterized protein OS=Homo sapiens OX=9606 PE=1 SV=1	31692000	1.85093e+07	2.21983e+07	2.63662e+07	2.29962e+07	2.29669e+07	24.9176	24.1417	24.4039	24.6522	24.4549	24.4531	0.999029	0.902641
H7BXY1;A0A087WUY2;P49796	H7BXY1;A0A087WUY2;P49796	1;1;1	1;1;1	1;1;1	Regulator of G-protein signaling 3	RGS3	tr|H7BXY1|H7BXY1_HUMAN Regulator of G-protein signalling 3, isoform CRA_i OS=Homo sapiens OX=9606 GN=RGS3 PE=1 SV=1;tr|A0A087WUY2|A0A087WUY2_HUMAN Regulator of G-protein-signaling 3 OS=Homo sapiens OX=9606 GN=RGS3 PE=1 SV=1;sp|P49796|RGS3_HUMAN Regulator o	613660	641698	720915	713053	615302	664981	19.2271	19.2915	19.4595	19.4437	19.2309	19.343	1.00863	0.894002
A0A087WUZ3;Q01082;F8W6C1;A4QPE4;O15020;P11277;H0YJE6	A0A087WUZ3;Q01082	48;48;16;3;3;2;1	48;48;16;3;3;2;1	48;48;16;3;3;2;1	Spectrin beta chain, non-erythrocytic 1	SPTBN1	tr|A0A087WUZ3|A0A087WUZ3_HUMAN Spectrin beta chain OS=Homo sapiens OX=9606 GN=SPTBN1 PE=1 SV=1;sp|Q01082|SPTB2_HUMAN Spectrin beta chain, non-erythrocytic 1 OS=Homo sapiens OX=9606 GN=SPTBN1 PE=1 SV=2	86742000	8.36274e+07	8.42705e+07	8.16236e+07	8.13447e+07	8.02847e+07	26.3702	26.3175	26.3285	26.2825	26.2775	26.2586	0.955282	0.0379175
Q99417;A0A087WV05;A0A0D9SEI7	Q99417;A0A087WV05	7;7;1	7;7;1	7;7;1	C-Myc-binding protein	MYCBP	sp|Q99417|MYCBP_HUMAN c-Myc-binding protein OS=Homo sapiens OX=9606 GN=MYCBP PE=1 SV=3;tr|A0A087WV05|A0A087WV05_HUMAN Uncharacterized protein OS=Homo sapiens OX=9606 PE=3 SV=1	73522000	7.82724e+07	7.81275e+07	7.7683e+07	7.50249e+07	7.50033e+07	26.1317	26.222	26.2193	26.2111	26.1609	26.1605	0.990385	0.716849
A0A087WV25;O95684	A0A087WV25;O95684	2;2	2;2	2;2	FGFR1 oncogene partner	FGFR1OP	tr|A0A087WV25|A0A087WV25_HUMAN Centrosomal protein 43 OS=Homo sapiens OX=9606 GN=CEP43 PE=1 SV=1;sp|O95684|CEP43_HUMAN Centrosomal protein 43 OS=Homo sapiens OX=9606 GN=CEP43 PE=1 SV=1	813930	745931	801091	868437	709100	849300	19.6345	19.5087	19.6116	19.7281	19.4356	19.6959	1.02791	0.753348
A0A087WV46;C9JXA7;Q0VGL1;A0A087WT92	A0A087WV46;C9JXA7;Q0VGL1;A0A087WT92	2;2;2;1	2;2;2;1	2;2;2;1	Ragulator complex protein LAMTOR4;Ragulator complex protein LAMTOR4, N-terminally processed	LAMTOR4	tr|A0A087WV46|A0A087WV46_HUMAN Late endosomal/lysosomal adaptor and MAPK and MTOR activator 4 OS=Homo sapiens OX=9606 GN=LAMTOR4 PE=1 SV=1;tr|C9JXA7|C9JXA7_HUMAN Late endosomal/lysosomal adaptor and MAPK and MTOR activator 4 OS=Homo sapiens OX=9606 GN=LAMT	15472000	1.38311e+07	1.54068e+07	1.43083e+07	1.43831e+07	1.43927e+07	23.8832	23.7214	23.8771	23.7703	23.7779	23.7788	0.963638	0.433049
P62341;A0A087WVA1;Q6IAK0	P62341;A0A087WVA1;Q6IAK0	2;2;1	2;2;1	2;2;1	Selenoprotein T	SELT	sp|P62341|SELT_HUMAN Thioredoxin reductase-like selenoprotein T OS=Homo sapiens OX=9606 GN=SELENOT PE=1 SV=2;tr|A0A087WVA1|A0A087WVA1_HUMAN Selenoprotein T OS=Homo sapiens OX=9606 GN=SELENOT PE=1 SV=1;tr|Q6IAK0|Q6IAK0_HUMAN Selenoprotein T OS=Homo sapiens	3218700	1.69982e+06	1.64728e+06	2.49879e+06	1.97169e+06	1.90001e+06	21.618	20.697	20.6517	21.2528	20.911	20.8576	0.970253	0.960865
Q8IWB9;A0A087WVA8;J3KRZ8	Q8IWB9;A0A087WVA8;J3KRZ8	8;8;4	8;8;4	8;8;4	Testis-expressed sequence 2 protein	TEX2	sp|Q8IWB9|TEX2_HUMAN Testis-expressed protein 2 OS=Homo sapiens OX=9606 GN=TEX2 PE=1 SV=2;tr|A0A087WVA8|A0A087WVA8_HUMAN Testis-expressed protein 2 OS=Homo sapiens OX=9606 GN=TEX2 PE=1 SV=1;tr|J3KRZ8|J3KRZ8_HUMAN Testis-expressed protein 2 (Fragment) OS=Ho	4480500	4.43807e+06	4.83461e+06	4.28194e+06	4.41961e+06	4.235e+06	22.0952	22.0815	22.205	22.0298	22.0755	22.0139	0.940623	0.140834
A0A087WVF7;Q9NZM3;E7EPJ2;H7BZD4;F8W719;H0Y3G5	A0A087WVF7;Q9NZM3	13;13;5;1;1;1	13;13;5;1;1;1	12;12;5;1;1;0	Intersectin-2	ITSN2	tr|A0A087WVF7|A0A087WVF7_HUMAN Intersectin-2 OS=Homo sapiens OX=9606 GN=ITSN2 PE=1 SV=1;sp|Q9NZM3|ITSN2_HUMAN Intersectin-2 OS=Homo sapiens OX=9606 GN=ITSN2 PE=1 SV=3	12186000	1.22463e+07	1.26791e+07	1.20239e+07	1.20863e+07	1.19556e+07	23.5387	23.5458	23.596	23.5194	23.5269	23.5112	0.971824	0.143419
A0A087WVI0;E9PBL8;Q8WTW3;J3QKY9;J3QLT5;J3KRP4	A0A087WVI0;E9PBL8;Q8WTW3	13;13;13;2;2;1	13;13;13;2;2;1	13;13;13;2;2;1	Conserved oligomeric Golgi complex subunit 1	COG1	tr|A0A087WVI0|A0A087WVI0_HUMAN Conserved oligomeric Golgi complex subunit 1 OS=Homo sapiens OX=9606 GN=COG1 PE=1 SV=1;tr|E9PBL8|E9PBL8_HUMAN Conserved oligomeric Golgi complex subunit 1 (Fragment) OS=Homo sapiens OX=9606 GN=COG1 PE=1 SV=2;sp|Q8WTW3|COG1_HU	12039000	1.45112e+07	1.44626e+07	1.32012e+07	1.34694e+07	1.34806e+07	23.5212	23.7907	23.7858	23.6542	23.6832	23.6844	0.978995	0.803426
A0A087WVI8;Q8IUC6	A0A087WVI8;Q8IUC6	1;1	1;1	1;1	TIR domain-containing adapter molecule 1	TICAM1	tr|A0A087WVI8|A0A087WVI8_HUMAN TIR domain-containing adapter molecule 1 OS=Homo sapiens OX=9606 GN=TICAM1 PE=1 SV=1;sp|Q8IUC6|TCAM1_HUMAN TIR domain-containing adapter molecule 1 OS=Homo sapiens OX=9606 GN=TICAM1 PE=1 SV=1	2225500	2.02114e+06	1.63329e+06	1.7222e+06	1.60279e+06	1.62122e+06	21.0857	20.9467	20.6394	20.7158	20.6122	20.6286	0.841201	0.207636
A0A087WVP1;Q14517;H0Y9C8;H0Y9H4	A0A087WVP1;Q14517	5;5;1;1	5;5;1;1	5;5;1;1	Protocadherin Fat 1;Protocadherin Fat 1, nuclear form	FAT1	tr|A0A087WVP1|A0A087WVP1_HUMAN Protocadherin Fat 1 OS=Homo sapiens OX=9606 GN=FAT1 PE=1 SV=1;sp|Q14517|FAT1_HUMAN Protocadherin Fat 1 OS=Homo sapiens OX=9606 GN=FAT1 PE=1 SV=2	6765700	6.28094e+06	6.4094e+06	5.94923e+06	5.89499e+06	5.91913e+06	22.6898	22.5825	22.6118	22.5043	22.4911	22.497	0.912999	0.0532997
A0A087WVS8;Q70IA6	A0A087WVS8;Q70IA6	2;2	2;2	2;2	MOB kinase activator 2	MOB2	tr|A0A087WVS8|A0A087WVS8_HUMAN MOB kinase activator 2 OS=Homo sapiens OX=9606 GN=MOB2 PE=1 SV=2;sp|Q70IA6|MOB2_HUMAN MOB kinase activator 2 OS=Homo sapiens OX=9606 GN=MOB2 PE=1 SV=1	0	0	0	0	0	0	#NUM!	#NUM!	#NUM!	#NUM!	#NUM!	#NUM!	#DIV/0!	#NUM!
Q9Y5U8;A0A087WVZ0;Q5TI65	Q9Y5U8;A0A087WVZ0;Q5TI65	3;3;2	3;3;2	3;3;2	Mitochondrial pyruvate carrier 1	MPC1;BRP44L	sp|Q9Y5U8|MPC1_HUMAN Mitochondrial pyruvate carrier 1 OS=Homo sapiens OX=9606 GN=MPC1 PE=1 SV=1;tr|A0A087WVZ0|A0A087WVZ0_HUMAN Mitochondrial pyruvate carrier OS=Homo sapiens OX=9606 GN=MPC1 PE=1 SV=1;tr|Q5TI65|Q5TI65_HUMAN Mitochondrial pyruvate carrier OS	2322200	2.09503e+06	2.07635e+06	1.97832e+06	2.01944e+06	1.9796e+06	21.1471	20.9985	20.9856	20.9158	20.9455	20.9168	0.920503	0.14675
H7C4X9;A0A087WVZ6;Q9ULU4;A0A087WYS3;A0A087WV57;Q5TH12	H7C4X9;A0A087WVZ6;Q9ULU4;A0A087WYS3;A0A087WV57	7;7;7;6;4;1	7;7;7;6;4;1	7;7;7;6;4;1	Protein kinase C-binding protein 1	ZMYND8	tr|H7C4X9|H7C4X9_HUMAN Protein kinase C-binding protein 1 (Fragment) OS=Homo sapiens OX=9606 GN=ZMYND8 PE=1 SV=2;tr|A0A087WVZ6|A0A087WVZ6_HUMAN Protein kinase C-binding protein 1 OS=Homo sapiens OX=9606 GN=ZMYND8 PE=1 SV=2;sp|Q9ULU4|PKCB1_HUMAN Protein kin	16294000	1.49347e+07	1.47667e+07	1.50881e+07	1.52703e+07	15322000	23.9578	23.8322	23.8158	23.8469	23.8642	23.8691	0.993151	0.867389
A0A087WVZ9;P19388;A0A0A0MQR7;A0A087WWX0;A0A087WVN5	A0A087WVZ9;P19388;A0A0A0MQR7;A0A087WWX0	8;8;7;5;2	8;8;7;5;2	8;8;7;5;2	DNA-directed RNA polymerases I, II, and III subunit RPABC1	POLR2E	tr|A0A087WVZ9|A0A087WVZ9_HUMAN DNA-directed RNA polymerase II subunit E OS=Homo sapiens OX=9606 GN=POLR2E PE=1 SV=1;sp|P19388|RPAB1_HUMAN DNA-directed RNA polymerases I, II, and III subunit RPABC1 OS=Homo sapiens OX=9606 GN=POLR2E PE=1 SV=4;tr|A0A0A0MQR7|A	17191000	1.75207e+07	1.71743e+07	1.61655e+07	1.60153e+07	1.69805e+07	24.0352	24.0626	24.0338	23.9464	23.9329	24.0174	0.947484	0.0826389
A0A087WW06;Q96AY4	A0A087WW06;Q96AY4	1;1	1;1	1;1	Tetratricopeptide repeat protein 28	TTC28	tr|A0A087WW06|A0A087WW06_HUMAN Tetratricopeptide repeat protein 28 OS=Homo sapiens OX=9606 GN=TTC28 PE=1 SV=1;sp|Q96AY4|TTC28_HUMAN Tetratricopeptide repeat protein 28 OS=Homo sapiens OX=9606 GN=TTC28 PE=1 SV=4	952100	995680	1.05365e+06	996770	956566	1.07134e+06	19.8608	19.9253	20.007	19.9269	19.8675	20.031	1.00775	0.874078
A0A087WW23;P20292	A0A087WW23;P20292	2;2	2;2	2;2	Arachidonate 5-lipoxygenase-activating protein	ALOX5AP	tr|A0A087WW23|A0A087WW23_HUMAN Arachidonate 5-lipoxygenase-activating protein OS=Homo sapiens OX=9606 GN=ALOX5AP PE=1 SV=1;sp|P20292|AL5AP_HUMAN Arachidonate 5-lipoxygenase-activating protein OS=Homo sapiens OX=9606 GN=ALOX5AP PE=1 SV=2	7423500	6.83969e+06	7.97679e+06	7.1357e+06	7.39127e+06	7.5767e+06	22.8237	22.7055	22.9274	22.7666	22.8174	22.8531	0.993871	0.931939
C9JAG1;A0A087WW58;Q9C0D9	C9JAG1;A0A087WW58;Q9C0D9	2;2;2	2;2;2	1;1;1	Ethanolaminephosphotransferase 1	EPT1	tr|C9JAG1|C9JAG1_HUMAN Ethanolaminephosphotransferase 1 (Fragment) OS=Homo sapiens OX=9606 GN=SELENOI PE=1 SV=1;tr|A0A087WW58|A0A087WW58_HUMAN Ethanolaminephosphotransferase 1 OS=Homo sapiens OX=9606 GN=SELENOI PE=1 SV=1;sp|Q9C0D9|EPT1_HUMAN Ethanolamineph	1706200	1.49129e+06	2.18348e+06	2.2765e+06	2.31454e+06	2.51188e+06	20.7024	20.5081	21.0582	21.1184	21.1423	21.2603	1.32001	0.113501
Q9UQN3;A0A087WW88;C9J0A7	Q9UQN3;A0A087WW88	5;5;1	5;5;1	5;5;1	Charged multivesicular body protein 2b	CHMP2B	sp|Q9UQN3|CHM2B_HUMAN Charged multivesicular body protein 2b OS=Homo sapiens OX=9606 GN=CHMP2B PE=1 SV=1;tr|A0A087WW88|A0A087WW88_HUMAN Charged multivesicular body protein 2b OS=Homo sapiens OX=9606 GN=CHMP2B PE=1 SV=2	18386000	1.97235e+07	1.99104e+07	1.91572e+07	1.99155e+07	1.89173e+07	24.1321	24.2334	24.247	24.1914	24.2474	24.1732	0.999484	0.996728
A0A087WWA3;Q4R9M9;O60333;A0A3B3ITK3;A0A3F2YNW9;A0A3B3IUA1;A0A3B3IU40;A0A3B3IT28;A0A3B3ITE5;A0A3B3ITF7;A0A3B3ITW6;Q12756;H7C0K6;A0A6Q8PFJ8	A0A087WWA3;Q4R9M9;O60333	7;7;7;3;3;3;3;3;3;3;3;3;2;1	7;7;7;3;3;3;3;3;3;3;3;3;2;1	7;7;7;3;3;3;3;3;3;3;3;3;2;1	Kinesin-like protein;Kinesin-like protein KIF1B	KIF1B;KIF1Bbeta	tr|A0A087WWA3|A0A087WWA3_HUMAN Kinesin-like protein KIF1B OS=Homo sapiens OX=9606 GN=KIF1B PE=1 SV=1;tr|Q4R9M9|Q4R9M9_HUMAN Kinesin family member 1Bbeta isoform II OS=Homo sapiens OX=9606 GN=KIF1B PE=1 SV=1;sp|O60333|KIF1B_HUMAN Kinesin-like protein KIF1B	9762400	1.01625e+07	1.0441e+07	9.86359e+06	1.00309e+07	1.02806e+07	23.2188	23.2767	23.3158	23.2337	23.2579	23.2934	0.993719	0.806913
C9J8Z7;C9JLE1;F8W8R3;A0A087WWF6;P49005;C9IZD2	C9J8Z7;C9JLE1;F8W8R3;A0A087WWF6;P49005;C9IZD2	2;2;2;2;2;1	2;2;2;2;2;1	2;2;2;2;2;1	DNA polymerase delta subunit 2	POLD2	tr|C9J8Z7|C9J8Z7_HUMAN DNA polymerase delta subunit 2 (Fragment) OS=Homo sapiens OX=9606 GN=POLD2 PE=1 SV=1;tr|C9JLE1|C9JLE1_HUMAN DNA polymerase delta subunit 2 (Fragment) OS=Homo sapiens OX=9606 GN=POLD2 PE=1 SV=1;tr|F8W8R3|F8W8R3_HUMAN DNA polymerase de	2404500	3.02239e+06	3.58004e+06	2.41521e+06	2.84196e+06	2.95836e+06	21.1973	21.5273	21.7715	21.2037	21.4385	21.4964	0.912133	0.571968
M0R2H0;A0A087WWI0;Q9H2I8	M0R2H0;A0A087WWI0;Q9H2I8	1;1;1	1;1;1	1;1;1	Leucine-rich repeat-containing protein C10orf11	C10orf11	tr|M0R2H0|M0R2H0_HUMAN Leucine-rich melanocyte differentiation-associated protein OS=Homo sapiens OX=9606 GN=LRMDA PE=1 SV=1;tr|A0A087WWI0|A0A087WWI0_HUMAN Leucine-rich melanocyte differentiation-associated protein OS=Homo sapiens OX=9606 GN=LRMDA PE=1 SV=	427480	402433	323575	382583	340725	411596	18.7055	18.6184	18.3037	18.5454	18.3782	18.6509	0.983889	0.909994
H0YMB3;H0YLV5;A0A087WWM4;F8WAN9;H0YNJ6;Q9P2T1;H0YK13;H0YLB8;H0YN22;H0YNS9;H0YK71;H0YMW6;H0YKE1;H0YNH0;P36959	H0YMB3;H0YLV5;A0A087WWM4;F8WAN9;H0YNJ6;Q9P2T1;H0YK13;H0YLB8	7;7;7;7;7;7;4;4;3;3;3;2;1;1;1	7;7;7;7;7;7;4;4;3;3;3;2;1;1;1	7;7;7;7;7;7;4;4;3;3;3;2;1;1;1	GMP reductase;GMP reductase 2	GMPR2	tr|H0YMB3|H0YMB3_HUMAN GMP reductase OS=Homo sapiens OX=9606 GN=GMPR2 PE=1 SV=1;tr|H0YLV5|H0YLV5_HUMAN GMP reductase OS=Homo sapiens OX=9606 GN=GMPR2 PE=1 SV=1;tr|A0A087WWM4|A0A087WWM4_HUMAN GMP reductase OS=Homo sapiens OX=9606 GN=GMPR2 PE=1 SV=1;tr|F8WAN	6682900	6.17679e+06	6.61626e+06	6.74636e+06	6.22212e+06	6.59127e+06	22.672	22.5584	22.6576	22.6857	22.569	22.6521	1.0043	0.906286
A0A499FJY3;A0A087WWP4;Q96T37;A0A494C001	A0A499FJY3;A0A087WWP4;Q96T37;A0A494C001	21;21;21;20	21;21;21;20	21;21;21;20	Putative RNA-binding protein 15	RBM15	tr|A0A499FJY3|A0A499FJY3_HUMAN RNA-binding protein 15 OS=Homo sapiens OX=9606 GN=RBM15 PE=1 SV=1;tr|A0A087WWP4|A0A087WWP4_HUMAN RNA-binding protein 15 OS=Homo sapiens OX=9606 GN=RBM15 PE=1 SV=1;sp|Q96T37|RBM15_HUMAN RNA-binding protein 15 OS=Homo sapiens O	39512000	4.20111e+07	3.72151e+07	4.14181e+07	4.01294e+07	4.04304e+07	25.2358	25.3243	25.1494	25.3038	25.2582	25.2689	1.02728	0.510971
A0A087WWP8;Q5VWQ0;A0A0C4DGT8;A0A0C4DH79	A0A087WWP8;Q5VWQ0;A0A0C4DGT8	7;7;6;2	7;7;6;2	7;7;6;2	Round spermatid basic protein 1	RSBN1	tr|A0A087WWP8|A0A087WWP8_HUMAN Lysine-specific demethylase 9 OS=Homo sapiens OX=9606 GN=RSBN1 PE=1 SV=1;sp|Q5VWQ0|RSBN1_HUMAN Lysine-specific demethylase 9 OS=Homo sapiens OX=9606 GN=RSBN1 PE=1 SV=2;tr|A0A0C4DGT8|A0A0C4DGT8_HUMAN Lysine-specific demethylas	997970	1.12252e+06	1.12507e+06	1.08317e+06	1.07288e+06	1.05972e+06	19.9286	20.0983	20.1016	20.0468	20.0331	20.0152	0.990823	0.864422
A0A087WWQ5;P36575	A0A087WWQ5;P36575	3;3	1;1	1;1	Arrestin-C	ARR3	tr|A0A087WWQ5|A0A087WWQ5_HUMAN Arrestin-C OS=Homo sapiens OX=9606 GN=ARR3 PE=1 SV=1;sp|P36575|ARRC_HUMAN Arrestin-C OS=Homo sapiens OX=9606 GN=ARR3 PE=1 SV=2	1412600	1.18746e+06	1.30596e+06	1.06664e+06	971809	804192	20.4299	20.1794	20.3167	20.0246	19.8903	19.6172	0.72776	0.0394368
A0A087WWR9;E5RIW6;Q5SVS4	A0A087WWR9;E5RIW6;Q5SVS4	1;1;1	1;1;1	1;1;1	Kidney mitochondrial carrier protein 1	SLC25A30	tr|A0A087WWR9|A0A087WWR9_HUMAN Kidney mitochondrial carrier protein 1 (Fragment) OS=Homo sapiens OX=9606 GN=SLC25A30 PE=1 SV=1;tr|E5RIW6|E5RIW6_HUMAN Kidney mitochondrial carrier protein 1 (Fragment) OS=Homo sapiens OX=9606 GN=SLC25A30 PE=1 SV=1;sp|Q5SVS4|	0	0	0	0	0	0	#NUM!	#NUM!	#NUM!	#NUM!	#NUM!	#NUM!	#DIV/0!	#NUM!
A0A087WWS1;Q96FV9;A0A087WY84;J3KT14;R4GMN4;J3KRD7;J3QQZ3;R4GN58	A0A087WWS1;Q96FV9;A0A087WY84	13;13;7;6;5;2;2;1	13;13;7;6;5;2;2;1	13;13;7;6;5;2;2;1	THO complex subunit 1	THOC1	tr|A0A087WWS1|A0A087WWS1_HUMAN THO complex subunit 1 OS=Homo sapiens OX=9606 GN=THOC1 PE=1 SV=1;sp|Q96FV9|THOC1_HUMAN THO complex subunit 1 OS=Homo sapiens OX=9606 GN=THOC1 PE=1 SV=1;tr|A0A087WY84|A0A087WY84_HUMAN THO complex subunit 1 OS=Homo sapiens OX=9	18375000	2.1421e+07	2.15031e+07	1.89342e+07	1.92911e+07	1.85953e+07	24.1312	24.3525	24.358	24.1745	24.2014	24.1484	0.926939	0.290637
A0A087WWU8;D6R904;A0A494C0G0;H0YL80;Q5VU61	A0A087WWU8	41;19;13;9;6	27;10;4;0;6	10;10;4;0;6		TPM3	tr|A0A087WWU8|A0A087WWU8_HUMAN Tropomyosin alpha-3 chain OS=Homo sapiens OX=9606 GN=TPM3 PE=1 SV=1	721430000	7.3227e+08	6.41937e+08	7.67154e+08	7.47804e+08	7.47445e+08	29.4263	29.4478	29.2579	29.5149	29.4781	29.4774	1.07958	0.197101
E9PGF5;A0A087WWW7;E9PF55;A0A494C067;A0A804HI61;A0A2R8Y4T1;Q9HBL0;H7C3Z4;E7EMG1;E7ERH1	E9PGF5;A0A087WWW7;E9PF55;A0A494C067;A0A804HI61;A0A2R8Y4T1;Q9HBL0	5;5;5;5;5;5;5;1;1;1	1;1;1;1;1;1;1;1;1;1	1;1;1;1;1;1;1;1;1;1	Tensin-1	TNS1	tr|E9PGF5|E9PGF5_HUMAN Tensin-1 OS=Homo sapiens OX=9606 GN=TNS1 PE=1 SV=1;tr|A0A087WWW7|A0A087WWW7_HUMAN Tensin-1 OS=Homo sapiens OX=9606 GN=TNS1 PE=1 SV=2;tr|E9PF55|E9PF55_HUMAN Tensin-1 OS=Homo sapiens OX=9606 GN=TNS1 PE=1 SV=1;tr|A0A494C067|A0A494C067_H	5227200	6.03351e+06	4.91006e+06	6.20315e+06	4.95701e+06	5.87232e+06	22.3176	22.5246	22.2273	22.5646	22.241	22.4855	1.05329	0.603844
A0A087WWW9;O95999	A0A087WWW9;O95999	5;5	5;5	5;5	B-cell lymphoma/leukemia 10	BCL10	tr|A0A087WWW9|A0A087WWW9_HUMAN B-cell lymphoma/leukemia 10 OS=Homo sapiens OX=9606 GN=BCL10 PE=1 SV=2;sp|O95999|BCL10_HUMAN B-cell lymphoma/leukemia 10 OS=Homo sapiens OX=9606 GN=BCL10 PE=1 SV=1	10391000	1.04781e+07	8.36315e+06	1.02758e+07	9.73565e+06	1.09505e+07	23.3088	23.3209	22.9956	23.2927	23.2148	23.3845	1.05917	0.506614
A0A087WX11;J3KNG8;Q8TF40	A0A087WX11;J3KNG8;Q8TF40	1;1;1	1;1;1	1;1;1	Folliculin-interacting protein 1	FNIP1	tr|A0A087WX11|A0A087WX11_HUMAN Folliculin-interacting protein 1 OS=Homo sapiens OX=9606 GN=FNIP1 PE=1 SV=1;tr|J3KNG8|J3KNG8_HUMAN Folliculin-interacting protein 1 OS=Homo sapiens OX=9606 GN=FNIP1 PE=1 SV=1;sp|Q8TF40|FNIP1_HUMAN Folliculin-interacting prote	0	0	0	0	0	0	#NUM!	#NUM!	#NUM!	#NUM!	#NUM!	#NUM!	#DIV/0!	#NUM!
A0A087WX74;B7ZL31;Q9HAZ1	A0A087WX74;B7ZL31;Q9HAZ1	1;1;1	1;1;1	1;1;1	Dual specificity protein kinase CLK4	CLK4	tr|A0A087WX74|A0A087WX74_HUMAN Dual-specificity protein kinase CLK4 OS=Homo sapiens OX=9606 GN=CLK4 PE=1 SV=1;tr|B7ZL31|B7ZL31_HUMAN CLK4 protein OS=Homo sapiens OX=9606 GN=CLK4 PE=1 SV=1;sp|Q9HAZ1|CLK4_HUMAN Dual specificity protein kinase CLK4 OS=Homo sa	877720	851983	846753	846175	812552	828103	19.7434	19.7005	19.6916	19.6906	19.6321	19.6595	0.965214	0.0932841
A0A087WXD1;Q96T83	A0A087WXD1;Q96T83	4;4	4;4	4;4	Sodium/hydrogen exchanger;Sodium/hydrogen exchanger 7	SLC9A7	tr|A0A087WXD1|A0A087WXD1_HUMAN Sodium/hydrogen exchanger OS=Homo sapiens OX=9606 GN=SLC9A7 PE=1 SV=1;sp|Q96T83|SL9A7_HUMAN Sodium/hydrogen exchanger 7 OS=Homo sapiens OX=9606 GN=SLC9A7 PE=1 SV=1	8451800	8.10955e+06	7.32603e+06	7.78807e+06	7.55276e+06	8.02122e+06	23.0108	22.9512	22.8046	22.8928	22.8486	22.9354	0.978008	0.685473
A0A087WXL6;B7Z879;Q9H270;A0A0G2JS92;A0A087X2J4;REV__Q53S60;REV__A0A3B3IS78;REV__O95342	A0A087WXL6;B7Z879;Q9H270	15;14;14;7;2;1;1;1	15;14;14;7;2;1;1;1	15;14;14;7;2;1;1;1	Vacuolar protein sorting-associated protein 11 homolog	VPS11	tr|A0A087WXL6|A0A087WXL6_HUMAN Vacuolar protein sorting-associated protein 11 homolog OS=Homo sapiens OX=9606 GN=VPS11 PE=1 SV=1;tr|B7Z879|B7Z879_HUMAN Vacuolar protein sorting-associated protein 11 homolog OS=Homo sapiens OX=9606 GN=VPS11 PE=1 SV=1;sp|Q9H	25983000	2.62995e+07	2.87959e+07	2.9079e+07	2.84838e+07	2.87336e+07	24.6311	24.6485	24.7794	24.7935	24.7636	24.7762	1.06436	0.186343
A0A087WXM6;J3QQT2;J3KRX5;A0A0A6YYL6;P18621;J3QLC8;A0A0A0MRF8;J3KRB3;A0A087WWH0;J3QS96;A0A087WY81;J3KSJ0	A0A087WXM6;J3QQT2;J3KRX5;A0A0A6YYL6;P18621;J3QLC8;A0A0A0MRF8;J3KRB3;A0A087WWH0;J3QS96;A0A087WY81	14;14;14;14;14;13;13;11;11;11;7;2	14;14;14;14;14;13;13;11;11;11;7;2	14;14;14;14;14;13;13;11;11;11;7;2	60S ribosomal protein L17	RPL17;RPL17-C18orf32	tr|A0A087WXM6|A0A087WXM6_HUMAN 60S ribosomal protein L17 (Fragment) OS=Homo sapiens OX=9606 GN=RPL17 PE=1 SV=1;tr|J3QQT2|J3QQT2_HUMAN 60S ribosomal protein L17 (Fragment) OS=Homo sapiens OX=9606 GN=RPL17 PE=1 SV=1;tr|J3KRX5|J3KRX5_HUMAN 60S ribosomal prote	322000000	3.06164e+08	2.75455e+08	3.49888e+08	3.31967e+08	3.30742e+08	28.2625	28.1897	28.0372	28.3823	28.3065	28.3011	1.1206	0.114455
A0A087WXN4;Q96CB8;C9J0M6;E9PGI3;D6R9Y5;A0A1B0GX90;C9JDP3	A0A087WXN4;Q96CB8;C9J0M6;E9PGI3	3;3;2;2;1;1;1	3;3;2;2;1;1;1	3;3;2;2;1;1;1	Integrator complex subunit 12	INTS12	tr|A0A087WXN4|A0A087WXN4_HUMAN Integrator complex subunit 12 OS=Homo sapiens OX=9606 GN=INTS12 PE=1 SV=1;sp|Q96CB8|INT12_HUMAN Integrator complex subunit 12 OS=Homo sapiens OX=9606 GN=INTS12 PE=1 SV=1;tr|C9J0M6|C9J0M6_HUMAN Integrator complex subunit 12 (F	2371200	2.91605e+06	2.07232e+06	2.60335e+06	2.50152e+06	2.41768e+06	21.1772	21.4756	20.9828	21.3119	21.2544	21.2052	1.02214	0.784284
A0A087WXP3;E9PEE8;P18564	A0A087WXP3;E9PEE8;P18564	2;2;2	2;2;2	2;2;2	Integrin beta;Integrin beta-6	ITGB6	tr|A0A087WXP3|A0A087WXP3_HUMAN Integrin beta OS=Homo sapiens OX=9606 GN=ITGB6 PE=1 SV=1;tr|E9PEE8|E9PEE8_HUMAN Integrin beta OS=Homo sapiens OX=9606 GN=ITGB6 PE=1 SV=1;sp|P18564|ITB6_HUMAN Integrin beta-6 OS=Homo sapiens OX=9606 GN=ITGB6 PE=1 SV=2	27775000	2.53121e+07	2.70432e+07	2.59698e+07	2.69355e+07	2.51349e+07	24.7273	24.5933	24.6888	24.6303	24.683	24.5832	0.973916	0.490687
A0A087WXU0;A0A804HHW6;Q9NWS8;A0A804HKF8;A0A804HLE1;A0A2R8Y4J4;A0A804HHY2;A0A2R8Y4P5;A0A2R8YFC3	A0A087WXU0;A0A804HHW6;Q9NWS8;A0A804HKF8;A0A804HLE1;A0A2R8Y4J4;A0A804HHY2;A0A2R8Y4P5	6;6;6;5;5;5;4;3;1	6;6;6;5;5;5;4;3;1	6;6;6;5;5;5;4;3;1	Required for meiotic nuclear division protein 1 homolog	RMND1	tr|A0A087WXU0|A0A087WXU0_HUMAN Required for meiotic nuclear division protein 1 homolog OS=Homo sapiens OX=9606 GN=RMND1 PE=1 SV=1;tr|A0A804HHW6|A0A804HHW6_HUMAN Required for meiotic nuclear division protein 1 homolog OS=Homo sapiens OX=9606 GN=RMND1 PE=4 S	5692700	5.74061e+06	5.8713e+06	5.6885e+06	5.73522e+06	5.50072e+06	22.4407	22.4528	22.4852	22.4396	22.4514	22.3912	0.97803	0.236664
P54252;G3V328;F5H211;A0A2R8Y3X7;G3V3R7;A0A087X1A8;D3VVH9;C9JQV6;S4R399;A0A087WXY4;A0A0A0MS38;G3V4U9;A0A2R8Y888;G3V3T0;E9PJN5;G3V526;G3V5H3;G3V4F4;G3V4F5;G3V2G2;G3V3T6;G3V2G1	P54252;G3V328;F5H211;A0A2R8Y3X7;G3V3R7;A0A087X1A8;D3VVH9;C9JQV6;S4R399;A0A087WXY4;A0A0A0MS38;G3V4U9;A0A2R8Y888;G3V3T0;E9PJN5;G3V526;G3V5H3;G3V4F4;G3V4F5;G3V2G2;G3V3T6;G3V2G1	2;2;2;2;2;2;2;2;2;2;1;1;1;1;1;1;1;1;1;1;1;1	2;2;2;2;2;2;2;2;2;2;1;1;1;1;1;1;1;1;1;1;1;1	2;2;2;2;2;2;2;2;2;2;1;1;1;1;1;1;1;1;1;1;1;1	Ataxin-3	ATXN3	sp|P54252|ATX3_HUMAN Ataxin-3 OS=Homo sapiens OX=9606 GN=ATXN3 PE=1 SV=5;tr|G3V328|G3V328_HUMAN Ubiquitinyl hydrolase 1 (Fragment) OS=Homo sapiens OX=9606 GN=ATXN3 PE=1 SV=1;tr|F5H211|F5H211_HUMAN Ubiquitinyl hydrolase 1 OS=Homo sapiens OX=9606 GN=ATXN3 PE	1067300	1.42108e+06	1.12623e+06	1.10069e+06	1.0821e+06	1.05196e+06	20.0255	20.4386	20.1031	20.07	20.0454	20.0047	0.894909	0.360426
A0A087WXZ7;K7EIX2;Q6AI08;K7ELR8;K7ESP5	A0A087WXZ7;K7EIX2;Q6AI08;K7ELR8	6;6;6;3;1	6;6;6;3;1	6;6;6;3;1	HEAT repeat-containing protein 6	HEATR6	tr|A0A087WXZ7|A0A087WXZ7_HUMAN HEAT repeat-containing protein 6 OS=Homo sapiens OX=9606 GN=HEATR6 PE=1 SV=1;tr|K7EIX2|K7EIX2_HUMAN HEAT repeat-containing protein 6 OS=Homo sapiens OX=9606 GN=HEATR6 PE=1 SV=1;sp|Q6AI08|HEAT6_HUMAN HEAT repeat-containing pro	3881000	3.52647e+06	3.41335e+06	3.42496e+06	3.24128e+06	3.27844e+06	21.888	21.7498	21.7028	21.7077	21.6281	21.6446	0.919031	0.150956
A0A087WY03;E5RFV3	A0A087WY03;E5RFV3	1;1	1;1	1;1		SREK1	tr|A0A087WY03|A0A087WY03_HUMAN Splicing regulatory glutamine/lysine-rich protein 1 OS=Homo sapiens OX=9606 GN=SREK1 PE=1 SV=1;tr|E5RFV3|E5RFV3_HUMAN Splicing regulatory glutamine/lysine-rich protein 1 OS=Homo sapiens OX=9606 GN=SREK1 PE=1 SV=1	0	0	0	0	0	0	#NUM!	#NUM!	#NUM!	#NUM!	#NUM!	#NUM!	#DIV/0!	#NUM!
Q8IY22;A0A087WY48;A0A087WU05	Q8IY22;A0A087WY48;A0A087WU05	2;2;1	2;2;1	2;2;1	C-Maf-inducing protein	CMIP	sp|Q8IY22|CMIP_HUMAN C-Maf-inducing protein OS=Homo sapiens OX=9606 GN=CMIP PE=1 SV=3;tr|A0A087WY48|A0A087WY48_HUMAN C-Maf-inducing protein OS=Homo sapiens OX=9606 GN=CMIP PE=1 SV=1;tr|A0A087WU05|A0A087WU05_HUMAN C-Maf-inducing protein OS=Homo sapiens OX=9	3184800	3.15601e+06	3.39311e+06	3.55082e+06	3.52364e+06	3.62911e+06	21.6028	21.5897	21.6942	21.7597	21.7486	21.7912	1.09962	0.0387835
Q9NP79;A0A087WY55;Q5TGM0	Q9NP79;A0A087WY55	13;13;6	13;13;6	13;13;6	Vacuolar protein sorting-associated protein VTA1 homolog	VTA1	sp|Q9NP79|VTA1_HUMAN Vacuolar protein sorting-associated protein VTA1 homolog OS=Homo sapiens OX=9606 GN=VTA1 PE=1 SV=1;tr|A0A087WY55|A0A087WY55_HUMAN Chromosome 6 open reading frame 55, isoform CRA_b OS=Homo sapiens OX=9606 GN=VTA1 PE=1 SV=1	94928000	9.76011e+07	1.06498e+08	9.56936e+07	9.823e+07	9.98288e+07	26.5003	26.5404	26.6663	26.5119	26.5497	26.573	0.982359	0.685558
A0A087WY71;Q96CW1;E9PFW3;C9JJ47;C9JGT8;C9JJD3;C9JTK4;C9JPV8;H7C4C3	A0A087WY71;Q96CW1;E9PFW3;C9JJ47	26;26;25;17;12;11;11;10;4	26;26;25;17;12;11;11;10;4	26;26;25;17;12;11;11;10;4	AP-2 complex subunit mu	AP2M1	tr|A0A087WY71|A0A087WY71_HUMAN AP-2 complex subunit mu OS=Homo sapiens OX=9606 GN=AP2M1 PE=1 SV=1;sp|Q96CW1|AP2M1_HUMAN AP-2 complex subunit mu OS=Homo sapiens OX=9606 GN=AP2M1 PE=1 SV=2;tr|E9PFW3|E9PFW3_HUMAN AP-2 complex subunit mu OS=Homo sapiens OX=960	129790000	1.44859e+08	1.45898e+08	1.37734e+08	1.41225e+08	1.37601e+08	26.9516	27.1101	27.1204	27.0373	27.0734	27.0359	0.990523	0.850981
A0A087WYF7;Q6UXV4	A0A087WYF7;Q6UXV4	11;11	11;11	11;11	MICOS complex subunit MIC27	APOOL	tr|A0A087WYF7|A0A087WYF7_HUMAN MICOS complex subunit OS=Homo sapiens OX=9606 GN=APOOL PE=1 SV=1;sp|Q6UXV4|MIC27_HUMAN MICOS complex subunit MIC27 OS=Homo sapiens OX=9606 GN=APOOL PE=1 SV=1	36680000	3.73098e+07	4.20176e+07	3.95554e+07	4.12095e+07	3.98082e+07	25.1285	25.1531	25.3245	25.2374	25.2965	25.2466	1.03936	0.449019
G3V3G2;G3V535;A0A087WYI2	G3V3G2;G3V535;A0A087WYI2	8;8;8	1;1;1	1;1;1		EVL	tr|G3V3G2|G3V3G2_HUMAN Ena/VASP-like protein OS=Homo sapiens OX=9606 GN=EVL PE=1 SV=1;tr|G3V535|G3V535_HUMAN Ena/VASP-like protein OS=Homo sapiens OX=9606 GN=EVL PE=1 SV=1;tr|A0A087WYI2|A0A087WYI2_HUMAN Ena/VASP-like protein OS=Homo sapiens OX=9606 GN=EVL	566000	423529	356775	481538	409949	444191	19.1104	18.6921	18.4447	18.8773	18.6451	18.7608	0.992107	0.957841
A0A087WYJ2;M0R2B7;P28340;M0QZR8;A0A2R8Y705;M0QXE6;A0A2R8Y7K6;M0QXQ2;M0R3H8	A0A087WYJ2;M0R2B7;P28340;M0QZR8;A0A2R8Y705	16;16;16;11;9;7;7;5;4	16;16;16;11;9;7;7;5;4	16;16;16;11;9;7;7;5;4	DNA polymerase;DNA polymerase delta catalytic subunit	POLD1	tr|A0A087WYJ2|A0A087WYJ2_HUMAN DNA polymerase OS=Homo sapiens OX=9606 GN=POLD1 PE=1 SV=1;tr|M0R2B7|M0R2B7_HUMAN DNA polymerase OS=Homo sapiens OX=9606 GN=POLD1 PE=1 SV=1;sp|P28340|DPOD1_HUMAN DNA polymerase delta catalytic subunit OS=Homo sapiens OX=9606 G	20923000	1.87268e+07	2.09807e+07	1.9882e+07	1.95608e+07	1.95717e+07	24.3186	24.1586	24.3226	24.245	24.2215	24.2223	0.973347	0.564965
A0A087WYN9;Q7Z478	A0A087WYN9;Q7Z478	22;22	22;22	20;20	ATP-dependent RNA helicase DHX29	DHX29	tr|A0A087WYN9|A0A087WYN9_HUMAN ATP-dependent RNA helicase DHX29 OS=Homo sapiens OX=9606 GN=DHX29 PE=1 SV=1;sp|Q7Z478|DHX29_HUMAN ATP-dependent RNA helicase DHX29 OS=Homo sapiens OX=9606 GN=DHX29 PE=1 SV=2	56715000	5.38258e+07	5.2056e+07	5.38922e+07	5.20941e+07	5.116e+07	25.7572	25.6818	25.6336	25.6836	25.6346	25.6085	0.966478	0.325326
Q8IZQ5;A0A087WYP2;H0YE28	Q8IZQ5;A0A087WYP2;H0YE28	4;4;3	4;4;3	4;4;3	Selenoprotein H	SELH;C11orf31	sp|Q8IZQ5|SELH_HUMAN Selenoprotein H OS=Homo sapiens OX=9606 GN=SELENOH PE=1 SV=2;tr|A0A087WYP2|A0A087WYP2_HUMAN Selenoprotein H OS=Homo sapiens OX=9606 GN=SELENOH PE=1 SV=1;tr|H0YE28|H0YE28_HUMAN Selenoprotein H (Fragment) OS=Homo sapiens OX=9606 GN=SELEN	13830000	1.35318e+07	1.38501e+07	1.38053e+07	1.41007e+07	1.34967e+07	23.7213	23.6899	23.7234	23.7187	23.7493	23.6861	1.00463	0.777357
O43399;A0A087WYR3;A0A087WZ51	O43399;A0A087WYR3;A0A087WZ51	15;15;8	15;15;8	15;15;8	Tumor protein D54	TPD52L2	sp|O43399|TPD54_HUMAN Tumor protein D54 OS=Homo sapiens OX=9606 GN=TPD52L2 PE=1 SV=2;tr|A0A087WYR3|A0A087WYR3_HUMAN Tumor protein D54 OS=Homo sapiens OX=9606 GN=TPD52L2 PE=1 SV=1;tr|A0A087WZ51|A0A087WZ51_HUMAN Tumor protein D54 OS=Homo sapiens OX=9606 GN=T	215790000	2.26685e+08	2.1714e+08	2.21203e+08	2.26587e+08	2.19237e+08	27.6851	27.7561	27.6941	27.7208	27.7555	27.7079	1.01124	0.576345
A0A087X1F5;A0A087WYV9;P57105;A0A087WTA2	A0A087X1F5;A0A087WYV9;P57105	3;3;3;1	3;3;3;1	3;3;3;1	Synaptojanin-2-binding protein	SYNJ2BP-COX16;SYNJ2BP	tr|A0A087X1F5|A0A087X1F5_HUMAN Cytochrome c oxidase assembly protein COX16 homolog, mitochondrial (Fragment) OS=Homo sapiens OX=9606 GN=SYNJ2BP-COX16 PE=3 SV=6;tr|A0A087WYV9|A0A087WYV9_HUMAN Cytochrome c oxidase assembly protein COX16 homolog, mitochondria	1561400	1.85576e+06	1.87681e+06	1.72747e+06	1.85668e+06	1.82525e+06	20.5744	20.8236	20.8399	20.7202	20.8243	20.7997	1.0218	0.728607
A0A087WZ13;E9PAU2;Q8IY67;K7EKR9	A0A087WZ13;E9PAU2;Q8IY67	17;17;12;4	17;17;12;4	17;17;12;4	Ribonucleoprotein PTB-binding 1	RAVER1	tr|A0A087WZ13|A0A087WZ13_HUMAN Ribonucleoprotein PTB-binding 1 OS=Homo sapiens OX=9606 GN=RAVER1 PE=1 SV=1;tr|E9PAU2|E9PAU2_HUMAN Ribonucleoprotein PTB-binding 1 OS=Homo sapiens OX=9606 GN=RAVER1 PE=1 SV=1;sp|Q8IY67|RAVR1_HUMAN Ribonucleoprotein PTB-bindin	58298000	5.77606e+07	6.25681e+07	6.52626e+07	6.4596e+07	6.71985e+07	25.7969	25.7836	25.8989	25.9598	25.9449	26.0019	1.10318	0.0419068
B7Z385;A0A087X0J3;A0A087WZ15;E9PDI2;P40123;F8WEW0;F8WDB9	B7Z385;A0A087X0J3;A0A087WZ15;E9PDI2;P40123;F8WEW0;F8WDB9	2;2;2;2;2;1;1	1;1;1;1;1;1;1	1;1;1;1;1;1;1	Adenylyl cyclase-associated protein;Adenylyl cyclase-associated protein 2	CAP2	tr|B7Z385|B7Z385_HUMAN Adenylyl cyclase-associated protein OS=Homo sapiens OX=9606 GN=CAP2 PE=1 SV=1;tr|A0A087X0J3|A0A087X0J3_HUMAN Adenylyl cyclase-associated protein OS=Homo sapiens OX=9606 GN=CAP2 PE=1 SV=1;tr|A0A087WZ15|A0A087WZ15_HUMAN Adenylyl cyclas	438270	410340	349474	371392	319754	322392	18.7415	18.6465	18.4148	18.5026	18.2866	18.2985	0.845966	0.124154
Q9HBI1;A0A087WZB5;B0QYP8	Q9HBI1;A0A087WZB5;B0QYP8	2;2;1	1;1;1	1;1;1	Beta-parvin	PARVB	sp|Q9HBI1|PARVB_HUMAN Beta-parvin OS=Homo sapiens OX=9606 GN=PARVB PE=1 SV=1;tr|A0A087WZB5|A0A087WZB5_HUMAN Beta-parvin OS=Homo sapiens OX=9606 GN=PARVB PE=1 SV=1;tr|B0QYP8|B0QYP8_HUMAN Beta-parvin (Fragment) OS=Homo sapiens OX=9606 GN=PARVB PE=1 SV=1	0	0	0	0	0	0	#NUM!	#NUM!	#NUM!	#NUM!	#NUM!	#NUM!	#DIV/0!	#NUM!
A0A804CAZ4;A0A590UK10;A0A3B3IPE9;A0A087WZG4;Q6ZSZ5;M0QZS0	A0A804CAZ4;A0A590UK10;A0A3B3IPE9;A0A087WZG4;Q6ZSZ5;M0QZS0	8;8;8;8;8;6	8;8;8;8;8;6	8;8;8;8;8;6	Rho guanine nucleotide exchange factor 18	ARHGEF18	tr|A0A804CAZ4|A0A804CAZ4_HUMAN Rho guanine nucleotide exchange factor 18 OS=Homo sapiens OX=9606 GN=ARHGEF18 PE=4 SV=1;tr|A0A590UK10|A0A590UK10_HUMAN Rho guanine nucleotide exchange factor 18 (Fragment) OS=Homo sapiens OX=9606 GN=ARHGEF18 PE=4 SV=1;tr|A0A3	12698000	1.22463e+07	1.16756e+07	1.24259e+07	1.25937e+07	1.22627e+07	23.5981	23.5458	23.477	23.5668	23.5862	23.5478	1.01808	0.533318
A0A087WZK0;P49366;M0R1T2;M0R0V2;M0R264;Q5J8M5	A0A087WZK0;P49366;M0R1T2;M0R0V2;M0R264;Q5J8M5	2;2;1;1;1;1	2;2;1;1;1;1	2;2;1;1;1;1	Deoxyhypusine synthase	DHPS	tr|A0A087WZK0|A0A087WZK0_HUMAN Deoxyhypusine synthase OS=Homo sapiens OX=9606 GN=DHPS PE=1 SV=1;sp|P49366|DHYS_HUMAN Deoxyhypusine synthase OS=Homo sapiens OX=9606 GN=DHPS PE=1 SV=1;tr|M0R1T2|M0R1T2_HUMAN Deoxyhypusine synthase (Fragment) OS=Homo sapiens O	1394600	1.7134e+06	1.88836e+06	1.83159e+06	1.70242e+06	1.96338e+06	20.4114	20.7084	20.8487	20.8047	20.6992	20.9049	1.10028	0.381827
A0A087WZN1;O43837;A0A087X2E5;A0A0D9SG66	A0A087WZN1;O43837;A0A087X2E5	15;15;13;4	15;15;13;4	15;15;13;4	Isocitrate dehydrogenase [NAD] subunit, mitochondrial;Isocitrate dehydrogenase [NAD] subunit beta, mitochondrial	IDH3B	tr|A0A087WZN1|A0A087WZN1_HUMAN Isocitrate dehydrogenase [NAD] subunit, mitochondrial OS=Homo sapiens OX=9606 GN=IDH3B PE=1 SV=1;sp|O43837|IDH3B_HUMAN Isocitrate dehydrogenase [NAD] subunit beta, mitochondrial OS=Homo sapiens OX=9606 GN=IDH3B PE=1 SV=2;tr|A	84251000	7.98031e+07	7.53331e+07	7.956e+07	7.63081e+07	7.67848e+07	26.3282	26.2499	26.1668	26.2455	26.1853	26.1943	0.971869	0.492319
A0A087WZT0;M0QZ22;Q5PRF9;M0R0X3;M0QY61;M0QXV2;Q9UPU9	A0A087WZT0;M0QZ22;Q5PRF9;M0R0X3	6;6;6;3;2;1;1	6;6;6;3;2;1;1	6;6;6;3;2;1;1	Protein Smaug homolog 2	SAMD4B	tr|A0A087WZT0|A0A087WZT0_HUMAN Protein Smaug homolog 2 OS=Homo sapiens OX=9606 GN=SAMD4B PE=1 SV=1;tr|M0QZ22|M0QZ22_HUMAN Protein Smaug homolog 2 OS=Homo sapiens OX=9606 GN=SAMD4B PE=1 SV=1;sp|Q5PRF9|SMAG2_HUMAN Protein Smaug homolog 2 OS=Homo sapiens OX=9	2981500	4.11065e+06	4.54679e+06	3.82572e+06	4.0126e+06	4.11424e+06	21.5076	21.9709	22.1164	21.8673	21.9361	21.9722	1.02695	0.775545
A0A087WZT2;Q6UX53	A0A087WZT2;Q6UX53	10;10	10;10	10;10	Methyltransferase-like protein 7B	METTL7B	tr|A0A087WZT2|A0A087WZT2_HUMAN Methyltransferase-like protein 7B OS=Homo sapiens OX=9606 GN=METTL7B PE=1 SV=1;sp|Q6UX53|MET7B_HUMAN Thiol S-methyltransferase METTL7B OS=Homo sapiens OX=9606 GN=METTL7B PE=1 SV=2	171580000	1.5349e+08	1.41521e+08	1.5758e+08	1.49926e+08	1.46848e+08	27.3543	27.1936	27.0764	27.2315	27.1597	27.1298	0.973773	0.719815
A0A087WZV0;O43314;D6RBU4;H0Y9S9;H0Y9M0;K7ENU7;A0A087WWN8;D6RFG4;K7EPT7	A0A087WZV0;O43314	18;18;7;5;2;2;2;1;1	18;18;7;5;2;2;2;1;1	16;16;5;5;2;2;2;1;1	Inositol hexakisphosphate and diphosphoinositol-pentakisphosphate kinase 2	PPIP5K2	tr|A0A087WZV0|A0A087WZV0_HUMAN Inositol hexakisphosphate and diphosphoinositol-pentakisphosphate kinase OS=Homo sapiens OX=9606 GN=PPIP5K2 PE=1 SV=1;sp|O43314|VIP2_HUMAN Inositol hexakisphosphate and diphosphoinositol-pentakisphosphate kinase 2 OS=Homo sap	18578000	2.00054e+07	2.21167e+07	1.90737e+07	2.05939e+07	1.98236e+07	24.1471	24.2539	24.3986	24.1851	24.2957	24.2407	0.980083	0.766915
A0A087WZX2;O95139	A0A087WZX2;O95139	5;5	5;5	5;5	NADH dehydrogenase [ubiquinone] 1 beta subcomplex subunit 6	NDUFB6	tr|A0A087WZX2|A0A087WZX2_HUMAN Complex I-B17 OS=Homo sapiens OX=9606 GN=NDUFB6 PE=1 SV=1;sp|O95139|NDUB6_HUMAN NADH dehydrogenase [ubiquinone] 1 beta subcomplex subunit 6 OS=Homo sapiens OX=9606 GN=NDUFB6 PE=1 SV=3	21601000	2.28906e+07	2.29072e+07	2.12296e+07	2.20229e+07	2.1305e+07	24.3646	24.4483	24.4493	24.3396	24.3925	24.3447	0.957841	0.147675
J3KPF9;A0A087X011;E9PES4;Q9Y496	J3KPF9;A0A087X011;E9PES4;Q9Y496	2;2;2;2	2;2;2;2	1;1;1;1	Kinesin-like protein;Kinesin-like protein KIF3A	KIF3A	tr|J3KPF9|J3KPF9_HUMAN Kinesin-like protein OS=Homo sapiens OX=9606 GN=KIF3A PE=1 SV=1;tr|A0A087X011|A0A087X011_HUMAN Kinesin-like protein OS=Homo sapiens OX=9606 GN=KIF3A PE=1 SV=1;tr|E9PES4|E9PES4_HUMAN Kinesin-like protein OS=Homo sapiens OX=9606 GN=KIF	1796100	2.42556e+06	2.5921e+06	1.99908e+06	2.10713e+06	2.21975e+06	20.7764	21.2099	21.3057	20.9309	21.0069	21.082	0.92841	0.638137
A0A087X043;O43424	A0A087X043;O43424	1;1	1;1	1;1	Glutamate receptor ionotropic, delta-2	GRID2	tr|A0A087X043|A0A087X043_HUMAN Glutamate receptor OS=Homo sapiens OX=9606 GN=GRID2 PE=1 SV=1;sp|O43424|GRID2_HUMAN Glutamate receptor ionotropic, delta-2 OS=Homo sapiens OX=9606 GN=GRID2 PE=1 SV=2	1187900	1.26411e+06	1.88041e+06	1.2774e+06	1.3396e+06	1.43628e+06	20.18	20.2697	20.8426	20.2848	20.3534	20.4539	0.935569	0.781278
A0A087X091	A0A087X091	2	2	1		WDR13	tr|A0A087X091|A0A087X091_HUMAN WD repeat-containing protein 13 (Fragment) OS=Homo sapiens OX=9606 GN=WDR13 PE=1 SV=1	1064500	1.05619e+06	1.06297e+06	1.05833e+06	1.11612e+06	1.09421e+06	20.0217	20.0104	20.0197	20.0134	20.0901	20.0615	1.0267	0.232421
P09668;A0A7I2V3E8;A0A7I2V4X5;A0A087X0D5;A0A7I2YQ92;A0A7I2YQX6;E9PKT6;A0A7I2V2L7;A0A7I2V673;A0A7I2V3T9;A0A7I2YQH4;A0A7I2V314;A0A7I2V439;A0A7I2V2E4;A0A7I2V532;A0A7I2YQL6;A0A7I2YQE6;A0A3B3IRM7;A0A7I2V2T8;A0A7I2YQL1	P09668;A0A7I2V3E8;A0A7I2V4X5;A0A087X0D5;A0A7I2YQ92;A0A7I2YQX6;E9PKT6;A0A7I2V2L7;A0A7I2V673;A0A7I2V3T9;A0A7I2YQH4;A0A7I2V314;A0A7I2V439;A0A7I2V2E4	7;7;7;7;7;7;7;6;6;5;4;4;4;4;3;3;3;3;2;2	7;7;7;7;7;7;7;6;6;5;4;4;4;4;3;3;3;3;2;2	7;7;7;7;7;7;7;6;6;5;4;4;4;4;3;3;3;3;2;2	Pro-cathepsin H;Cathepsin H mini chain;Cathepsin H;Cathepsin H heavy chain;Cathepsin H light chain	CTSH	sp|P09668|CATH_HUMAN Pro-cathepsin H OS=Homo sapiens OX=9606 GN=CTSH PE=1 SV=4;tr|A0A7I2V3E8|A0A7I2V3E8_HUMAN Pro-cathepsin H OS=Homo sapiens OX=9606 GN=CTSH PE=1 SV=1;tr|A0A7I2V4X5|A0A7I2V4X5_HUMAN Pro-cathepsin H OS=Homo sapiens OX=9606 GN=CTSH PE=1 SV=1	28724000	2.43143e+07	2.44141e+07	2.69999e+07	2.46915e+07	2.51441e+07	24.7758	24.5353	24.5412	24.6865	24.5575	24.5837	0.992036	0.932128
A0A087X0G5;Q8IZL2	A0A087X0G5;Q8IZL2	1;1	1;1	1;1	Mastermind-like protein 2	MAML2	tr|A0A087X0G5|A0A087X0G5_HUMAN Mastermind-like protein 2 OS=Homo sapiens OX=9606 GN=MAML2 PE=1 SV=1;sp|Q8IZL2|MAML2_HUMAN Mastermind-like protein 2 OS=Homo sapiens OX=9606 GN=MAML2 PE=1 SV=2	0	0	0	0	0	0	#NUM!	#NUM!	#NUM!	#NUM!	#NUM!	#NUM!	#DIV/0!	#NUM!
E7EVY0;A0A087X0L7;J3KNA0;Q15070;C9JC63	E7EVY0;A0A087X0L7;J3KNA0;Q15070;C9JC63	4;4;4;4;3	4;4;4;4;3	4;4;4;4;3	Mitochondrial inner membrane protein OXA1L	OXA1L	tr|E7EVY0|E7EVY0_HUMAN Mitochondrial inner membrane protein OXA1L OS=Homo sapiens OX=9606 GN=OXA1L PE=1 SV=1;tr|A0A087X0L7|A0A087X0L7_HUMAN Mitochondrial inner membrane protein OXA1L OS=Homo sapiens OX=9606 GN=OXA1L PE=1 SV=1;tr|J3KNA0|J3KNA0_HUMAN Mitocho	5777200	5.81922e+06	5.74032e+06	5.43832e+06	5.52827e+06	5.79147e+06	22.4619	22.4724	22.4527	22.3747	22.3984	22.4655	0.966621	0.206605
A0A087X0M4;Q9BWU0;H7C256;A0A087WWF4	A0A087X0M4;Q9BWU0	8;8;2;2	8;8;2;2	8;8;2;2	Kanadaptin	SLC4A1AP	tr|A0A087X0M4|A0A087X0M4_HUMAN Kanadaptin OS=Homo sapiens OX=9606 GN=SLC4A1AP PE=1 SV=1;sp|Q9BWU0|NADAP_HUMAN Kanadaptin OS=Homo sapiens OX=9606 GN=SLC4A1AP PE=1 SV=1	11355000	1.13674e+07	1.10621e+07	1.06962e+07	1.09663e+07	1.06912e+07	23.4368	23.4384	23.3991	23.3506	23.3866	23.3499	0.957652	0.0242216
A0A3B3ISI6;A0A087X0N2;O15243	A0A3B3ISI6;A0A087X0N2;O15243	1;1;1	1;1;1	1;1;1	Leptin receptor gene-related protein	LEPROT	tr|A0A3B3ISI6|A0A3B3ISI6_HUMAN Leptin receptor gene-related protein OS=Homo sapiens OX=9606 GN=LEPROT PE=1 SV=1;tr|A0A087X0N2|A0A087X0N2_HUMAN Leptin receptor gene-related protein OS=Homo sapiens OX=9606 GN=LEPROT PE=1 SV=1;sp|O15243|OBRG_HUMAN Leptin rece	0	0	0	0	0	0	#NUM!	#NUM!	#NUM!	#NUM!	#NUM!	#NUM!	#DIV/0!	#NUM!
A0A087X0P0;Q02224	A0A087X0P0;Q02224	2;2	2;2	2;2	Kinesin-like protein;Centromere-associated protein E	CENPE	tr|A0A087X0P0|A0A087X0P0_HUMAN Centromere-associated protein E OS=Homo sapiens OX=9606 GN=CENPE PE=1 SV=1;sp|Q02224|CENPE_HUMAN Centromere-associated protein E OS=Homo sapiens OX=9606 GN=CENPE PE=1 SV=2	302920000	3.46939e+08	9.71329e+07	2.5537e+08	1.90638e+08	2.38375e+08	28.1744	28.3701	26.5335	27.928	27.5063	27.8287	0.916187	0.926302
A0A087X0R6;Q9UMY4	A0A087X0R6;Q9UMY4	11;11	10;10	10;10	Sorting nexin-12	SNX12	tr|A0A087X0R6|A0A087X0R6_HUMAN Sorting nexin-12 OS=Homo sapiens OX=9606 GN=SNX12 PE=1 SV=1;sp|Q9UMY4|SNX12_HUMAN Sorting nexin-12 OS=Homo sapiens OX=9606 GN=SNX12 PE=1 SV=4	18269000	1.65736e+07	1.63669e+07	1.79392e+07	1.68991e+07	1.78718e+07	24.1229	23.9824	23.9643	24.0966	24.0104	24.0912	1.0293	0.506745
A0A087X0R7;Q9H4L4	A0A087X0R7;Q9H4L4	1;1	1;1	1;1	Sentrin-specific protease 3	SENP3-EIF4A1;SENP3	tr|A0A087X0R7|A0A087X0R7_HUMAN SENP3-EIF4A1 readthrough (NMD candidate) (Fragment) OS=Homo sapiens OX=9606 GN=SENP3-EIF4A1 PE=3 SV=1;sp|Q9H4L4|SENP3_HUMAN Sentrin-specific protease 3 OS=Homo sapiens OX=9606 GN=SENP3 PE=1 SV=2	348760	338745	354147	344275	359801	346257	18.4119	18.3698	18.434	18.3932	18.4568	18.4015	1.00834	0.68594
A0A087X0T8;A0A087X1W8;A0A0A0MTJ8;X5DQS5;Q9BY67	A0A087X0T8;A0A087X1W8;A0A0A0MTJ8;X5DQS5;Q9BY67	2;2;2;2;2	2;2;2;2;2	2;2;2;2;2	Cell adhesion molecule 1	CADM1	tr|A0A087X0T8|A0A087X0T8_HUMAN Cell adhesion molecule 1 OS=Homo sapiens OX=9606 GN=CADM1 PE=1 SV=1;tr|A0A087X1W8|A0A087X1W8_HUMAN Cell adhesion molecule 1 OS=Homo sapiens OX=9606 GN=CADM1 PE=1 SV=1;tr|A0A0A0MTJ8|A0A0A0MTJ8_HUMAN Cell adhesion molecule 1 (F	4884600	4.76365e+06	5.02588e+06	5.48565e+06	5.63042e+06	5.36868e+06	22.2198	22.1836	22.2609	22.3872	22.4248	22.3561	1.12339	0.00513284
A0A087X0U3;A0A7P0TAG7;P43003;A0A087WT87;A0A7P0T9P1;E7EUS7;E7EUV6;M0QY32;A0A7P0TB50;A0A7P0T8Q1;A0A7P0T8P5;A0A7P0Z4R4;M0R106;M0R063;P48664	A0A087X0U3;A0A7P0TAG7;P43003;A0A087WT87	3;3;3;2;1;1;1;1;1;1;1;1;1;1;1	3;3;3;2;1;1;1;1;1;1;1;1;1;1;1	3;3;3;2;1;1;1;1;1;1;1;1;1;1;1	Amino acid transporter;Excitatory amino acid transporter 1	SLC1A3	tr|A0A087X0U3|A0A087X0U3_HUMAN Amino acid transporter OS=Homo sapiens OX=9606 GN=SLC1A3 PE=1 SV=1;tr|A0A7P0TAG7|A0A7P0TAG7_HUMAN Amino acid transporter OS=Homo sapiens OX=9606 GN=SLC1A3 PE=1 SV=1;sp|P43003|EAA1_HUMAN Excitatory amino acid transporter 1 OS=	2984100	2.83526e+06	3.13847e+06	3.12799e+06	3.03318e+06	3.02311e+06	21.5089	21.4351	21.5816	21.5768	21.5324	21.5276	1.02528	0.481168
H7C3R6;A0A087X0V4;A8K0B5;Q8IWT0;A0A087WTK6;A0A087WUU3;F6SII6;A0A087WW18;S4R426;A0A087X1H4;D3DPQ2	H7C3R6;A0A087X0V4;A8K0B5;Q8IWT0;A0A087WTK6;A0A087WUU3;F6SII6;A0A087WW18;S4R426;A0A087X1H4;D3DPQ2	2;2;2;2;1;1;1;1;1;1;1	2;2;2;2;1;1;1;1;1;1;1	2;2;2;2;1;1;1;1;1;1;1	Protein archease	ZBTB8OS	tr|H7C3R6|H7C3R6_HUMAN Protein archease (Fragment) OS=Homo sapiens OX=9606 GN=ZBTB8OS PE=1 SV=1;tr|A0A087X0V4|A0A087X0V4_HUMAN Protein archease OS=Homo sapiens OX=9606 GN=ZBTB8OS PE=1 SV=2;tr|A8K0B5|A8K0B5_HUMAN Protein archease OS=Homo sapiens OX=9606 GN=	4249700	4.49803e+06	4.89967e+06	4.57749e+06	4.77761e+06	5.31992e+06	22.0189	22.1009	22.2243	22.1261	22.1879	22.343	1.0753	0.301279
A0A087X0V5;P29728;A0A7P0T8H9;F8W1C5;F8VPI5;A0A7P0TAV1	A0A087X0V5;P29728;A0A7P0T8H9;F8W1C5;F8VPI5;A0A7P0TAV1	29;29;26;23;21;17	29;29;26;23;21;17	29;29;26;23;21;17	2-5-oligoadenylate synthase 2	OAS2	tr|A0A087X0V5|A0A087X0V5_HUMAN 2-5 oligoadenylate synthase (Fragment) OS=Homo sapiens OX=9606 GN=OAS2 PE=1 SV=2;sp|P29728|OAS2_HUMAN 2-5-oligoadenylate synthase 2 OS=Homo sapiens OX=9606 GN=OAS2 PE=1 SV=3;tr|A0A7P0T8H9|A0A7P0T8H9_HUMAN 2-5 oligoadeny	200280000	2.12748e+08	2.21856e+08	4.41286e+08	4.55103e+08	4.09997e+08	27.5774	27.6646	27.725	28.7171	28.7616	28.611	2.05768	7.41431e-05
A0A087X0W7;A0A087WT95;P49753;Q3I5F7;Q8N9L9	A0A087X0W7;A0A087WT95;P49753	17;16;16;2;1	17;16;16;2;1	1;1;1;0;0	Acyl-coenzyme A thioesterase 2, mitochondrial	ACOT2	tr|A0A087X0W7|A0A087X0W7_HUMAN Acyl-coenzyme A thioesterase 2, mitochondrial OS=Homo sapiens OX=9606 GN=ACOT2 PE=1 SV=1;tr|A0A087WT95|A0A087WT95_HUMAN Acyl-coenzyme A thioesterase 2, mitochondrial OS=Homo sapiens OX=9606 GN=ACOT2 PE=1 SV=1;sp|P49753|ACOT2_	79822000	7.76141e+07	8.19476e+07	7.95907e+07	8.19048e+07	8.03065e+07	26.2503	26.2098	26.2882	26.2461	26.2874	26.259	1.0101	0.605491
A0A0G2JN29;A0A087X117;Q15155;A0A0G2JP90;A0A087WW46;A0A7I2V686;H3BPS9;A0A7I2V2V8;H3BUC9;I3L0Q6;H3BTW1	A0A0G2JN29;A0A087X117;Q15155;A0A0G2JP90;A0A087WW46	45;45;45;40;40;9;6;6;4;3;3	45;45;45;40;40;9;6;6;4;3;3	2;2;2;2;2;0;0;0;1;0;0	Nodal modulator 1	NOMO1	tr|A0A0G2JN29|A0A0G2JN29_HUMAN Nodal modulator 1 OS=Homo sapiens OX=9606 GN=NOMO1 PE=1 SV=1;tr|A0A087X117|A0A087X117_HUMAN Nodal modulator 1 OS=Homo sapiens OX=9606 GN=NOMO1 PE=1 SV=1;sp|Q15155|NOMO1_HUMAN Nodal modulator 1 OS=Homo sapiens OX=9606 GN=NOMO1	252470000	2.32923e+08	2.43707e+08	2.51768e+08	2.4571e+08	2.37064e+08	27.9115	27.7953	27.8606	27.9075	27.8724	27.8207	1.00746	0.806251
A0A087X142;A6NMH6;A6NFQ9;F8W8I8;Q92599	A0A087X142;A6NMH6;A6NFQ9;F8W8I8;Q92599	5;5;5;5;5	2;2;2;2;2	2;2;2;2;2	Septin-8	44812	tr|A0A087X142|A0A087X142_HUMAN Septin OS=Homo sapiens OX=9606 GN=SEPTIN8 PE=1 SV=1;tr|A6NMH6|A6NMH6_HUMAN Septin OS=Homo sapiens OX=9606 GN=SEPTIN8 PE=1 SV=1;tr|A6NFQ9|A6NFQ9_HUMAN Septin OS=Homo sapiens OX=9606 GN=SEPTIN8 PE=1 SV=1;tr|F8W8I8|F8W8I8_HUMAN	3208500	3.42669e+06	3.54656e+06	3.07725e+06	3.00196e+06	3.00172e+06	21.6135	21.7084	21.758	21.5532	21.5175	21.5174	0.891883	0.0518386
A0A087X1B1;Q9Y6K9;A0A087X0G7;A0A087WUW6;C9JN51;C9J2V2;A0A087WV30;C9JH59;C9JCG6;A0A087X1K7	A0A087X1B1;Q9Y6K9;A0A087X0G7;A0A087WUW6;C9JN51	15;15;13;13;8;6;5;4;3;2	15;15;13;13;8;6;5;4;3;2	15;15;13;13;8;6;5;4;3;2	NF-kappa-B essential modulator	IKBKG	tr|A0A087X1B1|A0A087X1B1_HUMAN NF-kappa-B essential modulator OS=Homo sapiens OX=9606 GN=IKBKG PE=1 SV=1;sp|Q9Y6K9|NEMO_HUMAN NF-kappa-B essential modulator OS=Homo sapiens OX=9606 GN=IKBKG PE=1 SV=2;tr|A0A087X0G7|A0A087X0G7_HUMAN NF-kappa-B essential modu	56480000	5.59733e+07	5.46215e+07	5.50278e+07	5.56018e+07	5.45437e+07	25.7512	25.7382	25.703	25.7137	25.7286	25.7009	0.988619	0.390337
A0A087X1D0;H0YE23;P25942	A0A087X1D0;H0YE23;P25942	5;5;5	5;5;5	5;5;5	Tumor necrosis factor receptor superfamily member 5	CD40	tr|A0A087X1D0|A0A087X1D0_HUMAN CD40 antigen (TNF receptor superfamily member 5), isoform CRA_c OS=Homo sapiens OX=9606 GN=CD40 PE=1 SV=1;tr|H0YE23|H0YE23_HUMAN Tumor necrosis factor receptor superfamily member 5 (Fragment) OS=Homo sapiens OX=9606 GN=CD40 P	14868000	1.50464e+07	1.41998e+07	1.7267e+07	1.76084e+07	1.63629e+07	23.8257	23.8429	23.7594	24.0415	24.0698	23.9639	1.16149	0.00684012
A0A087X1E4;P53365;E9PRV8;E9PPY7	A0A087X1E4;P53365;E9PRV8	5;5;3;1	5;5;3;1	5;5;3;1	Arfaptin-2	ARFIP2	tr|A0A087X1E4|A0A087X1E4_HUMAN Arfaptin-2 OS=Homo sapiens OX=9606 GN=ARFIP2 PE=1 SV=1;sp|P53365|ARFP2_HUMAN Arfaptin-2 OS=Homo sapiens OX=9606 GN=ARFIP2 PE=1 SV=1;tr|E9PRV8|E9PRV8_HUMAN Arfaptin-2 OS=Homo sapiens OX=9606 GN=ARFIP2 PE=1 SV=1	2579900	2.87957e+06	3.31968e+06	2.57874e+06	2.9456e+06	2.7419e+06	21.2989	21.4574	21.6626	21.2982	21.4901	21.3867	0.941578	0.543205
A0A087X1G7;O60613;A0A0J9YX89;A0A087WXL0;A0A3B3IT39;A8MZD0	A0A087X1G7;O60613;A0A0J9YX89;A0A087WXL0;A0A3B3IT39;A8MZD0	6;6;4;3;3;3	6;6;4;3;3;3	6;6;4;3;3;3	15 kDa selenoprotein	44819	tr|A0A087X1G7|A0A087X1G7_HUMAN Selenoprotein F OS=Homo sapiens OX=9606 GN=SELENOF PE=1 SV=1;sp|O60613|SEP15_HUMAN Selenoprotein F OS=Homo sapiens OX=9606 GN=SELENOF PE=1 SV=4;tr|A0A0J9YX89|A0A0J9YX89_HUMAN Selenoprotein F (Fragment) OS=Homo sapiens OX=9606	13090000	1.15903e+07	1.2322e+07	1.34956e+07	1.30987e+07	1.32127e+07	23.642	23.4664	23.5547	23.686	23.6429	23.6554	1.07579	0.162502
A0A087X1N3;O75818;F8WC38;X6RLL4	A0A087X1N3;O75818;F8WC38;X6RLL4	3;3;2;2	3;3;2;2	3;3;2;2	Ribonuclease P protein subunit p40	RPP40	tr|A0A087X1N3|A0A087X1N3_HUMAN Ribonuclease P 40kDa subunit, isoform CRA_c OS=Homo sapiens OX=9606 GN=RPP40 PE=1 SV=1;sp|O75818|RPP40_HUMAN Ribonuclease P protein subunit p40 OS=Homo sapiens OX=9606 GN=RPP40 PE=1 SV=3;tr|F8WC38|F8WC38_HUMAN Ribonuclease P	5970600	8.77762e+06	8.01801e+06	7.1503e+06	6.93754e+06	7.18634e+06	22.5094	23.0654	22.9348	22.7696	22.726	22.7768	0.934462	0.684441
A0A0G2JQX1;A0A0G2JPW5;A0A0G2JSA7;A0A087X1Z1;Q96RT8	A0A0G2JQX1;A0A0G2JPW5;A0A0G2JSA7;A0A087X1Z1;Q96RT8	1;1;1;1;1	1;1;1;1;1	1;1;1;1;1	Gamma-tubulin complex component 5	TUBGCP5	tr|A0A0G2JQX1|A0A0G2JQX1_HUMAN Gamma-tubulin complex component OS=Homo sapiens OX=9606 GN=TUBGCP5 PE=1 SV=1;tr|A0A0G2JPW5|A0A0G2JPW5_HUMAN Gamma-tubulin complex component OS=Homo sapiens OX=9606 GN=TUBGCP5 PE=1 SV=1;tr|A0A0G2JSA7|A0A0G2JSA7_HUMAN Gamma-tub	604550	542183	569263	591497	485910	549588	19.2055	19.0484	19.1187	19.174	18.8903	19.068	0.948135	0.456547
A0A087X1Z3;Q9UL46;H0YM70;H0YKU2;H0YLG1;H0YLD2	A0A087X1Z3;Q9UL46;H0YM70	18;18;16;3;2;2	18;18;16;3;2;2	18;18;16;3;2;2	Proteasome activator complex subunit 2	PSME2	tr|A0A087X1Z3|A0A087X1Z3_HUMAN Proteasome activator complex subunit 2 OS=Homo sapiens OX=9606 GN=PSME2 PE=1 SV=1;sp|Q9UL46|PSME2_HUMAN Proteasome activator complex subunit 2 OS=Homo sapiens OX=9606 GN=PSME2 PE=1 SV=4;tr|H0YM70|H0YM70_HUMAN Proteasome activ	261740000	2.52154e+08	2.62092e+08	2.95567e+08	2.89521e+08	2.85312e+08	27.9636	27.9097	27.9655	28.1389	28.1091	28.088	1.12167	0.00250087
A0A087X243	A0A087X243	2	1	1		GSTP1	tr|A0A087X243|A0A087X243_HUMAN Glutathione S-transferase P (Fragment) OS=Homo sapiens OX=9606 GN=GSTP1 PE=1 SV=1	81526000	1.27872e+08	8.51458e+07	5.09137e+07	9.18494e+07	2.95974e+07	26.2808	26.9301	26.3434	25.6016	26.4528	24.819	0.585177	0.189735
A0A087X256;Q2M389;F8VYH7;F8W1W1	A0A087X256;Q2M389	23;23;4;2	23;23;4;2	23;23;4;2	WASH complex subunit 7	KIAA1033	tr|A0A087X256|A0A087X256_HUMAN WASH complex subunit 4 OS=Homo sapiens OX=9606 GN=WASHC4 PE=1 SV=1;sp|Q2M389|WASC4_HUMAN WASH complex subunit 4 OS=Homo sapiens OX=9606 GN=WASHC4 PE=1 SV=2	39428000	4.37903e+07	3.78075e+07	3.97904e+07	3.94155e+07	3.85316e+07	25.2327	25.3841	25.1722	25.2459	25.2323	25.1995	0.97283	0.618893
A0A087X295;Q9NNW5;E9PDU5;E9PBK6;E5RFX3;F8WE36;C9K020;Q6PKC6	A0A087X295;Q9NNW5;E9PDU5;E9PBK6	8;8;6;4;1;1;1;1	8;8;6;4;1;1;1;1	8;8;6;4;1;1;1;1	WD repeat-containing protein 6	WDR6	tr|A0A087X295|A0A087X295_HUMAN WD repeat-containing protein 6 OS=Homo sapiens OX=9606 GN=WDR6 PE=1 SV=1;sp|Q9NNW5|WDR6_HUMAN WD repeat-containing protein 6 OS=Homo sapiens OX=9606 GN=WDR6 PE=1 SV=1;tr|E9PDU5|E9PDU5_HUMAN WD repeat-containing protein 6 OS=H	10215000	1.07348e+07	1.08183e+07	1.01919e+07	1.00021e+07	1.08088e+07	23.2842	23.3558	23.367	23.2809	23.2538	23.3657	0.975906	0.453513
A0A087X2B2;E9PMH5;Q13490;E9PI77;E9PIW1;H0YCJ5;H0YDY3;A0A669KBC7;Q13489	A0A087X2B2;E9PMH5;Q13490;E9PI77;E9PIW1;H0YCJ5;H0YDY3;A0A669KBC7;Q13489	2;2;2;1;1;1;1;1;1	2;2;2;1;1;1;1;1;1	2;2;2;1;1;1;1;1;1	Baculoviral IAP repeat-containing protein 2;Baculoviral IAP repeat-containing protein 3	BIRC2;BIRC3	tr|A0A087X2B2|A0A087X2B2_HUMAN Baculoviral IAP repeat-containing protein 2 OS=Homo sapiens OX=9606 GN=BIRC2 PE=1 SV=1;tr|E9PMH5|E9PMH5_HUMAN Baculoviral IAP repeat-containing protein 2 OS=Homo sapiens OX=9606 GN=BIRC2 PE=1 SV=1;sp|Q13490|BIRC2_HUMAN Baculo	0	0	0	0	0	0	#NUM!	#NUM!	#NUM!	#NUM!	#NUM!	#NUM!	#DIV/0!	#NUM!
A0A087X2D5;Q9BRJ2;A0A0G2JMS5;A0A087WU62	A0A087X2D5;Q9BRJ2;A0A0G2JMS5;A0A087WU62	8;8;6;6	8;8;6;6	8;8;6;6	39S ribosomal protein L45, mitochondrial	MRPL45	tr|A0A087X2D5|A0A087X2D5_HUMAN 39S ribosomal protein L45, mitochondrial OS=Homo sapiens OX=9606 GN=MRPL45 PE=1 SV=1;sp|Q9BRJ2|RM45_HUMAN 39S ribosomal protein L45, mitochondrial OS=Homo sapiens OX=9606 GN=MRPL45 PE=1 SV=2;tr|A0A0G2JMS5|A0A0G2JMS5_HUMAN 39S	24542000	2.41589e+07	2.57292e+07	2.70823e+07	2.62089e+07	2.69923e+07	24.5487	24.5261	24.6169	24.6908	24.6436	24.686	1.07864	0.0368419
A0A087X2H1;Q9ULT8;G3V4V5;H0YJP0;A0A087WVU6;H0YJD4	A0A087X2H1;Q9ULT8;G3V4V5	9;9;5;4;3;1	9;9;5;4;3;1	9;9;5;4;3;1	E3 ubiquitin-protein ligase HECTD1	HECTD1	tr|A0A087X2H1|A0A087X2H1_HUMAN HECT-type E3 ubiquitin transferase OS=Homo sapiens OX=9606 GN=HECTD1 PE=1 SV=1;sp|Q9ULT8|HECD1_HUMAN E3 ubiquitin-protein ligase HECTD1 OS=Homo sapiens OX=9606 GN=HECTD1 PE=1 SV=3;tr|G3V4V5|G3V4V5_HUMAN E3 ubiquitin-protein l	9482200	9.82756e+06	1.10599e+07	9.58353e+06	9.4953e+06	9.90984e+06	23.1768	23.2284	23.3988	23.1921	23.1788	23.2404	0.954526	0.442362
A0A087X2I1;P62333;H0YJC0;H0YJS8;H0YJX2;H0YJE9;H0YJT1;H0YJD2;H0YJY8	A0A087X2I1;P62333;H0YJC0	28;28;15;12;7;3;3;1;1	28;28;15;12;7;3;3;1;1	28;28;15;12;7;3;3;1;1	26S protease regulatory subunit 10B	PSMC6	tr|A0A087X2I1|A0A087X2I1_HUMAN 26S proteasome regulatory subunit 10B OS=Homo sapiens OX=9606 GN=PSMC6 PE=1 SV=1;sp|P62333|PRS10_HUMAN 26S proteasome regulatory subunit 10B OS=Homo sapiens OX=9606 GN=PSMC6 PE=1 SV=1;tr|H0YJC0|H0YJC0_HUMAN 26S proteasome reg	236840000	2.28147e+08	2.41948e+08	2.5749e+08	2.5239e+08	2.61976e+08	27.8193	27.7654	27.8501	27.9399	27.9111	27.9649	1.09184	0.0177418
C9JLV3;A0A096LNT6;A0A3B3IUG4;B4DLW3;H7BYE5;A0A3B3ISA8;H7C384;B7Z1T1;A0A3B3ISE9;A0A3B3ITX9;O00258	C9JLV3;A0A096LNT6;A0A3B3IUG4;B4DLW3;H7BYE5;A0A3B3ISA8;H7C384;B7Z1T1;A0A3B3ISE9;A0A3B3ITX9;O00258	1;1;1;1;1;1;1;1;1;1;1	1;1;1;1;1;1;1;1;1;1;1	1;1;1;1;1;1;1;1;1;1;1	Tail-anchored protein insertion receptor WRB	WRB	tr|C9JLV3|C9JLV3_HUMAN Guided entry of tail-anchored proteins factor 1 (Fragment) OS=Homo sapiens OX=9606 GN=GET1 PE=4 SV=1;tr|A0A096LNT6|A0A096LNT6_HUMAN Guided entry of tail-anchored proteins factor 1 OS=Homo sapiens OX=9606 GN=GET1 PE=3 SV=1;tr|A0A3B3IU	1821300	1.70684e+06	614099	1.36296e+06	1.12631e+06	1.19912e+06	20.7965	20.7029	19.2281	20.3783	20.1032	20.1935	0.890434	0.975809
P30566;A0A7P0Z472;A0A7P0T9A7;A0A096LNY6;A0A1B0GTJ7;A0A1B0GWJ0;A0A0A6YY92;A0A7P0T8E4;A0A1B0GTG9;A0A096LNY5;A0A1B0GWF8;A0A096LP92;A0A096LNY4;A0A096LPA2;A0A096LP72;B4DEP1;A0A096LP76;A0A1W2PRX2;V9GY96;A0A096LNT0	P30566;A0A7P0Z472;A0A7P0T9A7;A0A096LNY6;A0A1B0GTJ7;A0A1B0GWJ0;A0A0A6YY92;A0A7P0T8E4;A0A1B0GTG9;A0A096LNY5;A0A1B0GWF8;A0A096LP92	20;20;20;20;20;20;19;19;16;16;15;10;6;6;5;5;3;2;2;1	20;20;20;20;20;20;19;19;16;16;15;10;6;6;5;5;3;2;2;1	20;20;20;20;20;20;19;19;16;16;15;10;6;6;5;5;3;2;2;1	Adenylosuccinate lyase	ADSL	sp|P30566|PUR8_HUMAN Adenylosuccinate lyase OS=Homo sapiens OX=9606 GN=ADSL PE=1 SV=2;tr|A0A7P0Z472|A0A7P0Z472_HUMAN Adenylosuccinate lyase OS=Homo sapiens OX=9606 GN=ADSL PE=1 SV=1;tr|A0A7P0T9A7|A0A7P0T9A7_HUMAN Adenylosuccinate lyase OS=Homo sapiens OX=9	140260000	1.38932e+08	1.09052e+08	1.35988e+08	1.28405e+08	1.2702e+08	27.0635	27.0498	26.7004	27.0189	26.9361	26.9205	1.00816	0.8806
A0A096LP25;Q2M2I8;E9PG46;A0A096LNZ0;Q6ZSR9;A0A096LP60	A0A096LP25;Q2M2I8;E9PG46	35;24;19;11;10;4	35;24;19;11;10;4	33;22;17;11;10;4	AP2-associated protein kinase 1	AAK1	tr|A0A096LP25|A0A096LP25_HUMAN AP2-associated protein kinase 1 OS=Homo sapiens OX=9606 GN=AAK1 PE=1 SV=2;sp|Q2M2I8|AAK1_HUMAN AP2-associated protein kinase 1 OS=Homo sapiens OX=9606 GN=AAK1 PE=1 SV=3;tr|E9PG46|E9PG46_HUMAN AP2-associated protein kinase 1 O	89057000	9.6395e+07	9.56769e+07	9.65524e+07	9.63591e+07	9.55549e+07	26.4082	26.5225	26.5117	26.5248	26.5219	26.5098	1.0261	0.405694
A0A0A0MR88;A0A096LPC5;Q9Y4E1;J3KP36	A0A0A0MR88;A0A096LPC5;Q9Y4E1;J3KP36	25;25;24;23	4;4;4;4	4;4;4;4	WASH complex subunit FAM21C	FAM21C	tr|A0A0A0MR88|A0A0A0MR88_HUMAN WASH complex subunit 2C OS=Homo sapiens OX=9606 GN=WASHC2C PE=1 SV=1;tr|A0A096LPC5|A0A096LPC5_HUMAN WASH complex subunit 2C OS=Homo sapiens OX=9606 GN=WASHC2C PE=1 SV=1;sp|Q9Y4E1|WAC2C_HUMAN WASH complex subunit 2C OS=Homo sa	1435700	1.34018e+06	1.37039e+06	1.5724e+06	1.44072e+06	1.55394e+06	20.4533	20.354	20.3862	20.5845	20.4584	20.5675	1.10149	0.0522658
A0A096LPI6;P0DPI2;A0A0B4J2D5;A0A096LNH5;H7C2G3;H7C1F6;A0A096LP73;A0A2R8YDR7;F2Z2Q0;A0A096LP12;A0A096LNJ1;A0A2R8Y6K9	A0A096LPI6;P0DPI2;A0A0B4J2D5;A0A096LNH5;H7C2G3;H7C1F6;A0A096LP73;A0A2R8YDR7;F2Z2Q0;A0A096LP12	14;12;12;11;9;8;7;7;7;7;4;4	12;12;12;11;9;8;7;7;7;7;4;4	12;12;12;11;9;8;7;7;7;7;4;4		C21orf33	tr|A0A096LPI6|A0A096LPI6_HUMAN Utp12 domain-containing protein (Fragment) OS=Homo sapiens OX=9606 PE=4 SV=2;sp|P0DPI2|GAL3A_HUMAN Glutamine amidotransferase-like class 1 domain-containing protein 3, mitochondrial OS=Homo sapiens OX=9606 GN=GATD3 PE=1 SV=1;	105860000	1.01829e+08	9.94515e+07	1.06429e+08	1.07751e+08	1.06679e+08	26.6576	26.6016	26.5675	26.6653	26.6831	26.6687	1.04466	0.131498
A0A0A0MQS1;Q53H96;B5MD87;F8WEI0	A0A0A0MQS1;Q53H96	9;9;4;1	9;9;4;1	9;9;4;1	Pyrroline-5-carboxylate reductase;Pyrroline-5-carboxylate reductase 3	PYCRL	tr|A0A0A0MQS1|A0A0A0MQS1_HUMAN Pyrroline-5-carboxylate reductase OS=Homo sapiens OX=9606 GN=PYCR3 PE=1 SV=1;sp|Q53H96|P5CR3_HUMAN Pyrroline-5-carboxylate reductase 3 OS=Homo sapiens OX=9606 GN=PYCR3 PE=1 SV=3	17062000	1.8057e+07	1.87999e+07	1.7423e+07	1.65869e+07	1.72301e+07	24.0243	24.1061	24.1642	24.0545	23.9835	24.0384	0.950315	0.210384
F5H0Q6;A0A0A0MQS2;Q8N2M8	F5H0Q6;A0A0A0MQS2;Q8N2M8	1;1;1	1;1;1	1;1;1	CLK4-associating serine/arginine rich protein	CLASRP	tr|F5H0Q6|F5H0Q6_HUMAN CLK4-associating serine/arginine-rich protein OS=Homo sapiens OX=9606 GN=CLASRP PE=1 SV=2;tr|A0A0A0MQS2|A0A0A0MQS2_HUMAN CLK4-associating serine/arginine-rich protein OS=Homo sapiens OX=9606 GN=CLASRP PE=1 SV=1;sp|Q8N2M8|CLASR_HUMAN	3588200	3.85297e+06	3.99237e+06	3.64835e+06	3.83607e+06	3.59438e+06	21.7748	21.8775	21.9288	21.7988	21.8712	21.7773	0.968974	0.458923
A0A0A0MQU0;Q9BV38;U3KQC1;K7EIR0;K7EML4;U3KQK3;A0A087X237;K7EKX5	A0A0A0MQU0;Q9BV38;U3KQC1;K7EIR0	7;7;6;6;3;1;1;1	7;7;6;6;3;1;1;1	7;7;6;6;3;1;1;1	WD repeat-containing protein 18	WDR18	tr|A0A0A0MQU0|A0A0A0MQU0_HUMAN WD repeat-containing protein 18 (Fragment) OS=Homo sapiens OX=9606 GN=WDR18 PE=1 SV=1;sp|Q9BV38|WDR18_HUMAN WD repeat-containing protein 18 OS=Homo sapiens OX=9606 GN=WDR18 PE=1 SV=2;tr|U3KQC1|U3KQC1_HUMAN WD repeat-containin	11817000	1.26883e+07	1.19363e+07	1.20667e+07	1.20932e+07	1.20499e+07	23.4944	23.597	23.5089	23.5245	23.5277	23.5225	0.993641	0.816163
A0A0A0MQU4;Q96I15;H7C280;C9JNL5;H7C3V9;H7C277;H7C4A1;F8WCL3;F8WBU3;H7C1N7	A0A0A0MQU4;Q96I15	7;7;3;3;3;3;2;1;1;1	7;7;3;3;3;3;2;1;1;1	7;7;3;3;3;3;2;1;1;1	Selenocysteine lyase	SCLY	tr|A0A0A0MQU4|A0A0A0MQU4_HUMAN Selenocysteine lyase OS=Homo sapiens OX=9606 GN=SCLY PE=1 SV=1;sp|Q96I15|SCLY_HUMAN Selenocysteine lyase OS=Homo sapiens OX=9606 GN=SCLY PE=1 SV=4	10983000	1.01889e+07	1.09137e+07	1.05287e+07	1.02262e+07	1.0536e+07	23.3888	23.2805	23.3796	23.3278	23.2858	23.3288	0.975231	0.42145
A0A0A0MQW0;A0A0A0MR39;Q9P2K5;A0A087WUT0;H0YN19;A0A0C4DGV1;H0YKS1;A0A087WWC8	A0A0A0MQW0;A0A0A0MR39;Q9P2K5;A0A087WUT0;H0YN19;A0A0C4DGV1	10;10;10;9;7;6;4;1	10;10;10;9;7;6;4;1	10;10;10;9;7;6;4;1	Myelin expression factor 2	MYEF2	tr|A0A0A0MQW0|A0A0A0MQW0_HUMAN Myelin expression factor 2 OS=Homo sapiens OX=9606 GN=MYEF2 PE=1 SV=1;tr|A0A0A0MR39|A0A0A0MR39_HUMAN Myelin expression factor 2 OS=Homo sapiens OX=9606 GN=MYEF2 PE=1 SV=1;sp|Q9P2K5|MYEF2_HUMAN Myelin expression factor 2 OS=Ho	14426000	1.48081e+07	1.573e+07	1.369e+07	1.39022e+07	1.39614e+07	23.7822	23.8199	23.907	23.7066	23.7288	23.7349	0.924149	0.0856261
A8MY87;A0A2R8Y4X0;A0A0A0MQW1;A0A2R8Y5H9;Q8IVT5	A8MY87;A0A2R8Y4X0;A0A0A0MQW1;A0A2R8Y5H9;Q8IVT5	2;2;2;2;2	2;2;2;2;2	2;2;2;2;2	Kinase suppressor of Ras 1	KSR1	tr|A8MY87|A8MY87_HUMAN Kinase suppressor of Ras 1 (Fragment) OS=Homo sapiens OX=9606 GN=KSR1 PE=1 SV=2;tr|A0A2R8Y4X0|A0A2R8Y4X0_HUMAN Kinase suppressor of Ras 1 OS=Homo sapiens OX=9606 GN=KSR1 PE=1 SV=1;tr|A0A0A0MQW1|A0A0A0MQW1_HUMAN Kinase suppressor of R	31220000	4.19247e+06	7.14409e+06	5.78724e+06	5.66761e+06	6.11304e+06	24.896	21.9994	22.7683	22.4644	22.4343	22.5435	0.412813	0.48278
A0A0A0MQX1;Q9HD67;D6RGD1;E9PEW5	A0A0A0MQX1;Q9HD67;D6RGD1;E9PEW5	8;8;4;4	7;7;4;3	7;7;4;3	Unconventional myosin-X	MYO10	tr|A0A0A0MQX1|A0A0A0MQX1_HUMAN Unconventional myosin-X OS=Homo sapiens OX=9606 GN=MYO10 PE=1 SV=1;sp|Q9HD67|MYO10_HUMAN Unconventional myosin-X OS=Homo sapiens OX=9606 GN=MYO10 PE=1 SV=3;tr|D6RGD1|D6RGD1_HUMAN Unconventional myosin-X (Fragment) OS=Homo sap	3736300	4.04919e+06	3.945e+06	4.23593e+06	4.30139e+06	4.11366e+06	21.8332	21.9492	21.9116	22.0142	22.0364	21.972	1.07847	0.0646338
C9JP00;A0A0A0MQX8;Q9NR56;O95205;Q86VM6;A0A7P0T9I3;Q5VZF2;C9JCX1;H7C4Y1;C9J4T8	C9JP00;A0A0A0MQX8;Q9NR56;O95205;Q86VM6;A0A7P0T9I3;Q5VZF2	11;11;11;6;6;6;6;4;4;2	1;1;1;0;0;0;0;0;0;0	1;1;1;0;0;0;0;0;0;0	Muscleblind-like protein 1;Muscleblind-like protein 2	MBNL1;MBLL;MBNL2	tr|C9JP00|C9JP00_HUMAN Muscleblind-like protein 1 OS=Homo sapiens OX=9606 GN=MBNL1 PE=1 SV=1;tr|A0A0A0MQX8|A0A0A0MQX8_HUMAN Muscleblind-like protein 1 OS=Homo sapiens OX=9606 GN=MBNL1 PE=1 SV=1;sp|Q9NR56|MBNL1_HUMAN Muscleblind-like protein 1 OS=Homo sapie	11608000	1.01528e+07	1.3599e+07	1.45093e+07	1.43533e+07	1.53324e+07	23.4686	23.2754	23.697	23.7905	23.7749	23.8701	1.24986	0.105447
A0A0A0MR05;Q9BVC4;H3BM50;H3BPU5;H3BPT1;H3BN58;H3BSZ4;H3BR38;H3BR25;H3BQ74;I3L2E7	A0A0A0MR05;Q9BVC4;H3BM50;H3BPU5;H3BPT1;H3BN58;H3BSZ4	5;5;3;3;3;3;3;2;2;1;1	5;5;3;3;3;3;3;2;2;1;1	5;5;3;3;3;3;3;2;2;1;1	Target of rapamycin complex subunit LST8	MLST8	tr|A0A0A0MR05|A0A0A0MR05_HUMAN G protein beta subunit-like OS=Homo sapiens OX=9606 GN=MLST8 PE=1 SV=1;sp|Q9BVC4|LST8_HUMAN Target of rapamycin complex subunit LST8 OS=Homo sapiens OX=9606 GN=MLST8 PE=1 SV=1;tr|H3BM50|H3BM50_HUMAN G protein beta subunit-lik	4279500	6.07667e+06	7.98897e+06	5.5108e+06	6.85364e+06	7.13321e+06	22.029	22.5348	22.9296	22.3938	22.7084	22.7661	1.06282	0.693193
A0A0A0MR07;P15498;F5H5P4;Q96D37	A0A0A0MR07;P15498;F5H5P4;Q96D37	38;38;36;36	38;38;36;36	37;37;35;35	Proto-oncogene vav	VAV1	tr|A0A0A0MR07|A0A0A0MR07_HUMAN Proto-oncogene vav OS=Homo sapiens OX=9606 GN=VAV1 PE=1 SV=1;sp|P15498|VAV_HUMAN Proto-oncogene vav OS=Homo sapiens OX=9606 GN=VAV1 PE=1 SV=4;tr|F5H5P4|F5H5P4_HUMAN Proto-oncogene vav OS=Homo sapiens OX=9606 GN=VAV1 PE=1 SV=2	184910000	1.85634e+08	1.87617e+08	1.88573e+08	1.91132e+08	1.86574e+08	27.4622	27.4679	27.4832	27.4906	27.51	27.4752	1.01454	0.168498
A0A0A0MR08;H0YB23	A0A0A0MR08	4;1	2;1	2;1		USP19	tr|A0A0A0MR08|A0A0A0MR08_HUMAN Ubiquitin carboxyl-terminal hydrolase 19 (Fragment) OS=Homo sapiens OX=9606 GN=USP19 PE=1 SV=6	1226300	1.12485e+06	511797	938628	871055	849611	20.2259	20.1013	18.9652	19.8402	19.7324	19.6964	0.928865	0.986319
P43378;A0A0A0MR09;H3BQT6	P43378;A0A0A0MR09	6;6;1	6;6;1	6;6;1	Tyrosine-protein phosphatase non-receptor type 9;Protein-tyrosine-phosphatase	PTPN9	sp|P43378|PTN9_HUMAN Tyrosine-protein phosphatase non-receptor type 9 OS=Homo sapiens OX=9606 GN=PTPN9 PE=1 SV=1;tr|A0A0A0MR09|A0A0A0MR09_HUMAN Tyrosine-protein phosphatase non-receptor type 9 OS=Homo sapiens OX=9606 GN=PTPN9 PE=1 SV=1	7064100	6.42411e+06	6.64571e+06	7.02279e+06	6.61811e+06	6.983e+06	22.7521	22.6151	22.664	22.7436	22.658	22.7354	1.02434	0.512042
A0A0A0MRB5;Q8WXG6;C9JM97;C9JLZ9;C9K0L0;A0A0U1RR25;F8W8U2;C9J6B0	A0A0A0MRB5;Q8WXG6	9;8;2;2;2;2;2;1	9;8;2;2;2;2;2;1	9;8;2;2;2;2;2;1	MAP kinase-activating death domain protein	MADD	tr|A0A0A0MRB5|A0A0A0MRB5_HUMAN MAP kinase-activating death domain protein OS=Homo sapiens OX=9606 GN=MADD PE=1 SV=1;sp|Q8WXG6|MADD_HUMAN MAP kinase-activating death domain protein OS=Homo sapiens OX=9606 GN=MADD PE=1 SV=2	7077000	7.1243e+06	7.47481e+06	7.27133e+06	7.1694e+06	7.17507e+06	22.7547	22.7643	22.8336	22.7938	22.7734	22.7746	0.997218	0.89954
A0A0A0MRC4;A0A0A0MSK4;Q86YR5	A0A0A0MRC4;A0A0A0MSK4;Q86YR5	4;4;4	4;4;4	4;4;4	G-protein-signaling modulator 1	GPSM1	tr|A0A0A0MRC4|A0A0A0MRC4_HUMAN G-protein-signaling modulator 1 OS=Homo sapiens OX=9606 GN=GPSM1 PE=1 SV=2;tr|A0A0A0MSK4|A0A0A0MSK4_HUMAN G-protein-signaling modulator 1 OS=Homo sapiens OX=9606 GN=GPSM1 PE=1 SV=1;sp|Q86YR5|GPSM1_HUMAN G-protein-signaling mo	1331800	1.23062e+06	773083	1.11617e+06	1.06443e+06	1.08674e+06	20.3449	20.2309	19.5603	20.0901	20.0216	20.0516	0.979566	0.97387
A0A0A0MRE1;B4DJ07;A0A0A0MSB8;Q9UPT5;C9JME6;B5MCY9;K7ERQ5	A0A0A0MRE1;B4DJ07;A0A0A0MSB8;Q9UPT5	8;8;8;8;3;3;3	8;8;8;8;3;3;3	8;8;8;8;3;3;3	Exocyst complex component 7	EXOC7	tr|A0A0A0MRE1|A0A0A0MRE1_HUMAN Exocyst complex component 7 (Fragment) OS=Homo sapiens OX=9606 GN=EXOC7 PE=1 SV=1;tr|B4DJ07|B4DJ07_HUMAN Exocyst complex component 7 OS=Homo sapiens OX=9606 GN=EXOC7 PE=1 SV=1;tr|A0A0A0MSB8|A0A0A0MSB8_HUMAN Exocyst complex co	16173000	1.62743e+07	1.59059e+07	1.64367e+07	1.57249e+07	1.63376e+07	23.9471	23.9561	23.9231	23.9704	23.9065	23.9617	1.00302	0.864847
A0A0C4DGK3;G3V5X4;A0A0A0MRE3;Q8WXH0	A0A0C4DGK3;G3V5X4;A0A0A0MRE3;Q8WXH0	2;2;2;2	2;2;2;2	2;2;2;2	Nesprin-2	SYNE2	tr|A0A0C4DGK3|A0A0C4DGK3_HUMAN Nesprin-2 OS=Homo sapiens OX=9606 GN=SYNE2 PE=1 SV=1;tr|G3V5X4|G3V5X4_HUMAN Nesprin-2 OS=Homo sapiens OX=9606 GN=SYNE2 PE=1 SV=1;tr|A0A0A0MRE3|A0A0A0MRE3_HUMAN Nesprin-2 OS=Homo sapiens OX=9606 GN=SYNE2 PE=1 SV=1;sp|Q8WXH0|SY	9578600	1.0198e+07	9.78758e+06	1.02583e+07	1.05279e+07	9.80875e+06	23.1914	23.2818	23.2225	23.2903	23.3277	23.2256	1.03486	0.284917
A0A0A0MRE5;Q9ULH1;H0YBF7;H0YBM4;E5RHD7;E5RFD9	A0A0A0MRE5;Q9ULH1;H0YBF7	28;28;24;12;2;1	28;28;24;12;2;1	26;26;23;12;2;1	Arf-GAP with SH3 domain, ANK repeat and PH domain-containing protein 1	ASAP1	tr|A0A0A0MRE5|A0A0A0MRE5_HUMAN Arf-GAP with SH3 domain, ANK repeat and PH domain-containing protein 1 OS=Homo sapiens OX=9606 GN=ASAP1 PE=1 SV=1;sp|Q9ULH1|ASAP1_HUMAN Arf-GAP with SH3 domain, ANK repeat and PH domain-containing protein 1 OS=Homo sapiens OX	49895000	5.20247e+07	5.41309e+07	5.39966e+07	5.42956e+07	5.50911e+07	25.5724	25.6327	25.6899	25.6864	25.6943	25.7153	1.04699	0.181153
A0A0A0MRE6;O94967;E9PKZ6;E9PR96	A0A0A0MRE6;O94967	5;5;1;1	5;5;1;1	5;5;1;1	WD repeat-containing protein 47	WDR47	tr|A0A0A0MRE6|A0A0A0MRE6_HUMAN WD repeat-containing protein 47 OS=Homo sapiens OX=9606 GN=WDR47 PE=1 SV=1;sp|O94967|WDR47_HUMAN WD repeat-containing protein 47 OS=Homo sapiens OX=9606 GN=WDR47 PE=1 SV=1	8708000	8.82861e+06	8.9926e+06	8.1103e+06	8.04781e+06	8.03939e+06	23.0539	23.0738	23.1003	22.9513	22.9402	22.9387	0.912108	0.00636255
A0A0A0MRF6;A0A7P0TAX3;A0A7P0TBH8;A0A7P0TBI4;A0A7P0Z4N5;A0A7P0T928;A0A7P0T9A9;A0A7P0Z4Q5;A0A7P0TAD6;A0A7P0T939;Q99996;A0A7P0T8N5;A0A7P0TAA2;A0A2R8Y590;A0A7P0TAJ1;H7BYL6;Q8NEG4	A0A0A0MRF6;A0A7P0TAX3;A0A7P0TBH8;A0A7P0TBI4;A0A7P0Z4N5;A0A7P0T928;A0A7P0T9A9;A0A7P0Z4Q5;A0A7P0TAD6;A0A7P0T939;Q99996;A0A7P0T8N5;A0A7P0TAA2	7;7;7;7;7;7;7;7;7;7;7;6;6;2;1;1;1	7;7;7;7;7;7;7;7;7;7;7;6;6;2;1;1;1	7;7;7;7;7;7;7;7;7;7;7;6;6;2;1;1;1	A-kinase anchor protein 9	AKAP9	tr|A0A0A0MRF6|A0A0A0MRF6_HUMAN A-kinase anchor protein 9 OS=Homo sapiens OX=9606 GN=AKAP9 PE=1 SV=2;tr|A0A7P0TAX3|A0A7P0TAX3_HUMAN A-kinase anchor protein 9 OS=Homo sapiens OX=9606 GN=AKAP9 PE=1 SV=1;tr|A0A7P0TBH8|A0A7P0TBH8_HUMAN A-kinase anchor protein 9	14623000	1.49267e+07	1.51514e+07	1.46817e+07	1.46735e+07	1.44767e+07	23.8017	23.8314	23.8529	23.8075	23.8067	23.7872	0.980555	0.188794
A0A0A0MRF9;P16885;H3BQV5;H3BPZ3	A0A0A0MRF9;P16885	48;48;7;2	48;48;7;2	47;47;7;2	Phosphoinositide phospholipase C;1-phosphatidylinositol 4,5-bisphosphate phosphodiesterase gamma-2	PLCG2	tr|A0A0A0MRF9|A0A0A0MRF9_HUMAN 1-phosphatidylinositol 4,5-bisphosphate phosphodiesterase gamma OS=Homo sapiens OX=9606 GN=PLCG2 PE=1 SV=1;sp|P16885|PLCG2_HUMAN 1-phosphatidylinositol 4,5-bisphosphate phosphodiesterase gamma-2 OS=Homo sapiens OX=9606 GN=PLC	191630000	1.96049e+08	2.04541e+08	2.0228e+08	1.99488e+08	1.96016e+08	27.5137	27.5466	27.6078	27.5918	27.5717	27.5464	1.0094	0.681172
A0A0A0MRH8;A0A0A0MSH9;Q86WJ1;A0A494C1P7;A0A494C1F7;A0A494C179;A0A494C0F0;A0A494C0J6;A0A087WTM4	A0A0A0MRH8;A0A0A0MSH9;Q86WJ1;A0A494C1P7;A0A494C1F7;A0A494C179	7;7;7;6;6;4;3;3;3	7;7;7;6;6;4;3;3;3	7;7;7;6;6;4;3;3;3	Chromodomain-helicase-DNA-binding protein 1-like	CHD1L	tr|A0A0A0MRH8|A0A0A0MRH8_HUMAN Chromodomain-helicase-DNA-binding protein 1-like OS=Homo sapiens OX=9606 GN=CHD1L PE=1 SV=2;tr|A0A0A0MSH9|A0A0A0MSH9_HUMAN Chromodomain-helicase-DNA-binding protein 1-like OS=Homo sapiens OX=9606 GN=CHD1L PE=1 SV=2;sp|Q86WJ1|	7993400	8.20357e+06	8.44845e+06	8.25824e+06	8.09188e+06	7.71598e+06	22.9304	22.9678	23.0103	22.9774	22.948	22.8794	0.976494	0.407007
Q8IXQ4;A0A0A0MRI1;A0A087WW86	Q8IXQ4;A0A0A0MRI1;A0A087WW86	2;2;1	2;2;1	2;2;1	GPALPP motifs-containing protein 1	GPALPP1	sp|Q8IXQ4|GPAM1_HUMAN GPALPP motifs-containing protein 1 OS=Homo sapiens OX=9606 GN=GPALPP1 PE=1 SV=1;tr|A0A0A0MRI1|A0A0A0MRI1_HUMAN GPALPP motifs-containing protein 1 OS=Homo sapiens OX=9606 GN=GPALPP1 PE=1 SV=1;tr|A0A087WW86|A0A087WW86_HUMAN GPALPP motif	4040400	4.0599e+06	3.46168e+06	3.46175e+06	3.5016e+06	3.20092e+06	21.9461	21.953	21.723	21.7231	21.7396	21.6101	0.879112	0.120382
A0A0A0MRJ2;Q5VTZ4;P18847	A0A0A0MRJ2;Q5VTZ4;P18847	3;3;3	3;3;3	3;3;3	Cyclic AMP-dependent transcription factor ATF-3	ATF3	tr|A0A0A0MRJ2|A0A0A0MRJ2_HUMAN Cyclic AMP-dependent transcription factor ATF-3 (Fragment) OS=Homo sapiens OX=9606 GN=ATF3 PE=1 SV=1;tr|Q5VTZ4|Q5VTZ4_HUMAN Cyclic AMP-dependent transcription factor ATF-3 (Fragment) OS=Homo sapiens OX=9606 GN=ATF3 PE=1 SV=1;	13390000	1.4876e+07	1.51694e+07	2.45541e+07	2.4315e+07	2.4186e+07	23.6747	23.8265	23.8547	24.5495	24.5353	24.5277	1.68192	0.00501473
A0A0A0MRJ6;P22061;F6S8N6;A0A3F2YNX8;F8WDT3;F8WAV5;F8WAX2;C9J0F2;H7C4X2	A0A0A0MRJ6;P22061;F6S8N6;A0A3F2YNX8	13;13;11;11;3;3;3;3;1	13;13;11;11;3;3;3;3;1	13;13;11;11;3;3;3;3;1	Protein-L-isoaspartate O-methyltransferase;Protein-L-isoaspartate(D-aspartate) O-methyltransferase	PCMT1	tr|A0A0A0MRJ6|A0A0A0MRJ6_HUMAN Protein-L-isoaspartate O-methyltransferase OS=Homo sapiens OX=9606 GN=PCMT1 PE=1 SV=1;sp|P22061|PIMT_HUMAN Protein-L-isoaspartate(D-aspartate) O-methyltransferase OS=Homo sapiens OX=9606 GN=PCMT1 PE=1 SV=4;tr|F6S8N6|F6S8N6_HU	83680000	8.60568e+07	8.59448e+07	8.9999e+07	8.9284e+07	9.06979e+07	26.3184	26.3588	26.3569	26.4234	26.4119	26.4346	1.05593	0.0135805
A0A0A0MRM9;Q14978;S4R349;S4R3C2;S4R402	A0A0A0MRM9;Q14978	26;25;8;4;2	26;25;8;4;2	24;23;6;4;0	Nucleolar and coiled-body phosphoprotein 1	NOLC1	tr|A0A0A0MRM9|A0A0A0MRM9_HUMAN Nucleolar and coiled-body phosphoprotein 1 (Fragment) OS=Homo sapiens OX=9606 GN=NOLC1 PE=1 SV=1;sp|Q14978|NOLC1_HUMAN Nucleolar and coiled-body phosphoprotein 1 OS=Homo sapiens OX=9606 GN=NOLC1 PE=1 SV=2	161890000	1.68072e+08	1.67462e+08	1.56526e+08	1.57639e+08	1.51414e+08	27.2704	27.3245	27.3193	27.2218	27.232	27.1739	0.93598	0.0184754
A0A0A0MRP0;Q8IWC1	A0A0A0MRP0;Q8IWC1	2;2	1;1	1;1	MAP7 domain-containing protein 3	MAP7D3	tr|A0A0A0MRP0|A0A0A0MRP0_HUMAN MAP7 domain-containing protein 3 (Fragment) OS=Homo sapiens OX=9606 GN=MAP7D3 PE=1 SV=1;sp|Q8IWC1|MA7D3_HUMAN MAP7 domain-containing protein 3 OS=Homo sapiens OX=9606 GN=MAP7D3 PE=1 SV=2	2530300	2.4671e+06	2.44978e+06	2.37666e+06	2.21089e+06	2.3887e+06	21.2709	21.2344	21.2242	21.1805	21.0762	21.1878	0.936764	0.104423
C9J7M8;A0A0A0MRR3;Q7Z7C8	C9J7M8;A0A0A0MRR3;Q7Z7C8	3;3;3	3;3;3	3;3;3	Transcription initiation factor TFIID subunit 8	TAF8	tr|C9J7M8|C9J7M8_HUMAN Transcription initiation factor TFIID subunit 8 OS=Homo sapiens OX=9606 GN=TAF8 PE=1 SV=1;tr|A0A0A0MRR3|A0A0A0MRR3_HUMAN TBP-associated factor 8 OS=Homo sapiens OX=9606 GN=TAF8 PE=1 SV=1;sp|Q7Z7C8|TAF8_HUMAN Transcription initiation	2532000	2.6929e+06	1.35534e+06	2.38556e+06	1.82523e+06	2.54903e+06	21.2718	21.3607	20.3702	21.1859	20.7996	21.2815	1.02729	0.817956
A0A494C0H3;E9PSD7;A0A0A0MRR5;Q96BW1	A0A494C0H3;E9PSD7;A0A0A0MRR5;Q96BW1	2;2;2;2	2;2;2;2	2;2;2;2	Uracil phosphoribosyltransferase homolog	UPRT	tr|A0A494C0H3|A0A494C0H3_HUMAN Uracil phosphoribosyltransferase homolog OS=Homo sapiens OX=9606 GN=UPRT PE=1 SV=1;tr|E9PSD7|E9PSD7_HUMAN Uracil phosphoribosyltransferase homolog OS=Homo sapiens OX=9606 GN=UPRT PE=1 SV=1;tr|A0A0A0MRR5|A0A0A0MRR5_HUMAN Uraci	0	0	0	0	0	0	#NUM!	#NUM!	#NUM!	#NUM!	#NUM!	#NUM!	#DIV/0!	#NUM!
P09234;A0A0A0MRR7;Q5TAL2	P09234;A0A0A0MRR7	4;4;1	4;4;1	4;4;1	U1 small nuclear ribonucleoprotein C	SNRPC	sp|P09234|RU1C_HUMAN U1 small nuclear ribonucleoprotein C OS=Homo sapiens OX=9606 GN=SNRPC PE=1 SV=1;tr|A0A0A0MRR7|A0A0A0MRR7_HUMAN U1 small nuclear ribonucleoprotein C OS=Homo sapiens OX=9606 GN=SNRPC PE=1 SV=1	43779000	5.06989e+07	4.86173e+07	4.99264e+07	5.08201e+07	4.77383e+07	25.3837	25.5955	25.535	25.5733	25.5989	25.5086	1.03766	0.48224
A0A0A0MRT6;Q8IZP0;B6VEX4;H0Y6B5	A0A0A0MRT6;Q8IZP0;B6VEX4	18;18;17;1	18;18;17;1	15;15;14;0	Abl interactor 1	ABI1	tr|A0A0A0MRT6|A0A0A0MRT6_HUMAN Abl interactor 1 OS=Homo sapiens OX=9606 GN=ABI1 PE=1 SV=1;sp|Q8IZP0|ABI1_HUMAN Abl interactor 1 OS=Homo sapiens OX=9606 GN=ABI1 PE=1 SV=4;tr|B6VEX4|B6VEX4_HUMAN Abl interactor 1 OS=Homo sapiens OX=9606 GN=ABI1 PE=1 SV=1	142670000	1.40106e+08	1.32387e+08	1.37471e+08	1.36255e+08	1.31874e+08	27.0881	27.0619	26.9802	27.0345	27.0217	26.9746	0.976967	0.436873
Q9BRT8;Q5JTY5;Q5RIA9;Q8IUF1;A0A0A0MRU4;C9J3G2;Q5RIB0;A0A0A6YYH9;Q4V339;H0Y5V3;A0A087WWG3;A0A087X140;A0A0B4J2F1;F2Z2T4;E7EUZ7;F8WEU0;A0A0B4J2E3;A0A087WYD2;Q6NVZ8;F8WEG4;A0A087WZQ3;H0Y857;Q5RIB3;Q5JTY2;A0A087WTC0;Q5RIB5;A0A087WU37;A0A087X1C0;A0A0B4J1T6	Q9BRT8;Q5JTY5;Q5RIA9;Q8IUF1;A0A0A0MRU4;C9J3G2;Q5RIB0;A0A0A6YYH9;Q4V339;H0Y5V3;A0A087WWG3;A0A087X140;A0A0B4J2F1;F2Z2T4	5;5;5;5;5;5;5;5;4;4;4;4;3;3;2;2;2;2;2;2;2;2;2;2;2;2;1;1;1	5;5;5;5;5;5;5;5;4;4;4;4;3;3;2;2;2;2;2;2;2;2;2;2;2;2;1;1;1	5;5;5;5;5;5;5;5;4;4;4;4;3;3;2;2;2;2;2;2;2;2;2;2;2;2;1;1;1	COBW domain-containing protein 1;COBW domain-containing protein 3;COBW domain-containing protein 5;COBW domain-containing protein 2;COBW domain-containing protein 6	CBWD1;CBWD3;CBWD5;CBWD2;CBWD6;CBWD7	sp|Q9BRT8|CBWD1_HUMAN COBW domain-containing protein 1 OS=Homo sapiens OX=9606 GN=CBWD1 PE=1 SV=1;sp|Q5JTY5|CBWD3_HUMAN COBW domain-containing protein 3 OS=Homo sapiens OX=9606 GN=CBWD3 PE=1 SV=1;sp|Q5RIA9|CBWD5_HUMAN COBW domain-containing protein 5 OS=Ho	2908100	3.50127e+06	3.36291e+06	4.54696e+06	4.13277e+06	3.97645e+06	21.4716	21.7394	21.6813	22.1165	21.9787	21.9231	1.29511	0.0237423
A0A494C1D9;A0A494C0F8;B1APY9;A0A494C147;A0A0A0MRX1;A0A0R4J2E6;Q12926;P26378;Q14576	A0A494C1D9;A0A494C0F8;B1APY9;A0A494C147;A0A0A0MRX1;A0A0R4J2E6;Q12926;P26378	3;3;3;3;3;3;3;3;1	1;1;1;1;1;1;1;1;1	1;1;1;1;1;1;1;1;1	ELAV-like protein;ELAV-like protein 2;ELAV-like protein 4	ELAVL4;ELAVL2	tr|A0A494C1D9|A0A494C1D9_HUMAN ELAV-like protein OS=Homo sapiens OX=9606 GN=ELAVL4 PE=1 SV=1;tr|A0A494C0F8|A0A494C0F8_HUMAN ELAV-like protein OS=Homo sapiens OX=9606 GN=ELAVL4 PE=1 SV=1;tr|B1APY9|B1APY9_HUMAN ELAV-like protein OS=Homo sapiens OX=9606 GN=EL	0	0	0	0	0	0	#NUM!	#NUM!	#NUM!	#NUM!	#NUM!	#NUM!	#DIV/0!	#NUM!
B0QYI1;A0A0A0MRY0;Q8WUA7	B0QYI1;A0A0A0MRY0;Q8WUA7	2;2;2	2;2;2	1;1;1	TBC1 domain family member 22A	TBC1D22A	tr|B0QYI1|B0QYI1_HUMAN TBC1 domain family member 22A OS=Homo sapiens OX=9606 GN=TBC1D22A PE=1 SV=1;tr|A0A0A0MRY0|A0A0A0MRY0_HUMAN TBC1 domain family member 22A OS=Homo sapiens OX=9606 GN=TBC1D22A PE=1 SV=1;sp|Q8WUA7|TB22A_HUMAN TBC1 domain family member 22	3475800	3.8959e+06	4.01939e+06	3.8612e+06	3.94419e+06	3.74769e+06	21.7289	21.8935	21.9385	21.8806	21.9113	21.8376	1.01422	0.761065
A0A0A0MS29;H7C433;E9PQX8;E9PPW6	A0A0A0MS29;H7C433	7;5;2;2	1;1;1;0	1;1;1;0		MFF	tr|A0A0A0MS29|A0A0A0MS29_HUMAN Mitochondrial fission factor OS=Homo sapiens OX=9606 GN=MFF PE=1 SV=1;tr|H7C433|H7C433_HUMAN Mitochondrial fission factor (Fragment) OS=Homo sapiens OX=9606 GN=MFF PE=1 SV=1	518350	748555	755376	697436	758628	708847	18.9836	19.5137	19.5268	19.4117	19.533	19.4351	1.07053	0.578396
A0A0A0MS51;A0A0A0MT01;Q5T0H8	A0A0A0MS51;A0A0A0MT01	50;49;2	1;0;0	1;0;0		GSN	tr|A0A0A0MS51|A0A0A0MS51_HUMAN Actin-depolymerizing factor OS=Homo sapiens OX=9606 GN=GSN PE=1 SV=1;tr|A0A0A0MT01|A0A0A0MT01_HUMAN Actin-depolymerizing factor OS=Homo sapiens OX=9606 GN=GSN PE=1 SV=1	0	0	0	0	0	0	#NUM!	#NUM!	#NUM!	#NUM!	#NUM!	#NUM!	#DIV/0!	#NUM!
A0A0A0MS54;P22694;A0A087WVC4;B1APG2;B1APF8;B1APF9;B1APG3;B1APG1;B1APG0;B1APF7;P22612	A0A0A0MS54;P22694;A0A087WVC4;B1APG2;B1APF8;B1APF9;B1APG3;B1APG1;B1APG0;B1APF7	12;12;11;8;8;8;8;7;7;6;2	12;12;11;8;8;8;8;7;7;6;2	4;4;3;4;4;4;4;4;4;3;0	cAMP-dependent protein kinase catalytic subunit beta	PRKACB	tr|A0A0A0MS54|A0A0A0MS54_HUMAN cAMP-dependent protein kinase OS=Homo sapiens OX=9606 GN=PRKACB PE=1 SV=1;sp|P22694|KAPCB_HUMAN cAMP-dependent protein kinase catalytic subunit beta OS=Homo sapiens OX=9606 GN=PRKACB PE=1 SV=2;tr|A0A087WVC4|A0A087WVC4_HUMAN c	32282000	3.48539e+07	3.29064e+07	3.09856e+07	2.99301e+07	2.81206e+07	24.9442	25.0548	24.9719	24.8851	24.8351	24.7451	0.889986	0.0350314
A0A0A0MS59;A0A0C4DFX4;Q6ZRS2;A0A087X0E3	A0A0A0MS59;A0A0C4DFX4;Q6ZRS2	8;8;8;3	8;8;8;3	8;8;8;3	Helicase SRCAP	SRCAP	tr|A0A0A0MS59|A0A0A0MS59_HUMAN Helicase SRCAP OS=Homo sapiens OX=9606 GN=SRCAP PE=1 SV=1;tr|A0A0C4DFX4|A0A0C4DFX4_HUMAN Uncharacterized protein (Fragment) OS=Homo sapiens OX=9606 PE=4 SV=1;sp|Q6ZRS2|SRCAP_HUMAN Helicase SRCAP OS=Homo sapiens OX=9606 GN=SRC	19188000	2.00043e+07	1.88147e+07	1.74285e+07	1.94426e+07	1.5705e+07	24.1937	24.2538	24.1654	24.0549	24.2127	23.9047	0.906375	0.2358
A0A0A0MS99;A0A7I2V2E0;I3L4X2;P33527;A0A7I2V4C6	A0A0A0MS99;A0A7I2V2E0;I3L4X2;P33527	5;5;5;5;2	5;5;5;5;2	5;5;5;5;2	Multidrug resistance-associated protein 1	ABCC1	tr|A0A0A0MS99|A0A0A0MS99_HUMAN ABC-type glutathione-S-conjugate transporter OS=Homo sapiens OX=9606 GN=ABCC1 PE=1 SV=1;tr|A0A7I2V2E0|A0A7I2V2E0_HUMAN ABC-type glutathione-S-conjugate transporter OS=Homo sapiens OX=9606 GN=ABCC1 PE=1 SV=1;tr|I3L4X2|I3L4X2_H	6933300	6.76557e+06	7.03907e+06	7.04081e+06	6.90839e+06	7.50343e+06	22.7251	22.6898	22.747	22.7473	22.7199	22.8391	1.03446	0.316975
A0A0A0MSA9;A0A0C4DG49;P15151	A0A0A0MSA9;A0A0C4DG49;P15151	4;4;4	4;4;4	4;4;4	Poliovirus receptor	PVR	tr|A0A0A0MSA9|A0A0A0MSA9_HUMAN Poliovirus receptor OS=Homo sapiens OX=9606 GN=PVR PE=1 SV=1;tr|A0A0C4DG49|A0A0C4DG49_HUMAN Poliovirus receptor OS=Homo sapiens OX=9606 GN=PVR PE=1 SV=1;sp|P15151|PVR_HUMAN Poliovirus receptor OS=Homo sapiens OX=9606 GN=PVR P	11831000	1.08706e+07	1.15792e+07	9.17255e+06	9.79086e+06	9.03793e+06	23.4961	23.3739	23.465	23.1289	23.223	23.1076	0.816824	0.00463062
U3KQ91;A0A0A0MSC1;O60266;H7C1A6;C9JLX3	U3KQ91;A0A0A0MSC1;O60266;H7C1A6;C9JLX3	2;2;2;1;1	2;2;2;1;1	2;2;2;1;1	Adenylate cyclase type 3	ADCY3	tr|U3KQ91|U3KQ91_HUMAN Adenylate cyclase type 3 (Fragment) OS=Homo sapiens OX=9606 GN=ADCY3 PE=1 SV=1;tr|A0A0A0MSC1|A0A0A0MSC1_HUMAN Adenylate cyclase type 3 OS=Homo sapiens OX=9606 GN=ADCY3 PE=1 SV=1;sp|O60266|ADCY3_HUMAN Adenylate cyclase type 3 OS=Homo	1423200	1.37666e+06	1.42464e+06	1.40875e+06	1.4126e+06	1.31736e+06	20.4407	20.3927	20.4422	20.426	20.4299	20.3292	0.979691	0.473096
A0A0A0MSC8;O75094	A0A0A0MSC8;O75094	2;2	2;2	2;2	Slit homolog 3 protein	SLIT3	tr|A0A0A0MSC8|A0A0A0MSC8_HUMAN Slit homolog 3 protein OS=Homo sapiens OX=9606 GN=SLIT3 PE=1 SV=1;sp|O75094|SLIT3_HUMAN Slit homolog 3 protein OS=Homo sapiens OX=9606 GN=SLIT3 PE=2 SV=3	18185000	1.75622e+07	1.61443e+07	1.77646e+07	1.70483e+07	1.60891e+07	24.1162	24.066	23.9445	24.0825	24.0231	23.9396	0.980932	0.701181
H7C5Z6;A0A0A0MSF4;A0A0A0MSF2;Q96Q07;C9J8E4	H7C5Z6;A0A0A0MSF4;A0A0A0MSF2;Q96Q07	3;3;3;3;1	3;3;3;3;1	3;3;3;3;1	BTB/POZ domain-containing protein 9	BTBD9	tr|H7C5Z6|H7C5Z6_HUMAN BTB/POZ domain-containing protein 9 OS=Homo sapiens OX=9606 GN=BTBD9 PE=1 SV=1;tr|A0A0A0MSF4|A0A0A0MSF4_HUMAN BTB/POZ domain-containing protein 9 OS=Homo sapiens OX=9606 GN=BTBD9 PE=1 SV=1;tr|A0A0A0MSF2|A0A0A0MSF2_HUMAN BTB/POZ domai	2452100	2.57229e+06	2.29062e+06	2.34196e+06	2.27448e+06	2.30175e+06	21.2256	21.2946	21.1273	21.1593	21.1171	21.1343	0.945753	0.241675
A0A0A0MSH6;B5MDU6;Q9H6V9;B5MCU4;C9JUM0;C9JHU6;B5MCE2;D3YTH1;B4DRG3	A0A0A0MSH6;B5MDU6;Q9H6V9;B5MCU4;C9JUM0	5;5;5;4;3;2;1;1;1	5;5;5;4;3;2;1;1;1	4;4;4;4;2;2;0;0;0	UPF0554 protein C2orf43	LDAH;C2orf43	tr|A0A0A0MSH6|A0A0A0MSH6_HUMAN Lipid droplet-associated hydrolase OS=Homo sapiens OX=9606 GN=LDAH PE=1 SV=1;tr|B5MDU6|B5MDU6_HUMAN Lipid droplet-associated hydrolase OS=Homo sapiens OX=9606 GN=LDAH PE=1 SV=1;sp|Q9H6V9|LDAH_HUMAN Lipid droplet-associated hy	6201700	6.71793e+06	6.06119e+06	5.39944e+06	5.44046e+06	4.87344e+06	22.5642	22.6796	22.5312	22.3644	22.3753	22.2165	0.827853	0.0166023
B3KPJ4;A0A0A0MSI2;Q8IXK0;H7C528;Q8NDX5	B3KPJ4;A0A0A0MSI2;Q8IXK0	5;5;5;1;1	5;5;5;1;1	5;5;5;1;1	Polyhomeotic-like protein 2	PHC2	tr|B3KPJ4|B3KPJ4_HUMAN Polyhomeotic-like protein 2 OS=Homo sapiens OX=9606 GN=PHC2 PE=1 SV=1;tr|A0A0A0MSI2|A0A0A0MSI2_HUMAN Polyhomeotic-like protein 2 OS=Homo sapiens OX=9606 GN=PHC2 PE=1 SV=1;sp|Q8IXK0|PHC2_HUMAN Polyhomeotic-like protein 2 OS=Homo sapie	3054200	2.69129e+06	2.93491e+06	3.11767e+06	3.03949e+06	3.27522e+06	21.5424	21.3599	21.4849	21.572	21.5354	21.6432	1.08663	0.141152
A0A0A0MSI8;O00471;F8W9B8;G3V4Z7	A0A0A0MSI8;O00471;F8W9B8	12;12;10;1	12;12;10;1	12;12;10;1	Exocyst complex component 5	EXOC5	tr|A0A0A0MSI8|A0A0A0MSI8_HUMAN Exocyst complex component 5 OS=Homo sapiens OX=9606 GN=EXOC5 PE=1 SV=1;sp|O00471|EXOC5_HUMAN Exocyst complex component 5 OS=Homo sapiens OX=9606 GN=EXOC5 PE=1 SV=1;tr|F8W9B8|F8W9B8_HUMAN Exocyst complex component 5 OS=Homo sa	18699000	1.92378e+07	1.94039e+07	1.71331e+07	1.75097e+07	1.72381e+07	24.1565	24.1974	24.2098	24.0303	24.0617	24.0391	0.904782	0.00353518
A0A0A0MSJ9;Q15283	A0A0A0MSJ9;Q15283	2;2	2;2	2;2	Ras GTPase-activating protein 2	RASA2	tr|A0A0A0MSJ9|A0A0A0MSJ9_HUMAN Ras GTPase-activating protein 2 OS=Homo sapiens OX=9606 GN=RASA2 PE=1 SV=1;sp|Q15283|RASA2_HUMAN Ras GTPase-activating protein 2 OS=Homo sapiens OX=9606 GN=RASA2 PE=1 SV=3	3107400	3.12643e+06	2.75879e+06	3.4444e+06	3.28661e+06	3.30236e+06	21.5673	21.5761	21.3956	21.7158	21.6482	21.6551	1.11573	0.0989729
K7ERQ7;A0A0A0MSN0;K7EJH0;K7EMX1;K7EJV2;K7ESQ2;Q8NBT2	K7ERQ7;A0A0A0MSN0;K7EJH0;K7EMX1;K7EJV2;K7ESQ2;Q8NBT2	1;1;1;1;1;1;1	1;1;1;1;1;1;1	1;1;1;1;1;1;1	Kinetochore protein Spc24	SPC24	tr|K7ERQ7|K7ERQ7_HUMAN Kinetochore protein Spc24 (Fragment) OS=Homo sapiens OX=9606 GN=SPC24 PE=1 SV=1;tr|A0A0A0MSN0|A0A0A0MSN0_HUMAN Kinetochore protein Spc24 OS=Homo sapiens OX=9606 GN=SPC24 PE=1 SV=1;tr|K7EJH0|K7EJH0_HUMAN Kinetochore protein Spc24 (Fra	453210	445315	505068	484624	407068	450643	18.7898	18.7645	18.9461	18.8865	18.6349	18.7816	0.956357	0.518291
A0A804HJA6;A0A0A0MSP7;A0A804HKI5;Q5JV73	A0A804HJA6;A0A0A0MSP7;A0A804HKI5;Q5JV73	1;1;1;1	1;1;1;1	1;1;1;1	FERM and PDZ domain-containing protein 3	FRMPD3	tr|A0A804HJA6|A0A804HJA6_HUMAN FERM and PDZ domain-containing protein 3 OS=Homo sapiens OX=9606 GN=FRMPD3 PE=4 SV=1;tr|A0A0A0MSP7|A0A0A0MSP7_HUMAN FERM and PDZ domain-containing protein 3 (Fragment) OS=Homo sapiens OX=9606 GN=FRMPD3 PE=1 SV=1;tr|A0A804HKI5	1579200	6.38993e+06	4.8913e+06	2.38512e+06	3.52478e+06	3.59461e+06	20.5908	22.6074	22.2218	21.1856	21.7491	21.7774	0.739051	0.74537
E9PFN4;A0A0A0MST8;Q2Y0W8	E9PFN4;A0A0A0MST8	20;20;3	1;1;0	1;1;0	Anion exchange protein	SLC4A7	tr|E9PFN4|E9PFN4_HUMAN Anion exchange protein OS=Homo sapiens OX=9606 GN=SLC4A7 PE=1 SV=1;tr|A0A0A0MST8|A0A0A0MST8_HUMAN Anion exchange protein OS=Homo sapiens OX=9606 GN=SLC4A7 PE=1 SV=1	14723000	1.40992e+07	1.43937e+07	1.3813e+07	1.32032e+07	1.39395e+07	23.8116	23.7491	23.7789	23.7195	23.6544	23.7327	0.947699	0.0667472
A0A0A0MSU2;A0A1C7CYX1;Q6PJG2;H7C1L3	A0A0A0MSU2;A0A1C7CYX1;Q6PJG2	7;7;7;3	7;7;7;3	7;7;7;3	ELM2 and SANT domain-containing protein 1	ELMSAN1	tr|A0A0A0MSU2|A0A0A0MSU2_HUMAN Mitotic deacetylase-associated SANT domain protein (Fragment) OS=Homo sapiens OX=9606 GN=MIDEAS PE=1 SV=6;tr|A0A1C7CYX1|A0A1C7CYX1_HUMAN Mitotic deacetylase-associated SANT domain protein OS=Homo sapiens OX=9606 GN=MIDEAS PE=	3240500	3.60243e+06	3.56669e+06	3.59014e+06	3.38624e+06	3.43785e+06	21.6278	21.7805	21.7662	21.7756	21.6913	21.7131	1.00044	0.97562
A0A0G2JKZ1;A2AB90;A0A0G2JH37;A0A0A0MSV9;O15533;Q6P1N7;C9JA35;A0A0A0MT98	A0A0G2JKZ1;A2AB90;A0A0G2JH37;A0A0A0MSV9;O15533;Q6P1N7;C9JA35;A0A0A0MT98	6;6;6;6;6;3;3;3	6;6;6;6;6;3;3;3	6;6;6;6;6;3;3;3	Tapasin	TAPBP	tr|A0A0G2JKZ1|A0A0G2JKZ1_HUMAN Tapasin OS=Homo sapiens OX=9606 GN=TAPBP PE=1 SV=1;tr|A2AB90|A2AB90_HUMAN Tapasin OS=Homo sapiens OX=9606 GN=TAPBP PE=1 SV=1;tr|A0A0G2JH37|A0A0G2JH37_HUMAN Tapasin OS=Homo sapiens OX=9606 GN=TAPBP PE=1 SV=1;tr|A0A0A0MSV9|A0A0	31542000	2.6334e+07	2.62717e+07	3.56587e+07	3.45293e+07	3.43497e+07	24.9108	24.6504	24.647	25.0878	25.0413	25.0338	1.24231	0.0629566
H3BP77;A0A0A0MSY7;O00142;A0A7P0MLU2;A0A7P0PE46;A0A7I2V5S4;J3KS73;J3QRP0;A0A7I2V465;A0A7I2V471;J3QL12;A0A7P0SB82;A0A7I2V5P3	H3BP77;A0A0A0MSY7;O00142;A0A7P0MLU2;A0A7P0PE46	7;7;7;6;6;3;3;3;2;2;2;2;1	7;7;7;6;6;3;3;3;2;2;2;2;1	7;7;7;6;6;3;3;3;2;2;2;2;1	Thymidine kinase 2, mitochondrial	TK2	tr|H3BP77|H3BP77_HUMAN Thymidine kinase 2, mitochondrial OS=Homo sapiens OX=9606 GN=TK2 PE=1 SV=1;tr|A0A0A0MSY7|A0A0A0MSY7_HUMAN Thymidine kinase 2, mitochondrial OS=Homo sapiens OX=9606 GN=TK2 PE=1 SV=1;sp|O00142|KITM_HUMAN Thymidine kinase 2, mitochondri	2725100	3.01307e+06	2.92717e+06	2.98302e+06	2.89946e+06	2.91097e+06	21.3779	21.5228	21.4811	21.5083	21.4674	21.4731	1.01478	0.661817
A0A0A0MTN9;A0A0A0MTR6;A0A0C4DFN8;A0A0A0MSZ4;A0A0A0MT64;P22570;J3QQX3;A0A0C4DGN7;J3QKZ8;J3QQW7	A0A0A0MTN9;A0A0A0MTR6;A0A0C4DFN8;A0A0A0MSZ4;A0A0A0MT64;P22570;J3QQX3;A0A0C4DGN7	12;12;12;12;12;12;11;11;2;1	12;12;12;12;12;12;11;11;2;1	12;12;12;12;12;12;11;11;2;1	NADPH:adrenodoxin oxidoreductase, mitochondrial	FDXR	tr|A0A0A0MTN9|A0A0A0MTN9_HUMAN NADPH:adrenodoxin oxidoreductase, mitochondrial OS=Homo sapiens OX=9606 GN=FDXR PE=1 SV=1;tr|A0A0A0MTR6|A0A0A0MTR6_HUMAN NADPH:adrenodoxin oxidoreductase, mitochondrial OS=Homo sapiens OX=9606 GN=FDXR PE=1 SV=1;tr|A0A0C4DFN8|	21681000	2.29102e+07	2.74702e+07	2.33317e+07	2.49061e+07	2.59802e+07	24.3699	24.4495	24.7114	24.4758	24.57	24.6309	1.02993	0.697447
A0A0A0MT32;P38571;Q5T073;Q5T770	A0A0A0MT32;P38571;Q5T073	7;7;6;2	7;7;6;2	7;7;6;2	Lysosomal acid lipase/cholesteryl ester hydrolase	LIPA	tr|A0A0A0MT32|A0A0A0MT32_HUMAN Lysosomal acid lipase/cholesteryl ester hydrolase OS=Homo sapiens OX=9606 GN=LIPA PE=1 SV=1;sp|P38571|LICH_HUMAN Lysosomal acid lipase/cholesteryl ester hydrolase OS=Homo sapiens OX=9606 GN=LIPA PE=1 SV=2;tr|Q5T073|Q5T073_HUM	21354000	2.15602e+07	2.30471e+07	2.07343e+07	2.10748e+07	2.01134e+07	24.348	24.3619	24.4581	24.3055	24.329	24.2617	0.938769	0.102667
A0A0A0MT33;Q9UPN6	A0A0A0MT33;Q9UPN6	11;11	10;10	10;10	Protein SCAF8	SCAF8	tr|A0A0A0MT33|A0A0A0MT33_HUMAN SR-related and CTD-associated factor 8 OS=Homo sapiens OX=9606 GN=SCAF8 PE=1 SV=1;sp|Q9UPN6|SCAF8_HUMAN SR-related and CTD-associated factor 8 OS=Homo sapiens OX=9606 GN=SCAF8 PE=1 SV=1	4934100	5.74717e+06	6.41311e+06	5.62217e+06	5.65568e+06	6.1495e+06	22.2344	22.4544	22.6126	22.4227	22.4313	22.552	1.01948	0.788699
C9JUH3;A0A0A0MT72;Q9BSQ5;A0A3B3IRS0;E9PEC4	C9JUH3;A0A0A0MT72;Q9BSQ5;A0A3B3IRS0;E9PEC4	3;3;3;2;2	3;3;3;2;2	3;3;3;2;2	Cerebral cavernous malformations 2 protein	CCM2	tr|C9JUH3|C9JUH3_HUMAN Cerebral cavernous malformations 2 protein OS=Homo sapiens OX=9606 GN=CCM2 PE=1 SV=1;tr|A0A0A0MT72|A0A0A0MT72_HUMAN Cerebral cavernous malformations 2 protein OS=Homo sapiens OX=9606 GN=CCM2 PE=1 SV=1;sp|Q9BSQ5|CCM2_HUMAN Cerebral ca	6772600	7.91655e+06	7.65888e+06	7.18095e+06	6.70236e+06	6.67534e+06	22.6913	22.9164	22.8687	22.7757	22.6762	22.6704	0.919931	0.22272
A0A0A0MT83;P26440;A0A0S2Z4K7;H0YLC3;H7C4G6;H0YKV0;H0YN10;A0A087WVD3	A0A0A0MT83;P26440;A0A0S2Z4K7;H0YLC3	11;11;10;7;5;4;3;2	11;11;10;7;5;4;3;2	11;11;10;7;5;4;3;2	Isovaleryl-CoA dehydrogenase, mitochondrial	IVD	tr|A0A0A0MT83|A0A0A0MT83_HUMAN Butyryl-CoA dehydrogenase OS=Homo sapiens OX=9606 GN=IVD PE=1 SV=2;sp|P26440|IVD_HUMAN Isovaleryl-CoA dehydrogenase, mitochondrial OS=Homo sapiens OX=9606 GN=IVD PE=1 SV=2;tr|A0A0S2Z4K7|A0A0S2Z4K7_HUMAN Butyryl-CoA dehydrogen	79284000	6.62873e+07	7.12713e+07	7.48374e+07	7.26409e+07	7.36093e+07	26.2405	25.9822	26.0868	26.1573	26.1143	26.1334	1.01958	0.714681
A0A0A0MTB8;Q8NI36	A0A0A0MTB8;Q8NI36	20;20	20;20	20;20	WD repeat-containing protein 36	WDR36	tr|A0A0A0MTB8|A0A0A0MTB8_HUMAN WD repeat-containing protein 36 OS=Homo sapiens OX=9606 GN=WDR36 PE=1 SV=1;sp|Q8NI36|WDR36_HUMAN WD repeat-containing protein 36 OS=Homo sapiens OX=9606 GN=WDR36 PE=1 SV=1	53664000	6.00692e+07	6.43897e+07	5.48708e+07	5.6512e+07	5.48484e+07	25.6775	25.8401	25.9403	25.7095	25.7521	25.7089	0.933239	0.336972
A0A0A0MTH3;Q13418;A0A087WWY6;E9PQ52;A0A087WW45	A0A0A0MTH3;Q13418	21;21;3;1;1	21;21;3;1;1	21;21;3;1;1	Integrin-linked protein kinase	ILK	tr|A0A0A0MTH3|A0A0A0MTH3_HUMAN 59 kDa serine/threonine-protein kinase OS=Homo sapiens OX=9606 GN=ILK PE=1 SV=1;sp|Q13418|ILK_HUMAN Integrin-linked protein kinase OS=Homo sapiens OX=9606 GN=ILK PE=1 SV=2	196010000	1.92493e+08	1.99221e+08	1.90243e+08	1.90317e+08	1.9053e+08	27.5464	27.5202	27.5698	27.5033	27.5038	27.5054	0.971697	0.101846
A0A0A0MTH9;O14981	A0A0A0MTH9;O14981	22;22	22;22	22;22	TATA-binding protein-associated factor 172	BTAF1	tr|A0A0A0MTH9|A0A0A0MTH9_HUMAN TATA-binding protein-associated factor 172 OS=Homo sapiens OX=9606 GN=BTAF1 PE=1 SV=1;sp|O14981|BTAF1_HUMAN TATA-binding protein-associated factor 172 OS=Homo sapiens OX=9606 GN=BTAF1 PE=1 SV=2	31527000	3.32542e+07	3.34628e+07	3.08527e+07	3.14785e+07	3.14985e+07	24.9101	24.987	24.9961	24.8789	24.9079	24.9088	0.955068	0.124855
A0A0A0MTI1;Q15392;A0A3B3IT58;A0A3B3ITT9	A0A0A0MTI1;Q15392	8;8;1;1	8;8;1;1	8;8;1;1	Delta(24)-sterol reductase	DHCR24	tr|A0A0A0MTI1|A0A0A0MTI1_HUMAN Delta(24)-sterol reductase OS=Homo sapiens OX=9606 GN=DHCR24 PE=1 SV=1;sp|Q15392|DHC24_HUMAN Delta(24)-sterol reductase OS=Homo sapiens OX=9606 GN=DHCR24 PE=1 SV=2	28145000	2.86116e+07	3.08051e+07	2.68363e+07	2.67748e+07	2.6017e+07	24.7464	24.7701	24.8767	24.6777	24.6744	24.633	0.909395	0.0633357
A0A0A0MTI6;Q9NYP7	A0A0A0MTI6;Q9NYP7	1;1	1;1	1;1	Elongation of very long chain fatty acids protein;Elongation of very long chain fatty acids protein 5	ELOVL5	tr|A0A0A0MTI6|A0A0A0MTI6_HUMAN Elongation of very long chain fatty acids protein OS=Homo sapiens OX=9606 GN=ELOVL5 PE=1 SV=1;sp|Q9NYP7|ELOV5_HUMAN Elongation of very long chain fatty acids protein 5 OS=Homo sapiens OX=9606 GN=ELOVL5 PE=1 SV=1	4805900	2.54973e+06	2.79301e+06	4.09096e+06	3.28455e+06	3.30317e+06	22.1964	21.2819	21.4134	21.964	21.6473	21.6554	1.05223	0.713189
Q6PIU2;A0A0A0MTJ9;H7C046	Q6PIU2;A0A0A0MTJ9;H7C046	7;7;4	7;7;4	7;7;4	Neutral cholesterol ester hydrolase 1	NCEH1	sp|Q6PIU2|NCEH1_HUMAN Neutral cholesterol ester hydrolase 1 OS=Homo sapiens OX=9606 GN=NCEH1 PE=1 SV=3;tr|A0A0A0MTJ9|A0A0A0MTJ9_HUMAN Neutral cholesterol ester hydrolase 1 OS=Homo sapiens OX=9606 GN=NCEH1 PE=1 SV=1;tr|H7C046|H7C046_HUMAN Neutral cholestero	21025000	2.31174e+07	2.66087e+07	2.16689e+07	2.31179e+07	2.31176e+07	24.3256	24.4625	24.6654	24.3691	24.4625	24.4625	0.959764	0.651295
A0A0A0MTL6;Q6ZS17;H3BMG9;H3BSV5;H3BP86	A0A0A0MTL6;Q6ZS17;H3BMG9;H3BSV5	5;5;3;3;1	5;5;3;3;1	5;5;3;3;1	Protein FAM65A	FAM65A	tr|A0A0A0MTL6|A0A0A0MTL6_HUMAN Rho family-interacting cell polarization regulator 1 OS=Homo sapiens OX=9606 GN=RIPOR1 PE=1 SV=1;sp|Q6ZS17|RIPR1_HUMAN Rho family-interacting cell polarization regulator 1 OS=Homo sapiens OX=9606 GN=RIPOR1 PE=1 SV=1;tr|H3BMG9	6057700	6.07057e+06	5.78175e+06	5.49356e+06	5.35966e+06	5.54534e+06	22.5303	22.5334	22.4631	22.3893	22.3537	22.4028	0.915608	0.0140368
A0A0A0MTN0;Q13617;Q5T2B5;Q5T2B7	A0A0A0MTN0;Q13617;Q5T2B5	25;25;22;2	25;25;22;2	25;25;22;2	Cullin-2	CUL2	tr|A0A0A0MTN0|A0A0A0MTN0_HUMAN Cullin-2 OS=Homo sapiens OX=9606 GN=CUL2 PE=1 SV=1;sp|Q13617|CUL2_HUMAN Cullin-2 OS=Homo sapiens OX=9606 GN=CUL2 PE=1 SV=2;tr|Q5T2B5|Q5T2B5_HUMAN Cullin-2 OS=Homo sapiens OX=9606 GN=CUL2 PE=1 SV=1	59920000	6.12972e+07	5.75844e+07	5.8259e+07	5.76632e+07	5.71993e+07	25.8365	25.8693	25.7792	25.796	25.7811	25.7695	0.968232	0.21643
A0A0A0MTQ0;O15091	A0A0A0MTQ0;O15091	3;3	3;3	3;3	Mitochondrial ribonuclease P protein 3	KIAA0391	tr|A0A0A0MTQ0|A0A0A0MTQ0_HUMAN Mitochondrial ribonuclease P catalytic subunit (Fragment) OS=Homo sapiens OX=9606 GN=PRORP PE=1 SV=1;sp|O15091|MRPP3_HUMAN Mitochondrial ribonuclease P catalytic subunit OS=Homo sapiens OX=9606 GN=PRORP PE=1 SV=2	501300	530225	535247	457452	453531	498212	18.9353	19.0162	19.0298	18.8033	18.7908	18.9264	0.899426	0.0497717
H0YB18;H0YB70;F6UJY9;J9JIE9;A0A0A0MTR5;E7EWH8;F6UJY1;Q5T013	H0YB18;H0YB70;F6UJY9;J9JIE9;A0A0A0MTR5;E7EWH8;F6UJY1;Q5T013	2;2;2;2;2;2;2;2	2;2;2;2;2;2;2;2	2;2;2;2;2;2;2;2	Hydroxypyruvate isomerase;Putative hydroxypyruvate isomerase	HYI	tr|H0YB18|H0YB18_HUMAN Putative hydroxypyruvate isomerase (Fragment) OS=Homo sapiens OX=9606 GN=HYI PE=1 SV=1;tr|H0YB70|H0YB70_HUMAN Putative hydroxypyruvate isomerase (Fragment) OS=Homo sapiens OX=9606 GN=HYI PE=1 SV=1;tr|F6UJY9|F6UJY9_HUMAN Putative hydr	0	0	0	0	0	0	#NUM!	#NUM!	#NUM!	#NUM!	#NUM!	#NUM!	#DIV/0!	#NUM!
A0A0A0MTR7;Q63HN8;A0A0A0MTC1;I3L3H9	A0A0A0MTR7;Q63HN8;A0A0A0MTC1	144;144;143;1	144;144;143;1	144;144;143;1	E3 ubiquitin-protein ligase RNF213	RNF213	tr|A0A0A0MTR7|A0A0A0MTR7_HUMAN E3 ubiquitin-protein ligase RNF213 OS=Homo sapiens OX=9606 GN=RNF213 PE=1 SV=1;sp|Q63HN8|RN213_HUMAN E3 ubiquitin-protein ligase RNF213 OS=Homo sapiens OX=9606 GN=RNF213 PE=1 SV=3;tr|A0A0A0MTC1|A0A0A0MTC1_HUMAN E3 ubiquitin-p	261150000	2.66908e+08	2.71746e+08	4.86601e+08	4.82088e+08	4.66618e+08	27.9603	27.9918	28.0177	28.8582	28.8447	28.7977	1.79457	4.85484e-06
A0A0A0MTS7;Q8WZ42;A0A0A0MRA3;A0A0A0MTG2;H7C1P9;O14576	A0A0A0MTS7;Q8WZ42;A0A0A0MRA3	5;5;3;1;1;1	4;4;3;1;1;1	4;4;3;1;1;1	Titin	TTN	tr|A0A0A0MTS7|A0A0A0MTS7_HUMAN Titin OS=Homo sapiens OX=9606 GN=TTN PE=1 SV=1;sp|Q8WZ42|TITIN_HUMAN Titin OS=Homo sapiens OX=9606 GN=TTN PE=1 SV=4;tr|A0A0A0MRA3|A0A0A0MRA3_HUMAN Titin OS=Homo sapiens OX=9606 GN=TTN PE=1 SV=1	19778000	2.33176e+07	1.75908e+07	1.71649e+07	1.62058e+07	1.46112e+07	24.2374	24.4749	24.0683	24.033	23.95	23.8006	0.790654	0.0870954
A0A0A6YYC7;Q96JP5;H3BTR0;Q96CK0	A0A0A6YYC7;Q96JP5;H3BTR0	6;6;4;1	6;6;4;1	6;6;4;1	E3 ubiquitin-protein ligase ZFP91	ZFP91-CNTF;ZFP91	tr|A0A0A6YYC7|A0A0A6YYC7_HUMAN HCG2042749, isoform CRA_d OS=Homo sapiens OX=9606 GN=ZFP91-CNTF PE=4 SV=1;sp|Q96JP5|ZFP91_HUMAN E3 ubiquitin-protein ligase ZFP91 OS=Homo sapiens OX=9606 GN=ZFP91 PE=1 SV=1;tr|H3BTR0|H3BTR0_HUMAN ZFP91-CNTF readthrough (NMD c	17678000	1.93782e+07	1.86452e+07	1.87827e+07	1.85634e+07	1.88276e+07	24.0755	24.2079	24.1523	24.1629	24.146	24.1663	1.00848	0.765793
A0A0A6YYH1;H0YLI7;P59780;H0YMP5;H0YL03;H0YMK0;H0YL85;Q7Z6K5	A0A0A6YYH1;H0YLI7;P59780	3;2;2;1;1;1;1;1	3;2;2;1;1;1;1;1	3;2;2;1;1;1;1;1	AP-3 complex subunit sigma-2	C15orf38-AP3S2;AP3S2	tr|A0A0A6YYH1|A0A0A6YYH1_HUMAN Arpin OS=Homo sapiens OX=9606 GN=C15orf38-AP3S2 PE=3 SV=1;tr|H0YLI7|H0YLI7_HUMAN AP-3 complex subunit sigma-2 OS=Homo sapiens OX=9606 GN=AP3S2 PE=1 SV=1;sp|P59780|AP3S2_HUMAN AP-3 complex subunit sigma-2 OS=Homo sapiens OX=96	5153900	6.68213e+06	6.82332e+06	5.78284e+06	6.01356e+06	5.96008e+06	22.2972	22.6719	22.702	22.4633	22.5198	22.5069	0.951613	0.689505
A0A0A6YYI3;A0A0B4J1V8;Q9NQ55;A8MV53;H7C446;C9J3W3	A0A0A6YYI3;A0A0B4J1V8;Q9NQ55;A8MV53;H7C446	11;11;11;9;7;3	11;11;11;9;7;3	11;11;11;9;7;3	Suppressor of SWI4 1 homolog	PPAN-P2RY11;PPAN	tr|A0A0A6YYI3|A0A0A6YYI3_HUMAN Protein PPAN-P2RY11 OS=Homo sapiens OX=9606 GN=PPAN-P2RY11 PE=4 SV=1;tr|A0A0B4J1V8|A0A0B4J1V8_HUMAN HCG2039996 OS=Homo sapiens OX=9606 GN=PPAN-P2RY11 PE=3 SV=1;sp|Q9NQ55|SSF1_HUMAN Suppressor of SWI4 1 homolog OS=Homo sapiens	27884000	2.46825e+07	2.53731e+07	2.79994e+07	2.78112e+07	2.69854e+07	24.7329	24.557	24.5968	24.7389	24.7292	24.6857	1.06231	0.231613
A0A0A6YYL4;I3L167;E7EP81;Q9Y3D7;I3L442;I3L0X9;I3L3T0;I3L212;I3L426;I3L0X8;I3L2Y6;I3L1U7;I3L359;I3NI06;I3L1M1;I3L1G9;I3L351;A0A0B4J298	A0A0A6YYL4	41;17;11;6;6;6;6;6;5;5;5;5;4;4;4;4;3;1	41;17;11;6;6;6;6;6;5;5;5;5;4;4;4;4;3;1	6;0;0;6;0;6;6;0;0;0;0;5;0;0;0;0;0;1	Coronin	CORO7-PAM16	tr|A0A0A6YYL4|A0A0A6YYL4_HUMAN Coronin OS=Homo sapiens OX=9606 GN=CORO7-PAM16 PE=1 SV=1	261410000	2.38965e+08	2.27854e+08	2.56699e+08	2.39845e+08	2.42217e+08	27.9617	27.8322	27.7635	27.9355	27.8375	27.8517	1.01446	0.755089
A0A0B4J1R6	A0A0B4J1R6	35	1	1		TKT	tr|A0A0B4J1R6|A0A0B4J1R6_HUMAN Transketolase OS=Homo sapiens OX=9606 GN=TKT PE=1 SV=1	0	0	0	0	0	0	#NUM!	#NUM!	#NUM!	#NUM!	#NUM!	#NUM!	#DIV/0!	#NUM!
A0A0B4J1R7;Q96B45	A0A0B4J1R7;Q96B45	2;2	2;2	2;2	UPF0693 protein C10orf32	C10orf32-ASMT;C10orf32	tr|A0A0B4J1R7|A0A0B4J1R7_HUMAN BLOC-1-related complex subunit 7 OS=Homo sapiens OX=9606 GN=BORCS7-ASMT PE=3 SV=1;sp|Q96B45|BORC7_HUMAN BLOC-1-related complex subunit 7 OS=Homo sapiens OX=9606 GN=BORCS7 PE=3 SV=2	5171400	5.81312e+06	6.0489e+06	5.95055e+06	5.75404e+06	5.8369e+06	22.3021	22.4709	22.5282	22.5046	22.4561	22.4768	1.02983	0.574838
A0A0B4J1S8;Q9UBF8;F8W860;H0Y4F8;E9PL47;H0YCW3;A6PVV8;A0A0A0MSL0	A0A0B4J1S8;Q9UBF8;F8W860	4;4;2;1;1;1;1;1	4;4;2;1;1;1;1;1	4;4;2;1;1;1;1;1	Phosphatidylinositol 4-kinase beta	PI4KB	tr|A0A0B4J1S8|A0A0B4J1S8_HUMAN Phosphatidylinositol 4-kinase beta OS=Homo sapiens OX=9606 GN=PI4KB PE=1 SV=1;sp|Q9UBF8|PI4KB_HUMAN Phosphatidylinositol 4-kinase beta OS=Homo sapiens OX=9606 GN=PI4KB PE=1 SV=1;tr|F8W860|F8W860_HUMAN Phosphatidylinositol 4-k	12297000	1.37493e+07	1.33807e+07	1.30277e+07	1.27532e+07	1.2886e+07	23.5518	23.7129	23.6736	23.6351	23.6044	23.6193	0.980723	0.641428
F5GY88;A0A0B4J1W0;O75448;B9TX62;B4DDR8;F5H5K2;E9PFL1	F5GY88;A0A0B4J1W0;O75448;B9TX62;B4DDR8;F5H5K2	4;4;4;2;2;2;1	4;4;4;2;2;2;1	4;4;4;2;2;2;1	Mediator of RNA polymerase II transcription subunit 24	MED24	tr|F5GY88|F5GY88_HUMAN Mediator complex subunit 24 OS=Homo sapiens OX=9606 GN=MED24 PE=1 SV=2;tr|A0A0B4J1W0|A0A0B4J1W0_HUMAN Mediator complex subunit 24 OS=Homo sapiens OX=9606 GN=MED24 PE=1 SV=1;sp|O75448|MED24_HUMAN Mediator of RNA polymerase II transcri	1062400	1.03662e+06	1.11468e+06	998846	989623	1.08716e+06	20.0189	19.9834	20.0882	19.9299	19.9165	20.0521	0.957036	0.300158
A0A0B4J1W3	A0A0B4J1W3	51	51	1		NAA15	tr|A0A0B4J1W3|A0A0B4J1W3_HUMAN N-alpha-acetyltransferase 15, NatA auxiliary subunit OS=Homo sapiens OX=9606 GN=NAA15 PE=1 SV=1	318550000	3.50737e+08	3.43465e+08	3.37653e+08	3.4325e+08	3.33825e+08	28.2469	28.3858	28.3556	28.331	28.3547	28.3145	1.00195	0.935481
A0A0B4J1Z1;C9JAB2;Q16629;F8WEA1	A0A0B4J1Z1;C9JAB2;Q16629	11;11;11;4	11;11;11;4	10;10;10;4	Serine/arginine-rich splicing factor 7	SRSF7	tr|A0A0B4J1Z1|A0A0B4J1Z1_HUMAN Serine/arginine-rich-splicing factor 7 OS=Homo sapiens OX=9606 GN=SRSF7 PE=1 SV=1;tr|C9JAB2|C9JAB2_HUMAN Serine/arginine-rich-splicing factor 7 OS=Homo sapiens OX=9606 GN=SRSF7 PE=1 SV=1;sp|Q16629|SRSF7_HUMAN Serine/arginine-	90248000	8.41821e+07	8.66643e+07	9.70401e+07	9.17816e+07	9.67959e+07	26.4274	26.327	26.3689	26.5321	26.4517	26.5284	1.09392	0.030152
A0A0B4J1Z5;P52657;REV__A0A2R8Y438	A0A0B4J1Z5;P52657;REV__A0A2R8Y438	2;2;1	2;2;1	1;1;0	Transcription initiation factor IIA subunit 2	GTF2A2	tr|A0A0B4J1Z5|A0A0B4J1Z5_HUMAN Transcription initiation factor IIA gamma chain OS=Homo sapiens OX=9606 GN=GTF2A2 PE=1 SV=1;sp|P52657|T2AG_HUMAN Transcription initiation factor IIA subunit 2 OS=Homo sapiens OX=9606 GN=GTF2A2 PE=1 SV=1;tr|A0A2R8Y438|A0A2R8Y4	7598000	8.0741e+06	6.76853e+06	6.80973e+06	6.85765e+06	6.49592e+06	22.8572	22.9449	22.6904	22.6992	22.7093	22.6311	0.898518	0.171675
F8VV32;A0A0B4J259;P61626	F8VV32;A0A0B4J259;P61626	3;3;3	3;3;3	3;3;3	Lysozyme;Lysozyme C	LYZ	tr|F8VV32|F8VV32_HUMAN 1,4-beta-N-acetylmuramidase C OS=Homo sapiens OX=9606 GN=LYZ PE=1 SV=1;tr|A0A0B4J259|A0A0B4J259_HUMAN 1,4-beta-N-acetylmuramidase C OS=Homo sapiens OX=9606 GN=LYZ PE=1 SV=1;sp|P61626|LYSC_HUMAN Lysozyme C OS=Homo sapiens OX=9606 GN=L	3406500	3.18639e+06	3.00834e+06	3.63331e+06	3.30624e+06	3.70698e+06	21.6999	21.6035	21.5205	21.7929	21.6568	21.8218	1.10887	0.109186
A0A0B4J269;Q13509;G3V2A3;G3V5W4;G3V2R8;G3V3R4;G3V2N6	A0A0B4J269;Q13509	21;21;7;2;2;2;2	4;4;2;1;1;1;1	4;4;2;1;1;1;1	Tubulin beta-3 chain	TUBB3	tr|A0A0B4J269|A0A0B4J269_HUMAN G_PROTEIN_RECEP_F1_2 domain-containing protein OS=Homo sapiens OX=9606 PE=1 SV=1;sp|Q13509|TBB3_HUMAN Tubulin beta-3 chain OS=Homo sapiens OX=9606 GN=TUBB3 PE=1 SV=2	3809700	4.71036e+06	4.84499e+06	4.31456e+06	4.41364e+06	4.51506e+06	21.8612	22.1674	22.2081	22.0408	22.0735	22.1063	0.990887	0.965676
H3BPN3;A0A0B4J286;A0A0B4J294;H3BP13;Q9UL33;H3BPE0;H3BUK6	H3BPN3;A0A0B4J286;A0A0B4J294;H3BP13;Q9UL33	4;4;4;4;4;1;1	4;4;4;4;4;1;1	3;3;3;3;3;0;1	Trafficking protein particle complex subunit 2-like protein	TRAPPC2L	tr|H3BPN3|H3BPN3_HUMAN Trafficking protein particle complex subunit 2-like protein OS=Homo sapiens OX=9606 GN=TRAPPC2L PE=1 SV=1;tr|A0A0B4J286|A0A0B4J286_HUMAN Trafficking protein particle complex subunit 2-like protein OS=Homo sapiens OX=9606 GN=TRAPPC2L	9132900	9.56688e+06	1.00444e+07	9.82295e+06	9.19033e+06	9.85487e+06	23.1226	23.1896	23.2599	23.2277	23.1317	23.2324	1.00431	0.904993
A0A0B4J287;Q9H0A8;H3BM91;H3BPG2;H3BQF2	A0A0B4J287;Q9H0A8;H3BM91;H3BPG2	4;4;3;2;1	4;4;3;2;1	4;4;3;2;1	COMM domain-containing protein 4	COMMD4	tr|A0A0B4J287|A0A0B4J287_HUMAN COMM domain-containing protein 4 OS=Homo sapiens OX=9606 GN=COMMD4 PE=1 SV=1;sp|Q9H0A8|COMD4_HUMAN COMM domain-containing protein 4 OS=Homo sapiens OX=9606 GN=COMMD4 PE=1 SV=1;tr|H3BM91|H3BM91_HUMAN COMM domain-containing pro	460540	442863	429798	459858	410741	427652	18.813	18.7565	18.7133	18.8108	18.6479	18.7061	0.973784	0.527042
A0A0B4J2A0	A0A0B4J2A0	1	1	1		TRPV1	tr|A0A0B4J2A0|A0A0B4J2A0_HUMAN FGGY_N domain-containing protein OS=Homo sapiens OX=9606 PE=1 SV=1	900030	1.00244e+06	996200	1.02338e+06	890166	968074	19.7796	19.9351	19.9261	19.9649	19.7637	19.8848	0.99412	0.911693
K7EM56;A0A0B4J2B4;S4R417;K7ELC2;P62841;K7EQJ5;S4R456;K7EJ78	K7EM56;A0A0B4J2B4;S4R417;K7ELC2;P62841;K7EQJ5;S4R456;K7EJ78	9;9;9;9;9;8;6;6	9;9;9;9;9;8;6;6	9;9;9;9;9;8;6;6	40S ribosomal protein S15	RPS15	tr|K7EM56|K7EM56_HUMAN 40S ribosomal protein S15 OS=Homo sapiens OX=9606 GN=RPS15 PE=1 SV=2;tr|A0A0B4J2B4|A0A0B4J2B4_HUMAN 40S ribosomal protein S15 OS=Homo sapiens OX=9606 GN=RPS15 PE=1 SV=1;tr|S4R417|S4R417_HUMAN 40S ribosomal protein S15 OS=Homo sapiens	110150000	1.00554e+08	1.02932e+08	1.11277e+08	1.09294e+08	1.09287e+08	26.7149	26.5834	26.6171	26.7296	26.7036	26.7036	1.05172	0.197891
A0A0B4J2E5;Q15269;C9J544;A0A0J9YX21	A0A0B4J2E5;Q15269	18;18;3;1	18;18;3;1	16;16;3;1	Periodic tryptophan protein 2 homolog	PWP2	tr|A0A0B4J2E5|A0A0B4J2E5_HUMAN Utp12 domain-containing protein OS=Homo sapiens OX=9606 GN=LOC102724159 PE=1 SV=1;sp|Q15269|PWP2_HUMAN Periodic tryptophan protein 2 homolog OS=Homo sapiens OX=9606 GN=PWP2 PE=2 SV=2	61077000	5.56108e+07	5.77571e+07	5.80953e+07	5.54285e+07	5.55339e+07	25.8641	25.7289	25.7835	25.7919	25.7241	25.7269	0.969118	0.393083
A0A0B4J2F0	A0A0B4J2F0	1	1	1		PIGBOS1	sp|A0A0B4J2F0|PIOS1_HUMAN Protein PIGBOS1 OS=Homo sapiens OX=9606 GN=PIGBOS1 PE=1 SV=1	0	0	0	0	0	0	#NUM!	#NUM!	#NUM!	#NUM!	#NUM!	#NUM!	#DIV/0!	#NUM!
A0A0B4J2F8;F6S314;E2QRJ6;A6NFM0;Q9H1A7;Q9GZM3;P52435;D6RAG0;E7EP90;A0A0B4J1Z8;F8WF84;E7EWC6	A0A0B4J2F8;F6S314;E2QRJ6;A6NFM0;Q9H1A7;Q9GZM3;P52435	3;3;3;3;3;3;3;1;1;1;1;1	3;3;3;3;3;3;3;1;1;1;1;1	3;3;3;3;3;3;3;1;1;1;1;1	DNA-directed RNA polymerase II subunit RPB11-b2;DNA-directed RNA polymerase II subunit RPB11-b1;DNA-directed RNA polymerase II subunit RPB11-a	POLR2J3;POLR2J;POLR2J2	tr|A0A0B4J2F8|A0A0B4J2F8_HUMAN DNA-directed RNA polymerase II subunit RPB11-b2 OS=Homo sapiens OX=9606 GN=POLR2J3 PE=3 SV=1;tr|F6S314|F6S314_HUMAN DNA-directed RNA polymerase II subunit RPB11-a OS=Homo sapiens OX=9606 GN=POLR2J PE=3 SV=1;tr|E2QRJ6|E2QRJ6_H	16088000	1.55884e+07	1.90743e+07	2.22752e+07	2.08521e+07	2.27231e+07	23.9395	23.894	24.1851	24.4089	24.3137	24.4377	1.29752	0.0371573
A0A0C4DFL8;F5GX28;O94953;K7ES23	A0A0C4DFL8;F5GX28;O94953	3;3;3;1	2;2;2;1	1;1;1;0	Lysine-specific demethylase 4B	KDM4B	tr|A0A0C4DFL8|A0A0C4DFL8_HUMAN [Histone H3]-trimethyl-L-lysine(9) demethylase OS=Homo sapiens OX=9606 GN=KDM4B PE=1 SV=1;tr|F5GX28|F5GX28_HUMAN [Histone H3]-trimethyl-L-lysine(9) demethylase OS=Homo sapiens OX=9606 GN=KDM4B PE=1 SV=2;sp|O94953|KDM4B_HUMAN	0	0	0	0	0	0	#NUM!	#NUM!	#NUM!	#NUM!	#NUM!	#NUM!	#DIV/0!	#NUM!
A0A0C4DFM1;Q92544;F8WCN2;F2Z2L1	A0A0C4DFM1;Q92544	13;13;1;1	13;13;1;1	13;13;1;1	Transmembrane 9 superfamily member 4	TM9SF4	tr|A0A0C4DFM1|A0A0C4DFM1_HUMAN Transmembrane 9 superfamily member OS=Homo sapiens OX=9606 GN=TM9SF4 PE=1 SV=1;sp|Q92544|TM9S4_HUMAN Transmembrane 9 superfamily member 4 OS=Homo sapiens OX=9606 GN=TM9SF4 PE=1 SV=2	76797000	6.94419e+07	7.09311e+07	7.08067e+07	7.10948e+07	6.96598e+07	26.1945	26.0493	26.0799	26.0774	26.0832	26.0538	0.974174	0.498357
A0A0C4DFN3;Q99685;H7C599;H7C4E0;E7EWX8;A0A3B3ITT3;H7C5K5;C9JAM4	A0A0C4DFN3;Q99685;H7C599;H7C4E0;E7EWX8;A0A3B3ITT3	6;6;5;5;5;4;2;1	6;6;5;5;5;4;2;1	6;6;5;5;5;4;2;1	Monoglyceride lipase	MGLL	tr|A0A0C4DFN3|A0A0C4DFN3_HUMAN Monoglyceride lipase OS=Homo sapiens OX=9606 GN=MGLL PE=1 SV=1;sp|Q99685|MGLL_HUMAN Monoglyceride lipase OS=Homo sapiens OX=9606 GN=MGLL PE=1 SV=2;tr|H7C599|H7C599_HUMAN Monoglyceride lipase (Fragment) OS=Homo sapiens OX=9606	9911500	1.22452e+07	1.42231e+07	1.16483e+07	1.33329e+07	1.35128e+07	23.2407	23.5457	23.7617	23.4736	23.6685	23.6878	1.05812	0.613628
A0A7P0TA00;A0A7P0T8X6;A0A7P0TB57;A0A804G9W2;A0A0C4DFN5;Q6NUS6	A0A7P0TA00;A0A7P0T8X6;A0A7P0TB57;A0A804G9W2;A0A0C4DFN5;Q6NUS6	1;1;1;1;1;1	1;1;1;1;1;1	1;1;1;1;1;1	Tectonic-3	TCTN3	tr|A0A7P0TA00|A0A7P0TA00_HUMAN Tectonic-3 (Fragment) OS=Homo sapiens OX=9606 GN=TCTN3 PE=1 SV=1;tr|A0A7P0T8X6|A0A7P0T8X6_HUMAN Tectonic-3 OS=Homo sapiens OX=9606 GN=TCTN3 PE=1 SV=1;tr|A0A7P0TB57|A0A7P0TB57_HUMAN Tectonic-3 OS=Homo sapiens OX=9606 GN=TCTN3	1832800	1.44215e+06	1.64474e+06	1.58239e+06	1.50247e+06	1.42443e+06	20.8056	20.4598	20.6494	20.5937	20.5189	20.442	0.916583	0.358414
A0A0C4DFP4;A0A6Q8PF23;Q96IV0;A0A6Q8PHH7;A0A6Q8PGC8;H0Y2P2;A0A6Q8PHJ3	A0A0C4DFP4;A0A6Q8PF23;Q96IV0;A0A6Q8PHH7;A0A6Q8PGC8;H0Y2P2	4;4;4;2;2;2;1	4;4;4;2;2;2;1	4;4;4;2;2;2;1	Peptide-N(4)-(N-acetyl-beta-glucosaminyl)asparagine amidase	NGLY1	tr|A0A0C4DFP4|A0A0C4DFP4_HUMAN N-glycanase 1 (Fragment) OS=Homo sapiens OX=9606 GN=NGLY1 PE=1 SV=1;tr|A0A6Q8PF23|A0A6Q8PF23_HUMAN Peptide-N(4)-(N-acetyl-beta-glucosaminyl)asparagine amidase OS=Homo sapiens OX=9606 GN=NGLY1 PE=1 SV=1;sp|Q96IV0|NGLY1_HUMAN P	3209600	3.40126e+06	3.61003e+06	3.27703e+06	2.89556e+06	3.23853e+06	21.614	21.6976	21.7836	21.644	21.4654	21.6269	0.920772	0.187749
A0A0C4DFQ2;Q8NCN2	A0A0C4DFQ2;Q8NCN2	1;1	1;1	1;1	Zinc finger and BTB domain-containing protein 34	ZBTB34	tr|A0A0C4DFQ2|A0A0C4DFQ2_HUMAN Zinc finger and BTB domain-containing protein 34 OS=Homo sapiens OX=9606 GN=ZBTB34 PE=1 SV=1;sp|Q8NCN2|ZBT34_HUMAN Zinc finger and BTB domain-containing protein 34 OS=Homo sapiens OX=9606 GN=ZBTB34 PE=1 SV=4	2216000	2.19078e+06	2.21252e+06	2.24476e+06	2.13847e+06	2.24045e+06	21.0795	21.063	21.0773	21.0981	21.0281	21.0954	1.00066	0.981378
A0A0C4DFW4;Q5JUR7	A0A0C4DFW4;Q5JUR7	1;1	1;1	1;1	Testis-expressed sequence 30 protein	TEX30	tr|A0A0C4DFW4|A0A0C4DFW4_HUMAN Testis-expressed protein 30 OS=Homo sapiens OX=9606 GN=TEX30 PE=1 SV=1;sp|Q5JUR7|TEX30_HUMAN Testis-expressed protein 30 OS=Homo sapiens OX=9606 GN=TEX30 PE=2 SV=1	0	0	0	0	0	0	#NUM!	#NUM!	#NUM!	#NUM!	#NUM!	#NUM!	#DIV/0!	#NUM!
H0Y3X6;A0A0C4DFX9;Q9H3P2;C9JEM7;C9JHL4;H7C2C7;H7C0W2	H0Y3X6;A0A0C4DFX9;Q9H3P2;C9JEM7;C9JHL4;H7C2C7	8;8;8;6;6;5;3	8;8;8;6;6;5;3	8;8;8;6;6;5;3	Negative elongation factor A	NELFA	tr|H0Y3X6|H0Y3X6_HUMAN Negative elongation factor A (Fragment) OS=Homo sapiens OX=9606 GN=NELFA PE=1 SV=1;tr|A0A0C4DFX9|A0A0C4DFX9_HUMAN Negative elongation factor A OS=Homo sapiens OX=9606 GN=NELFA PE=1 SV=1;sp|Q9H3P2|NELFA_HUMAN Negative elongation facto	10476000	1.08089e+07	1.06954e+07	1.03224e+07	1.01283e+07	1.00057e+07	23.3206	23.3657	23.3505	23.2993	23.2719	23.2543	0.952349	0.0194146
A0A0C4DFY7;Q6UWW8	A0A0C4DFY7;Q6UWW8	2;2	2;2	2;2	Carboxylic ester hydrolase;Carboxylesterase 3	CES3	tr|A0A0C4DFY7|A0A0C4DFY7_HUMAN Carboxylic ester hydrolase OS=Homo sapiens OX=9606 GN=CES3 PE=1 SV=1;sp|Q6UWW8|EST3_HUMAN Carboxylesterase 3 OS=Homo sapiens OX=9606 GN=CES3 PE=1 SV=1	0	0	0	0	0	0	#NUM!	#NUM!	#NUM!	#NUM!	#NUM!	#NUM!	#DIV/0!	#NUM!
A0A0C4DFZ2;P15289	A0A0C4DFZ2;P15289	7;7	7;7	7;7	Arylsulfatase A;Arylsulfatase A component B;Arylsulfatase A component C	ARSA	tr|A0A0C4DFZ2|A0A0C4DFZ2_HUMAN Arylsulfatase A OS=Homo sapiens OX=9606 GN=ARSA PE=1 SV=1;sp|P15289|ARSA_HUMAN Arylsulfatase A OS=Homo sapiens OX=9606 GN=ARSA PE=1 SV=3	14978000	1.31797e+07	1.33436e+07	1.38789e+07	1.33466e+07	1.34565e+07	23.8363	23.6518	23.6696	23.7264	23.67	23.6818	0.98026	0.701364
A0A0C4DG02;Q9Y6K1;F8WE91	A0A0C4DG02;Q9Y6K1;F8WE91	4;4;3	4;4;3	4;4;3	DNA (cytosine-5)-methyltransferase 3A	DNMT3A	tr|A0A0C4DG02|A0A0C4DG02_HUMAN DNA (cytosine-5-)-methyltransferase OS=Homo sapiens OX=9606 GN=DNMT3A PE=1 SV=1;sp|Q9Y6K1|DNM3A_HUMAN DNA (cytosine-5)-methyltransferase 3A OS=Homo sapiens OX=9606 GN=DNMT3A PE=1 SV=4;tr|F8WE91|F8WE91_HUMAN DNA (cytosine-5-)-	3458800	3.37651e+06	3.27401e+06	3.70678e+06	3.01768e+06	2.97089e+06	21.7218	21.6871	21.6426	21.8217	21.525	21.5025	0.959052	0.582479
C9J9K3;A0A0C4DG17;P08865;F8WD59	C9J9K3;A0A0C4DG17;P08865;F8WD59	20;20;20;11	20;20;20;11	20;20;20;11	40S ribosomal protein SA	RPSA	tr|C9J9K3|C9J9K3_HUMAN 40S ribosomal protein SA (Fragment) OS=Homo sapiens OX=9606 GN=RPSA PE=1 SV=8;tr|A0A0C4DG17|A0A0C4DG17_HUMAN 40S ribosomal protein SA OS=Homo sapiens OX=9606 GN=RPSA PE=1 SV=1;sp|P08865|RSSA_HUMAN 40S ribosomal protein SA OS=Homo sap	232270000	2.34845e+08	2.54335e+08	2.48188e+08	2.45871e+08	2.50659e+08	27.7912	27.8071	27.9222	27.8869	27.8733	27.9011	1.03225	0.37316
E9PEZ7;E7EW77;E7EP65;A0A0C4DG21;A0A7D9NKC8;F8WAL6;Q9NYB9;E7EUA1;F8WAU3;F8WCD7;F8WAZ8;F8WBL5;A0A0A0MQU9;F8WEB9	E9PEZ7;E7EW77;E7EP65;A0A0C4DG21;A0A7D9NKC8;F8WAL6;Q9NYB9	5;5;5;5;5;5;5;1;1;1;1;1;1;1	2;2;2;2;2;2;2;1;1;1;1;1;1;1	2;2;2;2;2;2;2;1;1;1;1;1;1;1	Abl interactor 2	ABI2	tr|E9PEZ7|E9PEZ7_HUMAN Abl interactor 2 OS=Homo sapiens OX=9606 GN=ABI2 PE=1 SV=1;tr|E7EW77|E7EW77_HUMAN Abl interactor 2 OS=Homo sapiens OX=9606 GN=ABI2 PE=1 SV=1;tr|E7EP65|E7EP65_HUMAN Abl interactor 2 (Fragment) OS=Homo sapiens OX=9606 GN=ABI2 PE=1 SV=1	1085000	1.66046e+06	1.92195e+06	1.19525e+06	1.33971e+06	1.40293e+06	20.0493	20.6632	20.8741	20.1889	20.3535	20.42	0.843698	0.492882
Q9NP71;A0A0C4DG26;C9JDF5	Q9NP71;A0A0C4DG26;C9JDF5	4;4;3	4;4;3	3;3;2	Carbohydrate-responsive element-binding protein	MLXIPL	sp|Q9NP71|MLXPL_HUMAN Carbohydrate-responsive element-binding protein OS=Homo sapiens OX=9606 GN=MLXIPL PE=1 SV=1;tr|A0A0C4DG26|A0A0C4DG26_HUMAN Carbohydrate-responsive element-binding protein OS=Homo sapiens OX=9606 GN=MLXIPL PE=1 SV=1;tr|C9JDF5|C9JDF5_HU	6138200	6.06297e+06	6.0506e+06	6.55844e+06	6.80543e+06	6.42496e+06	22.5494	22.5316	22.5286	22.6449	22.6983	22.6153	1.08421	0.0337395
A0A0C4DG33;O43933	A0A0C4DG33;O43933	3;3	3;3	3;3	Peroxisome biogenesis factor 1	PEX1	tr|A0A0C4DG33|A0A0C4DG33_HUMAN Peroxin-1 OS=Homo sapiens OX=9606 GN=PEX1 PE=1 SV=1;sp|O43933|PEX1_HUMAN Peroxisome biogenesis factor 1 OS=Homo sapiens OX=9606 GN=PEX1 PE=1 SV=1	3302200	3.35142e+06	3.44366e+06	3.49382e+06	3.43089e+06	3.32927e+06	21.655	21.6763	21.7155	21.7364	21.7102	21.6668	1.01552	0.457937
A0A0C4DG44;O43464;P83110	A0A0C4DG44;O43464	8;8;1	8;8;1	8;8;1	Serine protease HTRA2, mitochondrial	HTRA2	tr|A0A0C4DG44|A0A0C4DG44_HUMAN Serine protease HTRA2, mitochondrial (Fragment) OS=Homo sapiens OX=9606 GN=HTRA2 PE=1 SV=1;sp|O43464|HTRA2_HUMAN Serine protease HTRA2, mitochondrial OS=Homo sapiens OX=9606 GN=HTRA2 PE=1 SV=2	24680000	3.12079e+07	2.83212e+07	2.67341e+07	2.65911e+07	2.55052e+07	24.5568	24.8954	24.7554	24.6722	24.6644	24.6043	0.936128	0.462755
Q8TB72;A0A0C4DG68;C9JW01	Q8TB72;A0A0C4DG68	9;9;2	5;5;2	5;5;2	Pumilio homolog 2	PUM2	sp|Q8TB72|PUM2_HUMAN Pumilio homolog 2 OS=Homo sapiens OX=9606 GN=PUM2 PE=1 SV=2;tr|A0A0C4DG68|A0A0C4DG68_HUMAN Pumilio homolog 2 (Fragment) OS=Homo sapiens OX=9606 GN=PUM2 PE=1 SV=1	5882000	6.56475e+06	6.86857e+06	6.0349e+06	5.92587e+06	5.99826e+06	22.4879	22.6463	22.7116	22.5249	22.4986	22.5161	0.929782	0.263319
A0A0C4DG88;P14859	A0A0C4DG88;P14859	5;5	1;1	1;1	POU domain protein;POU domain, class 2, transcription factor 1	POU2F1	tr|A0A0C4DG88|A0A0C4DG88_HUMAN POU domain protein (Fragment) OS=Homo sapiens OX=9606 GN=POU2F1 PE=1 SV=1;sp|P14859|PO2F1_HUMAN POU domain, class 2, transcription factor 1 OS=Homo sapiens OX=9606 GN=POU2F1 PE=1 SV=2	3230500	2.97199e+06	3.20619e+06	3.35731e+06	3.32162e+06	3.46683e+06	21.6233	21.503	21.6124	21.6789	21.6635	21.7252	1.07834	0.0859281
A0A0C4DG89;Q7L014;D6RJA6;H0Y9U3	A0A0C4DG89;Q7L014	41;41;18;5	41;41;18;5	40;40;17;5	Probable ATP-dependent RNA helicase DDX46	DDX46	tr|A0A0C4DG89|A0A0C4DG89_HUMAN RNA helicase OS=Homo sapiens OX=9606 GN=DDX46 PE=1 SV=1;sp|Q7L014|DDX46_HUMAN Probable ATP-dependent RNA helicase DDX46 OS=Homo sapiens OX=9606 GN=DDX46 PE=1 SV=2	225100000	2.24407e+08	2.09733e+08	2.09243e+08	2.07201e+08	1.99168e+08	27.746	27.7415	27.644	27.6406	27.6265	27.5694	0.933821	0.0788752
A0A2R8Y547;A0A2R8Y7V2;C9JQB1;C9J9V6;A0A0C4DG91;O75414	A0A2R8Y547;A0A2R8Y7V2;C9JQB1;C9J9V6;A0A0C4DG91;O75414	2;2;2;2;2;2	2;2;2;2;2;2	2;2;2;2;2;2	Nucleoside diphosphate kinase;Nucleoside diphosphate kinase 6	NME6	tr|A0A2R8Y547|A0A2R8Y547_HUMAN Nucleoside diphosphate kinase OS=Homo sapiens OX=9606 GN=NME6 PE=1 SV=1;tr|A0A2R8Y7V2|A0A2R8Y7V2_HUMAN Nucleoside diphosphate kinase OS=Homo sapiens OX=9606 GN=NME6 PE=1 SV=1;tr|C9JQB1|C9JQB1_HUMAN Nucleoside diphosphate kina	0	0	0	0	0	0	#NUM!	#NUM!	#NUM!	#NUM!	#NUM!	#NUM!	#DIV/0!	#NUM!
A0A0C4DGA2;O75521;F8WAW4;F1LLU7;C9JB63	A0A0C4DGA2;O75521;F8WAW4;F1LLU7;C9JB63	2;2;1;1;1	2;2;1;1;1	2;2;1;1;1	Enoyl-CoA delta isomerase 2, mitochondrial	ECI2	tr|A0A0C4DGA2|A0A0C4DGA2_HUMAN Enoyl-CoA delta isomerase 2, mitochondrial OS=Homo sapiens OX=9606 GN=ECI2 PE=1 SV=1;sp|O75521|ECI2_HUMAN Enoyl-CoA delta isomerase 2 OS=Homo sapiens OX=9606 GN=ECI2 PE=1 SV=4;tr|F8WAW4|F8WAW4_HUMAN Enoyl-CoA delta isomerase	2582100	2.80948e+06	2.9951e+06	2.82673e+06	2.83323e+06	2.88153e+06	21.3001	21.4219	21.5142	21.4307	21.434	21.4584	1.01846	0.68727
Q9UIL1;A0A0C4DGB0;A0A804E055	Q9UIL1;A0A0C4DGB0;A0A804E055	2;2;1	2;2;1	2;2;1	Short coiled-coil protein	SCOC	sp|Q9UIL1|SCOC_HUMAN Short coiled-coil protein OS=Homo sapiens OX=9606 GN=SCOC PE=1 SV=2;tr|A0A0C4DGB0|A0A0C4DGB0_HUMAN Short coiled-coil protein OS=Homo sapiens OX=9606 GN=SCOC PE=1 SV=1;tr|A0A804E055|A0A804E055_HUMAN Short coiled-coil protein OS=Homo sap	3210600	2.85068e+06	2.96617e+06	3.39026e+06	2.84827e+06	2.92305e+06	21.6144	21.4429	21.5002	21.693	21.4417	21.479	1.01486	0.851947
D6RCL3;B4DRY2;A0A0C4DGB1;A0A7P0Z4I0;A0A7P0T9Y7;A0A494C0G7;Q9UNQ2;A0A7P0T9J1;A0A7P0T967;A0A7P0T8X7	D6RCL3;B4DRY2;A0A0C4DGB1;A0A7P0Z4I0;A0A7P0T9Y7;A0A494C0G7;Q9UNQ2;A0A7P0T9J1	4;4;4;4;4;4;4;3;1;1	4;4;4;4;4;4;4;3;1;1	4;4;4;4;4;4;4;3;1;1	Probable dimethyladenosine transferase	DIMT1	tr|D6RCL3|D6RCL3_HUMAN rRNA adenine N(6)-methyltransferase OS=Homo sapiens OX=9606 GN=DIMT1 PE=1 SV=1;tr|B4DRY2|B4DRY2_HUMAN rRNA adenine N(6)-methyltransferase OS=Homo sapiens OX=9606 GN=DIMT1 PE=1 SV=1;tr|A0A0C4DGB1|A0A0C4DGB1_HUMAN rRNA adenine N(6)-met	2335800	2.8279e+06	2.92166e+06	2.82124e+06	2.71455e+06	2.78768e+06	21.1555	21.4313	21.4784	21.4279	21.3723	21.4106	1.02945	0.67896
A0A0C4DGB5;A0A6Q8PG72;E9PCH5;A0A6Q8PGG5;A0A6Q8PFF6;H0Y9H6;H0Y7F0;E7EQ12;E7EQA0;H0YD33;H0Y944;A0A6Q8PFL0;E7EN75;D6RBR1;D6RGF7;A0A0C4DGD1;A0A6Q8PFR3;E7EQK6;A0A6Q8PG40;D6RC54;D6RAA8;D6RBZ8	A0A0C4DGB5;A0A6Q8PG72;E9PCH5;A0A6Q8PGG5;A0A6Q8PFF6;H0Y9H6;H0Y7F0;E7EQ12	38;32;32;31;28;25;25;20;18;17;11;10;7;7;7;6;5;4;4;3;3;1	38;32;32;31;28;25;25;20;18;17;11;10;7;7;7;6;5;4;4;3;3;1	0;0;0;0;0;0;0;0;0;0;0;0;0;0;0;0;0;0;0;0;0;0		CAST	tr|A0A0C4DGB5|A0A0C4DGB5_HUMAN Calpain inhibitor OS=Homo sapiens OX=9606 GN=CAST PE=1 SV=2;tr|A0A6Q8PG72|A0A6Q8PG72_HUMAN Calpain inhibitor OS=Homo sapiens OX=9606 GN=CAST PE=1 SV=1;tr|E9PCH5|E9PCH5_HUMAN Calpain inhibitor OS=Homo sapiens OX=9606 GN=CAST P	333390000	3.67309e+08	3.1976e+08	3.68866e+08	3.67882e+08	3.50697e+08	28.3126	28.4524	28.2524	28.4585	28.4547	28.3856	1.06564	0.250236
A0A0C4DGB9	A0A0C4DGB9	3	2	2		PPA2	tr|A0A0C4DGB9|A0A0C4DGB9_HUMAN Inorganic diphosphatase OS=Homo sapiens OX=9606 GN=PPA2 PE=1 SV=1	14697000	1.25973e+07	1.08851e+07	1.29486e+07	1.241e+07	1.27791e+07	23.809	23.5866	23.3759	23.6263	23.565	23.6073	0.998908	0.949293
X6RBZ7;A0A0C4DGC7;Q9NZ71	X6RBZ7;A0A0C4DGC7;Q9NZ71	1;1;1	1;1;1	1;1;1	Regulator of telomere elongation helicase 1	RTEL1	tr|X6RBZ7|X6RBZ7_HUMAN Regulator of telomere elongation helicase 1 (Fragment) OS=Homo sapiens OX=9606 GN=RTEL1 PE=1 SV=1;tr|A0A0C4DGC7|A0A0C4DGC7_HUMAN Regulator of telomere elongation helicase 1 (Fragment) OS=Homo sapiens OX=9606 GN=RTEL1 PE=1 SV=1;sp|Q9N	156280	146746	119988	127422	129816	141155	17.2538	17.163	16.8725	16.9593	16.9861	17.1069	0.941795	0.574425
A0A0C4DGE4;A0A286YF28;A0A0J9YW33;Q13277	A0A0C4DGE4;A0A286YF28;A0A0J9YW33;Q13277	7;7;7;7	7;7;7;7	7;7;7;7	Syntaxin-3	STX3	tr|A0A0C4DGE4|A0A0C4DGE4_HUMAN Syntaxin-3 (Fragment) OS=Homo sapiens OX=9606 GN=STX3 PE=1 SV=1;tr|A0A286YF28|A0A286YF28_HUMAN Syntaxin-3 OS=Homo sapiens OX=9606 GN=STX3 PE=1 SV=1;tr|A0A0J9YW33|A0A0J9YW33_HUMAN Syntaxin-3 OS=Homo sapiens OX=9606 GN=STX3 PE=	18166000	1.60027e+07	1.74138e+07	1.65521e+07	1.70793e+07	1.72163e+07	24.1147	23.9318	24.0537	23.9805	24.0257	24.0373	0.985752	0.764643
A0A0C4DGG3;Q8NHM5	A0A0C4DGG3;Q8NHM5	1;1	1;1	1;1	Lysine-specific demethylase 2B	KDM2B	tr|A0A0C4DGG3|A0A0C4DGG3_HUMAN Lysine-specific demethylase 2B OS=Homo sapiens OX=9606 GN=KDM2B PE=1 SV=1;sp|Q8NHM5|KDM2B_HUMAN Lysine-specific demethylase 2B OS=Homo sapiens OX=9606 GN=KDM2B PE=1 SV=1	0	0	0	0	0	0	#NUM!	#NUM!	#NUM!	#NUM!	#NUM!	#NUM!	#DIV/0!	#NUM!
Q14839;A0A2R8YFD8;A0A2R8Y425;A0A2R8Y5J0;A0A2U3TZM0;A0A2R8YFK9;F5GWX5;A0A2R8Y212;A0A2R8Y521;A0A0C4DGG9;A0A2R8YDJ9;A0A2R8YD40;A0A2R8Y4X2;A0A2R8YDW2;A0A2R8Y8C1;A0A2R8Y445;A0A2R8YER1;A0A2R8Y5Z7;A0A2R8Y685;A0A2R8Y8B3;A0A2R8Y7I0;A0A2R8Y7M9;Q8TDI0;Q12873;K7EMY3;A0A2R8Y5M9;A0A2R8YE38;A0A5F9ZHX5;F2Z2R5;F5H6N4;H7C0J3;H7C3H7;I3L229;A0A2R8Y6G9;A0A2R8Y7X1;H7C2H0;F6T542;A0A2R8Y795	Q14839;A0A2R8YFD8;A0A2R8Y425;A0A2R8Y5J0;A0A2U3TZM0;A0A2R8YFK9;F5GWX5;A0A2R8Y212;A0A2R8Y521;A0A0C4DGG9;A0A2R8YDJ9;A0A2R8YD40;A0A2R8Y4X2;A0A2R8YDW2;A0A2R8Y8C1;A0A2R8Y445;A0A2R8YER1;A0A2R8Y5Z7;A0A2R8Y685;A0A2R8Y8B3	50;50;50;50;50;50;50;50;50;50;47;46;41;39;35;35;35;28;27;25;23;20;15;11;11;10;9;8;6;3;2;2;2;2;1;1;1;1	50;50;50;50;50;50;50;50;50;50;47;46;41;39;35;35;35;28;27;25;23;20;15;11;11;10;9;8;6;3;2;2;2;2;1;1;1;1	50;50;50;50;50;50;50;50;50;50;47;46;41;39;35;35;35;28;27;25;23;20;15;11;11;10;9;8;6;3;2;2;2;2;1;1;1;1	Chromodomain-helicase-DNA-binding protein 4	CHD4	sp|Q14839|CHD4_HUMAN Chromodomain-helicase-DNA-binding protein 4 OS=Homo sapiens OX=9606 GN=CHD4 PE=1 SV=2;tr|A0A2R8YFD8|A0A2R8YFD8_HUMAN DNA helicase OS=Homo sapiens OX=9606 GN=CHD4 PE=1 SV=1;tr|A0A2R8Y425|A0A2R8Y425_HUMAN DNA helicase (Fragment) OS=Homo	173390000	1.63917e+08	1.70408e+08	1.63335e+08	1.6075e+08	1.55014e+08	27.3694	27.2884	27.3444	27.2833	27.2602	27.2078	0.943637	0.0633257
A0A0C4DGH0;Q5ZPR3;H0YL10;H0YK40;H0YK59;H0YN29;H0YLT8;H0YN85	A0A0C4DGH0;Q5ZPR3;H0YL10	9;9;5;3;3;3;2;2	9;9;5;3;3;3;2;2	9;9;5;3;3;3;2;2	CD276 antigen	CD276	tr|A0A0C4DGH0|A0A0C4DGH0_HUMAN CD276 antigen OS=Homo sapiens OX=9606 GN=CD276 PE=1 SV=1;sp|Q5ZPR3|CD276_HUMAN CD276 antigen OS=Homo sapiens OX=9606 GN=CD276 PE=1 SV=1;tr|H0YL10|H0YL10_HUMAN CD276 antigen (Fragment) OS=Homo sapiens OX=9606 GN=CD276 PE=1 SV=	17921000	1.79097e+07	1.70143e+07	1.79666e+07	1.75992e+07	1.77752e+07	24.0951	24.0942	24.0202	24.0988	24.069	24.0834	1.00939	0.641483
A0A0C4DGH3;Q9Y6R0;M0QXQ4;M0QYC2;M0R0Q4;M0QZV7	A0A0C4DGH3;Q9Y6R0;M0QXQ4;M0QYC2	5;5;4;4;2;2	1;1;1;1;1;1	1;1;1;1;1;1	Numb-like protein	NUMBL	tr|A0A0C4DGH3|A0A0C4DGH3_HUMAN Numb-like protein OS=Homo sapiens OX=9606 GN=NUMBL PE=1 SV=1;sp|Q9Y6R0|NUMBL_HUMAN Numb-like protein OS=Homo sapiens OX=9606 GN=NUMBL PE=1 SV=1;tr|M0QXQ4|M0QXQ4_HUMAN Numb-like protein (Fragment) OS=Homo sapiens OX=9606 GN=NU	10622000	1.45699e+07	1.50306e+07	1.4406e+07	1.44382e+07	1.49172e+07	23.3406	23.7965	23.8414	23.7802	23.7834	23.8305	1.08798	0.478201
A0A0C4DGJ7;Q8WUH1;H0YIM9;H0YID9;H0YHA3;H0YHB4;H0YJ25;H0YIM3	A0A0C4DGJ7;Q8WUH1;H0YIM9;H0YID9;H0YHA3	4;4;3;3;3;1;1;1	1;1;1;0;0;0;0;0	1;1;1;0;0;0;0;0	Protein Churchill	CHURC1;CHURC1-FNTB	tr|A0A0C4DGJ7|A0A0C4DGJ7_HUMAN Protein Churchill OS=Homo sapiens OX=9606 GN=CHURC1 PE=3 SV=1;sp|Q8WUH1|CHUR_HUMAN Protein Churchill OS=Homo sapiens OX=9606 GN=CHURC1 PE=1 SV=2;tr|H0YIM9|H0YIM9_HUMAN Protein Churchill (Fragment) OS=Homo sapiens OX=9606 GN=C	4820600	3.71832e+06	3.93599e+06	4.52356e+06	3.95085e+06	4.2266e+06	22.2008	21.8262	21.9083	22.109	21.9137	22.0111	1.01812	0.812882
H3BS99;A0A0C4DGM5;H3BSS6;Q9H2Y7;U3KQH7;H3BRD4	H3BS99;A0A0C4DGM5;H3BSS6;Q9H2Y7;U3KQH7;H3BRD4	2;2;2;2;1;1	2;2;2;2;1;1	2;2;2;2;1;1	Zinc finger protein 106	ZNF106	tr|H3BS99|H3BS99_HUMAN Zinc finger protein 106 (Fragment) OS=Homo sapiens OX=9606 GN=ZNF106 PE=1 SV=1;tr|A0A0C4DGM5|A0A0C4DGM5_HUMAN Zinc finger protein 106 OS=Homo sapiens OX=9606 GN=ZNF106 PE=1 SV=1;tr|H3BSS6|H3BSS6_HUMAN Zinc finger protein 106 OS=Homo	0	0	0	0	0	0	#NUM!	#NUM!	#NUM!	#NUM!	#NUM!	#NUM!	#DIV/0!	#NUM!
A0A0C4DGQ5;P04632;K7ELJ7;A0A075B7C0;K7EKD8;U3KQE2;K7EIV0;K7EM73;U3KPR7;K7EMQ1;K7ES78;Q96L46	A0A0C4DGQ5;P04632;K7ELJ7;A0A075B7C0;K7EKD8;U3KQE2;K7EIV0;K7EM73	17;17;15;13;13;12;12;9;8;3;2;2	17;17;15;13;13;12;12;9;8;3;2;2	17;17;15;13;13;12;12;9;8;3;2;2	Calpain small subunit 1	CAPNS1	tr|A0A0C4DGQ5|A0A0C4DGQ5_HUMAN Calcium-activated neutral proteinase small subunit OS=Homo sapiens OX=9606 GN=CAPNS1 PE=1 SV=1;sp|P04632|CPNS1_HUMAN Calpain small subunit 1 OS=Homo sapiens OX=9606 GN=CAPNS1 PE=1 SV=1;tr|K7ELJ7|K7ELJ7_HUMAN Calcium-activated	118340000	1.16951e+08	1.44372e+08	1.35494e+08	1.37461e+08	1.40799e+08	26.8184	26.8013	27.1052	27.0137	27.0344	27.0691	1.08979	0.315065
Q96P16;A0A0C4DGQ6;K7EP82	Q96P16;A0A0C4DGQ6	5;5;1	2;2;1	2;2;1	Regulation of nuclear pre-mRNA domain-containing protein 1A	RPRD1A	sp|Q96P16|RPR1A_HUMAN Regulation of nuclear pre-mRNA domain-containing protein 1A OS=Homo sapiens OX=9606 GN=RPRD1A PE=1 SV=1;tr|A0A0C4DGQ6|A0A0C4DGQ6_HUMAN Regulation of nuclear pre-mRNA domain-containing protein 1A OS=Homo sapiens OX=9606 GN=RPRD1A PE=1	5798400	5.69216e+06	6.31308e+06	5.93232e+06	6.14108e+06	6.13743e+06	22.4672	22.4405	22.5899	22.5002	22.5501	22.5492	1.02287	0.546382
A0A0C4DGQ8;Q6IAN0;J3KRS1;J3QLJ8	A0A0C4DGQ8;Q6IAN0;J3KRS1	3;3;2;1	3;3;2;1	3;3;2;1	Dehydrogenase/reductase SDR family member 7B	DHRS7B	tr|A0A0C4DGQ8|A0A0C4DGQ8_HUMAN Dehydrogenase/reductase SDR family member 7B OS=Homo sapiens OX=9606 GN=DHRS7B PE=1 SV=1;sp|Q6IAN0|DRS7B_HUMAN Dehydrogenase/reductase SDR family member 7B OS=Homo sapiens OX=9606 GN=DHRS7B PE=1 SV=2;tr|J3KRS1|J3KRS1_HUMAN De	4243000	4.53348e+06	3.85874e+06	4.32533e+06	4.24308e+06	4.07329e+06	22.0167	22.1122	21.8797	22.0444	22.0167	21.9578	1.00051	0.965558
P39656;A0A0C4DGS1;U3KQ84	P39656;A0A0C4DGS1;U3KQ84	16;16;8	16;16;8	16;16;8	Dolichyl-diphosphooligosaccharide--protein glycosyltransferase 48 kDa subunit	DDOST	sp|P39656|OST48_HUMAN Dolichyl-diphosphooligosaccharide--protein glycosyltransferase 48 kDa subunit OS=Homo sapiens OX=9606 GN=DDOST PE=1 SV=4;tr|A0A0C4DGS1|A0A0C4DGS1_HUMAN Dolichyl-diphosphooligosaccharide--protein glycosyltransferase 48 kDa subunit OS=H	274210000	2.58978e+08	2.87249e+08	2.71779e+08	2.79972e+08	2.61044e+08	28.0307	27.9483	28.0977	28.0179	28.0607	27.9597	0.990684	0.819892
A0A0C4DGS9;Q9Y6K0	A0A0C4DGS9;Q9Y6K0	1;1	1;1	1;1	Choline/ethanolaminephosphotransferase 1	CEPT1	tr|A0A0C4DGS9|A0A0C4DGS9_HUMAN Choline/ethanolaminephosphotransferase 1 OS=Homo sapiens OX=9606 GN=CEPT1 PE=1 SV=1;sp|Q9Y6K0|CEPT1_HUMAN Choline/ethanolaminephosphotransferase 1 OS=Homo sapiens OX=9606 GN=CEPT1 PE=1 SV=1	2939500	2.7196e+06	2.90746e+06	2.75403e+06	2.74141e+06	2.72914e+06	21.4871	21.375	21.4713	21.3931	21.3865	21.38	0.960079	0.239229
H3BMH7;A0A0C4DGU8;Q5XUX0	H3BMH7;A0A0C4DGU8;Q5XUX0	1;1;1	1;1;1	1;1;1	F-box only protein 31	FBXO31	tr|H3BMH7|H3BMH7_HUMAN Uncharacterized protein (Fragment) OS=Homo sapiens OX=9606 PE=4 SV=1;tr|A0A0C4DGU8|A0A0C4DGU8_HUMAN F-box only protein 31 OS=Homo sapiens OX=9606 GN=FBXO31 PE=1 SV=1;sp|Q5XUX0|FBX31_HUMAN F-box only protein 31 OS=Homo sapiens OX=9606	329670	286898	234328	277512	274221	291258	18.3307	18.1302	17.8382	18.0822	18.065	18.1519	0.990709	0.999848
A0A0C4DGV9;P49917	A0A0C4DGV9;P49917	6;6	6;6	6;6	DNA ligase;DNA ligase 4	LIG4	tr|A0A0C4DGV9|A0A0C4DGV9_HUMAN DNA ligase OS=Homo sapiens OX=9606 GN=LIG4 PE=1 SV=1;sp|P49917|DNLI4_HUMAN DNA ligase 4 OS=Homo sapiens OX=9606 GN=LIG4 PE=1 SV=2	5048000	5.52299e+06	6.95631e+06	6.07652e+06	6.34229e+06	6.29453e+06	22.2673	22.397	22.7299	22.5348	22.5966	22.5857	1.06767	0.517389
A0A590UJ21;A0A0C4DGX4;Q13616;A0A590UJ50;A0A590UK34;A0A590UJ56;A0A590UJC4;A0A590UJR3;A0A590UJA0;A0A590UJM8;A0A590UJ59;A0A590UJ97	A0A590UJ21;A0A0C4DGX4;Q13616;A0A590UJ50;A0A590UK34;A0A590UJ56;A0A590UJC4;A0A590UJR3	24;24;24;23;22;20;20;20;7;5;2;2	24;24;24;23;22;20;20;20;7;5;2;2	24;24;24;23;22;20;20;20;7;5;2;2	Cullin-1	CUL1	tr|A0A590UJ21|A0A590UJ21_HUMAN Cullin-1 OS=Homo sapiens OX=9606 GN=CUL1 PE=1 SV=1;tr|A0A0C4DGX4|A0A0C4DGX4_HUMAN Cullin-1 OS=Homo sapiens OX=9606 GN=CUL1 PE=1 SV=1;sp|Q13616|CUL1_HUMAN Cullin-1 OS=Homo sapiens OX=9606 GN=CUL1 PE=1 SV=2;tr|A0A590UJ50|A0A590	91563000	9.69601e+07	1.01206e+08	9.67721e+07	9.80704e+07	9.65567e+07	26.4483	26.5309	26.5927	26.5281	26.5473	26.5249	1.00576	0.843176
A0A0C4DH01;Q9NVU0	A0A0C4DH01;Q9NVU0	2;2	2;2	2;2	DNA-directed RNA polymerase III subunit RPC5	POLR3E	tr|A0A0C4DH01|A0A0C4DH01_HUMAN DNA-directed RNA polymerase III subunit RPC5 OS=Homo sapiens OX=9606 GN=POLR3E PE=1 SV=1;sp|Q9NVU0|RPC5_HUMAN DNA-directed RNA polymerase III subunit RPC5 OS=Homo sapiens OX=9606 GN=POLR3E PE=1 SV=1	1816800	1.6821e+06	1.68829e+06	1.52836e+06	1.60968e+06	1.59971e+06	20.793	20.6818	20.6871	20.5435	20.6183	20.6094	0.913355	0.0478423
Q53F23;A0A0C4DH47;P24557;A0A0A0MSK3	Q53F23;A0A0C4DH47;P24557;A0A0A0MSK3	5;5;5;4	5;5;5;4	5;5;5;4	Thromboxane-A synthase	TBXAS1	tr|Q53F23|Q53F23_HUMAN HCG14925, isoform CRA_a (Fragment) OS=Homo sapiens OX=9606 GN=TBXAS1 PE=1 SV=1;tr|A0A0C4DH47|A0A0C4DH47_HUMAN Thromboxane-A synthase OS=Homo sapiens OX=9606 GN=TBXAS1 PE=1 SV=1;sp|P24557|THAS_HUMAN Thromboxane-A synthase OS=Homo sapi	9247300	8.63641e+06	9.55265e+06	8.5752e+06	8.49568e+06	8.04963e+06	23.1406	23.042	23.1875	23.0317	23.0183	22.9405	0.915592	0.0793199
A0A0D9SEI3;A0A0D9SER5;A0A0D9SEN2;P21127;Q5QPR3;Q9UQ88;Q5QPR4;J3KS35;E7ESP2;E9PFJ2;A0A087WYI9;A0A087X1I0;Q5QPQ9;Q13882	A0A0D9SEI3;A0A0D9SER5;A0A0D9SEN2;P21127;Q5QPR3;Q9UQ88;Q5QPR4	22;22;22;22;19;19;17;6;6;3;3;3;2;1	22;22;22;22;19;19;17;6;6;3;3;3;2;1	21;21;21;21;18;18;17;5;5;2;2;2;1;1	Cyclin-dependent kinase 11B;Cyclin-dependent kinase 11A	CDK11B;CDK11A	tr|A0A0D9SEI3|A0A0D9SEI3_HUMAN Cyclin-dependent kinase 11B OS=Homo sapiens OX=9606 GN=CDK11B PE=1 SV=1;tr|A0A0D9SER5|A0A0D9SER5_HUMAN Cyclin-dependent kinase 11B OS=Homo sapiens OX=9606 GN=CDK11B PE=1 SV=1;tr|A0A0D9SEN2|A0A0D9SEN2_HUMAN Cyclin-dependent ki	59562000	6.27519e+07	6.33798e+07	6.03578e+07	5.99623e+07	5.94869e+07	25.8279	25.9032	25.9175	25.847	25.8376	25.8261	0.968299	0.236727
F5GY05;A0A0D9SEJ5;Q96EK7	F5GY05;A0A0D9SEJ5;Q96EK7	4;4;4	4;4;4	4;4;4	Constitutive coactivator of peroxisome proliferator-activated receptor gamma	FAM120B	tr|F5GY05|F5GY05_HUMAN Constitutive coactivator of peroxisome proliferator-activated receptor gamma OS=Homo sapiens OX=9606 GN=FAM120B PE=1 SV=1;tr|A0A0D9SEJ5|A0A0D9SEJ5_HUMAN Constitutive coactivator of peroxisome proliferator-activated receptor gamma OS=	2057100	2.6494e+06	2.78157e+06	2.55085e+06	2.59047e+06	2.62321e+06	20.9722	21.3372	21.4075	21.2825	21.3048	21.3229	1.03692	0.680449
I3L354;A0A2R8Y7Z3;A0A0D9SEN7;I3L0L0;Q13950	I3L354;A0A2R8Y7Z3;A0A0D9SEN7;I3L0L0;Q13950	5;5;5;4;4	1;1;1;1;1	1;1;1;1;1	Runt-related transcription factor 2	RUNX2	tr|I3L354|I3L354_HUMAN Runt-related transcription factor 2 OS=Homo sapiens OX=9606 GN=RUNX2 PE=1 SV=1;tr|A0A2R8Y7Z3|A0A2R8Y7Z3_HUMAN Runt-related transcription factor 2 OS=Homo sapiens OX=9606 GN=RUNX2 PE=1 SV=1;tr|A0A0D9SEN7|A0A0D9SEN7_HUMAN Runt-related	2117500	2.15257e+06	2.39055e+06	2.31241e+06	2.31431e+06	2.38778e+06	21.0139	21.0376	21.1889	21.141	21.1422	21.1872	1.05313	0.294956
A0A0D9SES8;H0YKT5;H0YKN8;H0YL70;Q04726;H0YNT2;H0YNI7;H0YLI3;H0YKH0;H0YLW9;H7C4E4;K7EMK7;Q04725;H7C4W5;H0Y5S0;K7EJR7	A0A0D9SES8;H0YKT5;H0YKN8;H0YL70;Q04726;H0YNT2;H0YNI7;H0YLI3	7;7;7;7;7;6;4;4;3;3;2;2;2;1;1;1	7;7;7;7;7;6;4;4;3;3;2;2;2;1;1;1	3;3;3;3;3;2;1;2;2;2;0;0;0;0;0;0	Transducin-like enhancer protein 3	TLE3	tr|A0A0D9SES8|A0A0D9SES8_HUMAN Transducin-like enhancer protein 3 OS=Homo sapiens OX=9606 GN=TLE3 PE=1 SV=1;tr|H0YKT5|H0YKT5_HUMAN Transducin-like enhancer protein 3 OS=Homo sapiens OX=9606 GN=TLE3 PE=1 SV=1;tr|H0YKN8|H0YKN8_HUMAN Transducin-like enhancer	17379000	1.78084e+07	1.75897e+07	1.9189e+07	1.891e+07	1.86125e+07	24.0508	24.0861	24.0682	24.1938	24.1726	24.1498	1.07455	0.00364626
A0A0D9SEU5;R4GMX8;Q6VN20;R4GMX7;R4GNA3;R4GN91	A0A0D9SEU5;R4GMX8;Q6VN20	6;6;6;1;1;1	6;6;6;1;1;1	6;6;6;1;1;1	Ran-binding protein 10	RANBP10	tr|A0A0D9SEU5|A0A0D9SEU5_HUMAN Ran-binding protein 10 OS=Homo sapiens OX=9606 GN=RANBP10 PE=1 SV=1;tr|R4GMX8|R4GMX8_HUMAN Ran-binding protein 10 OS=Homo sapiens OX=9606 GN=RANBP10 PE=1 SV=1;sp|Q6VN20|RBP10_HUMAN Ran-binding protein 10 OS=Homo sapiens OX=96	15827000	1.49531e+07	1.5802e+07	1.52605e+07	1.51131e+07	1.51886e+07	23.9159	23.8339	23.9136	23.8633	23.8493	23.8565	0.978103	0.363201
A0A0D9SEY1;O95819;G5E948;G3XAA2;E7ENQ1;H7C360;A0A0D9SG62;E7EX83;C9J840;H7C0P6;Q9UKE5;H7C3Z6;C9J338;E7ETN6;C9JYB8;A2RUB6;I3L203	A0A0D9SEY1;O95819;G5E948;G3XAA2;E7ENQ1;H7C360;A0A0D9SG62;E7EX83;C9J840;H7C0P6	34;33;33;32;32;31;28;27;26;23;8;5;3;2;1;1;1	34;33;33;32;32;31;28;27;26;23;8;5;3;2;1;1;1	3;2;2;1;1;1;3;2;3;2;0;1;0;0;0;0;0	Mitogen-activated protein kinase kinase kinase kinase 4	MAP4K4	tr|A0A0D9SEY1|A0A0D9SEY1_HUMAN Mitogen-activated protein kinase kinase kinase kinase 4 OS=Homo sapiens OX=9606 GN=MAP4K4 PE=1 SV=1;sp|O95819|M4K4_HUMAN Mitogen-activated protein kinase kinase kinase kinase 4 OS=Homo sapiens OX=9606 GN=MAP4K4 PE=1 SV=2;tr|G	58401000	6.49765e+07	5.8891e+07	6.26575e+07	6.21615e+07	6.35975e+07	25.7995	25.9534	25.8115	25.901	25.8895	25.9225	1.03373	0.42285
A0A2R8YFS5;A0A2R8Y4A4;O00571;A0A0D9SF53;A0A0D9SG12;A0A2R8YF78;A0A0D9SFB3;A0A2R8YFR4;A0A2R8YCW1;A0A2R8Y645;A0A2U3TZJ9;F6S8Q4;A0A2R8Y5G6;A0A2R8YDH3;A0A2R8YDT5;A0A2R8Y7T2;A0A0J9YVQ7;A0A2R8Y650;A0A087WVZ1;A0A2R8YCU0;A0A087WX09;A0A2R8YF89;A0A2R8Y770;D6RCM4;A0A2R8Y4D2;Q9NQI0;H0Y960	A0A2R8YFS5;A0A2R8Y4A4;O00571;A0A0D9SF53;A0A0D9SG12;A0A2R8YF78;A0A0D9SFB3;A0A2R8YFR4;A0A2R8YCW1;A0A2R8Y645;A0A2U3TZJ9;F6S8Q4;A0A2R8Y5G6;A0A2R8YDH3;A0A2R8YDT5;A0A2R8Y7T2	44;44;44;44;44;44;44;43;43;43;43;41;41;36;35;35;13;9;9;9;5;5;2;2;2;2;1	43;43;43;43;43;43;43;42;42;42;42;40;40;35;34;34;13;9;9;9;5;5;2;2;2;2;1	13;13;13;13;13;13;13;13;13;13;13;13;12;10;8;8;6;5;3;5;2;3;0;0;0;0;0	ATP-dependent RNA helicase DDX3X	DDX3X	tr|A0A2R8YFS5|A0A2R8YFS5_HUMAN RNA helicase OS=Homo sapiens OX=9606 GN=DDX3X PE=1 SV=1;tr|A0A2R8Y4A4|A0A2R8Y4A4_HUMAN RNA helicase OS=Homo sapiens OX=9606 GN=DDX3X PE=1 SV=1;sp|O00571|DDX3X_HUMAN ATP-dependent RNA helicase DDX3X OS=Homo sapiens OX=9606 GN=	550490000	5.41665e+08	5.7009e+08	5.90805e+08	5.92059e+08	5.90648e+08	29.0361	29.0128	29.0866	29.1381	29.1412	29.1377	1.06694	0.0495682
Q9BZK7;A0A0D9SF63;A0A1B0GVH3;O60907;Q9BQ87;A0A2R8YFW3;A0A804HJZ5;C9IYU9;A0A1B0GUU2;A0A0D9SF25;A0A494C153;C9JCW4;C9JLJ1;A0A0D9SEW5;C9J903;C9J3H2;C9JEC9;C9JBN1;C9JCK0;C9JTW8;C9J7E1	Q9BZK7;A0A0D9SF63;A0A1B0GVH3	14;14;8;4;4;4;4;2;2;1;1;1;1;1;1;1;1;1;1;1;1	14;14;8;4;4;4;4;2;2;1;1;1;1;1;1;1;1;1;1;1;1	14;14;8;4;4;4;4;2;2;1;1;1;1;1;1;1;1;1;1;1;1	F-box-like/WD repeat-containing protein TBL1XR1	TBL1XR1	sp|Q9BZK7|TBL1R_HUMAN F-box-like/WD repeat-containing protein TBL1XR1 OS=Homo sapiens OX=9606 GN=TBL1XR1 PE=1 SV=1;tr|A0A0D9SF63|A0A0D9SF63_HUMAN F-box-like/WD repeat-containing protein TBL1XR1 OS=Homo sapiens OX=9606 GN=TBL1XR1 PE=1 SV=1;tr|A0A1B0GVH3|A0A	60560000	5.99219e+07	6.10294e+07	6.20436e+07	5.96455e+07	5.75892e+07	25.8519	25.8366	25.863	25.8868	25.8299	25.7793	0.987697	0.615967
Q13642;A0A0D9SFB0;Q5JXI8;A0A494C0D6;Q5JXI3;Q5JXH7;Q5JXH8;A0A0D9SFZ9;Q5JXH9;A0A0D9SFI6;Q5JXI0;A0A0D9SGB2;Q5JXI2;A0A0D9SGD1;A0A494C0J3;A0A0D9SEY7;A0A494C1G1;A0A0D9SGC5	Q13642;A0A0D9SFB0;Q5JXI8;A0A494C0D6;Q5JXI3;Q5JXH7;Q5JXH8;A0A0D9SFZ9;Q5JXH9;A0A0D9SFI6;Q5JXI0;A0A0D9SGB2;Q5JXI2;A0A0D9SGD1;A0A494C0J3;A0A0D9SEY7	5;5;5;5;5;5;5;5;5;5;4;4;4;3;3;3;2;1	5;5;5;5;5;5;5;5;5;5;4;4;4;3;3;3;2;1	4;4;4;4;4;4;4;4;4;4;3;3;4;2;2;2;1;0	Four and a half LIM domains protein 1	FHL1	sp|Q13642|FHL1_HUMAN Four and a half LIM domains protein 1 OS=Homo sapiens OX=9606 GN=FHL1 PE=1 SV=4;tr|A0A0D9SFB0|A0A0D9SFB0_HUMAN Four and a half LIM domains protein 1 (Fragment) OS=Homo sapiens OX=9606 GN=FHL1 PE=1 SV=1;tr|Q5JXI8|Q5JXI8_HUMAN Four and a	5982200	5.16081e+06	5.5145e+06	5.52585e+06	5.60735e+06	5.25493e+06	22.5122	22.2992	22.3948	22.3978	22.4189	22.3252	0.983829	0.773958
Q92614;A0A0D9SFK2;H0YEV9	Q92614;A0A0D9SFK2	41;41;4	41;41;4	41;41;4	Unconventional myosin-XVIIIa	MYO18A	sp|Q92614|MY18A_HUMAN Unconventional myosin-XVIIIa OS=Homo sapiens OX=9606 GN=MYO18A PE=1 SV=3;tr|A0A0D9SFK2|A0A0D9SFK2_HUMAN Unconventional myosin-XVIIIa OS=Homo sapiens OX=9606 GN=MYO18A PE=1 SV=1	97908000	9.73203e+07	9.11404e+07	9.55255e+07	9.326e+07	9.28694e+07	26.5449	26.5362	26.4416	26.5094	26.4748	26.4687	0.983539	0.564768
A0A0D9SFR6;Q16760;Q86XP1	A0A0D9SFR6;Q16760;Q86XP1	2;2;2	2;2;2	1;1;1	Diacylglycerol kinase delta;Diacylglycerol kinase eta	DGKH;DGKD	tr|A0A0D9SFR6|A0A0D9SFR6_HUMAN Diacylglycerol kinase OS=Homo sapiens OX=9606 GN=DGKH PE=1 SV=1;sp|Q16760|DGKD_HUMAN Diacylglycerol kinase delta OS=Homo sapiens OX=9606 GN=DGKD PE=1 SV=4;sp|Q86XP1|DGKH_HUMAN Diacylglycerol kinase eta OS=Homo sapiens OX=9606	969550	1.20484e+06	1.29366e+06	1.02427e+06	1.09439e+06	1.19567e+06	19.887	20.2004	20.303	19.9662	20.0617	20.1894	0.955677	0.709548
A0A0D9SG71;P49459;A0A0D9SEZ6;A0A0R4J2E5	A0A0D9SG71;P49459;A0A0D9SEZ6;A0A0R4J2E5	3;3;2;2	3;3;2;2	2;2;1;2	Ubiquitin-conjugating enzyme E2 A	UBE2A	tr|A0A0D9SG71|A0A0D9SG71_HUMAN Ubiquitin-conjugating enzyme E2 A OS=Homo sapiens OX=9606 GN=UBE2A PE=1 SV=1;sp|P49459|UBE2A_HUMAN Ubiquitin-conjugating enzyme E2 A OS=Homo sapiens OX=9606 GN=UBE2A PE=1 SV=2;tr|A0A0D9SEZ6|A0A0D9SEZ6_HUMAN Ubiquitin-conjugat	13708000	9.29885e+06	9.65925e+06	1.1288e+07	1.03456e+07	1.07117e+07	23.7085	23.1486	23.2035	23.4283	23.3025	23.3527	0.990181	0.970107
A0A1B0GWF2;A0A1B0GVQ5;A0A2R8Y5D4;A0A0D9SG72;A0A1B0GTP9;P61764;A0A1B0GW76;A0A0D9SEP9;A0A0D9SEH5;A0A0D9SFQ7;A0A0D9SFW6	A0A1B0GWF2;A0A1B0GVQ5;A0A2R8Y5D4;A0A0D9SG72;A0A1B0GTP9;P61764;A0A1B0GW76	5;5;5;5;5;5;4;1;1;1;1	4;4;4;4;4;4;3;1;1;1;1	4;4;4;4;4;4;3;1;1;1;1	Syntaxin-binding protein 1	STXBP1	tr|A0A1B0GWF2|A0A1B0GWF2_HUMAN Syntaxin-binding protein 1 OS=Homo sapiens OX=9606 GN=STXBP1 PE=1 SV=1;tr|A0A1B0GVQ5|A0A1B0GVQ5_HUMAN Syntaxin-binding protein 1 OS=Homo sapiens OX=9606 GN=STXBP1 PE=1 SV=1;tr|A0A2R8Y5D4|A0A2R8Y5D4_HUMAN Syntaxin-binding prot	3421100	3.51162e+06	3.79897e+06	3.44396e+06	3.41069e+06	3.49478e+06	21.706	21.7437	21.8572	21.7156	21.7016	21.7368	0.96438	0.378922
Q5JRC6;A0A0D9SGE8;Q8IWS0;REV__J3QSD7;REV__Q9NYV4	Q5JRC6;A0A0D9SGE8;Q8IWS0	8;8;8;1;1	8;8;8;1;1	8;8;8;1;1	PHD finger protein 6	PHF6	tr|Q5JRC6|Q5JRC6_HUMAN PHD finger protein 6 OS=Homo sapiens OX=9606 GN=PHF6 PE=1 SV=1;tr|A0A0D9SGE8|A0A0D9SGE8_HUMAN PHD finger protein 6 OS=Homo sapiens OX=9606 GN=PHF6 PE=1 SV=1;sp|Q8IWS0|PHF6_HUMAN PHD finger protein 6 OS=Homo sapiens OX=9606 GN=PHF6 PE	20970000	1.64067e+07	1.87056e+07	2.0675e+07	1.9096e+07	1.9252e+07	24.3218	23.9678	24.157	24.3014	24.1868	24.1985	1.05243	0.524103
A0A0D9SGJ6;J3KQV8;O43426;J3KPK1;C9JFZ1;C9JW66	A0A0D9SGJ6;J3KQV8;O43426	5;5;5;2;2;1	5;5;5;2;2;1	5;5;5;2;2;1	Synaptojanin-1	SYNJ1	tr|A0A0D9SGJ6|A0A0D9SGJ6_HUMAN Phosphoinositide 5-phosphatase OS=Homo sapiens OX=9606 GN=SYNJ1 PE=1 SV=1;tr|J3KQV8|J3KQV8_HUMAN Phosphoinositide 5-phosphatase OS=Homo sapiens OX=9606 GN=SYNJ1 PE=1 SV=1;sp|O43426|SYNJ1_HUMAN Synaptojanin-1 OS=Homo sapiens O	4964600	5.20086e+06	5.42082e+06	5.50795e+06	5.03219e+06	5.40353e+06	22.2432	22.3103	22.3701	22.3931	22.2628	22.3655	1.02293	0.579192
A0A0G2JH68;O60610;A0A140T8Z0;H9KV28;A0A2R8Y5N1;B4E2I7;A0A2R8YEF8;H7C2W8	A0A0G2JH68;O60610;A0A140T8Z0;H9KV28;A0A2R8Y5N1	64;64;63;61;59;7;7;5	64;64;63;61;59;7;7;5	64;64;63;61;59;7;7;5	Protein diaphanous homolog 1	DIAPH1	tr|A0A0G2JH68|A0A0G2JH68_HUMAN Protein diaphanous homolog 1 OS=Homo sapiens OX=9606 GN=DIAPH1 PE=1 SV=1;sp|O60610|DIAP1_HUMAN Protein diaphanous homolog 1 OS=Homo sapiens OX=9606 GN=DIAPH1 PE=1 SV=2;tr|A0A140T8Z0|A0A140T8Z0_HUMAN Protein diaphanous homolog	459190000	5.06932e+08	5.09465e+08	5.13783e+08	5.20712e+08	5.02433e+08	28.7745	28.9172	28.9244	28.9366	28.9559	28.9044	1.04157	0.342786
Q6NYC8;A0A0G2JHC2;A0A0G2JKF1	Q6NYC8;A0A0G2JHC2	16;16;1	16;16;1	16;16;1	Phostensin	PPP1R18	sp|Q6NYC8|PPR18_HUMAN Phostensin OS=Homo sapiens OX=9606 GN=PPP1R18 PE=1 SV=1;tr|A0A0G2JHC2|A0A0G2JHC2_HUMAN PPP1R18 OS=Homo sapiens OX=9606 GN=PPP1R18 PE=1 SV=1	40105000	4.29858e+07	4.33062e+07	4.12753e+07	4.38093e+07	4.43719e+07	25.2573	25.3574	25.3681	25.2988	25.3847	25.4031	1.02421	0.5085
A0A0G2JHJ2;Q92759	A0A0G2JHJ2;Q92759	1;1	1;1	1;1	General transcription factor IIH subunit 4	GTF2H4	tr|A0A0G2JHJ2|A0A0G2JHJ2_HUMAN General transcription factor IIH subunit 4 (Fragment) OS=Homo sapiens OX=9606 GN=GTF2H4 PE=1 SV=1;sp|Q92759|TF2H4_HUMAN General transcription factor IIH subunit 4 OS=Homo sapiens OX=9606 GN=GTF2H4 PE=1 SV=1	658810	853894	963530	750175	729370	800098	19.3295	19.7037	19.878	19.5169	19.4763	19.6098	0.920609	0.59429
A0A0G2JHN8;A0A140T9I1;H0Y6K2;A0A140T9E9;A0A0G2JK44;P25440	A0A0G2JHN8;A0A140T9I1;H0Y6K2;A0A140T9E9;A0A0G2JK44;P25440	2;2;2;2;2;2	1;1;1;1;1;1	1;1;1;1;1;1	Bromodomain-containing protein 2	BRD2	tr|A0A0G2JHN8|A0A0G2JHN8_HUMAN Bromodomain-containing protein 2 (Fragment) OS=Homo sapiens OX=9606 GN=BRD2 PE=1 SV=1;tr|A0A140T9I1|A0A140T9I1_HUMAN Bromodomain-containing protein 2 (Fragment) OS=Homo sapiens OX=9606 GN=BRD2 PE=1 SV=1;tr|H0Y6K2|H0Y6K2_HUMAN	4262800	4.21848e+06	4.76276e+06	3.85197e+06	3.9691e+06	3.49363e+06	22.0234	22.0083	22.1834	21.8772	21.9204	21.7363	0.854323	0.0451262
A0A0G2JIS2;Q96KQ7;A2ABF8;A0A0G2JIR1;A2ABF9;A0A0G2JK64;A0A0G2JRR0;A0A0G2JRN8;H0Y4K5	A0A0G2JIS2;Q96KQ7;A2ABF8;A0A0G2JIR1;A2ABF9;A0A0G2JK64;A0A0G2JRR0;A0A0G2JRN8	7;7;6;6;6;6;4;4;1	7;7;6;6;6;6;4;4;1	6;6;6;6;6;6;4;4;1	Histone-lysine N-methyltransferase EHMT2	EHMT2	tr|A0A0G2JIS2|A0A0G2JIS2_HUMAN Histone-lysine N-methyltransferase EHMT2 OS=Homo sapiens OX=9606 GN=EHMT2 PE=1 SV=1;sp|Q96KQ7|EHMT2_HUMAN Histone-lysine N-methyltransferase EHMT2 OS=Homo sapiens OX=9606 GN=EHMT2 PE=1 SV=3;tr|A2ABF8|A2ABF8_HUMAN Histone-lysi	7857900	8.79707e+06	9.82626e+06	8.04781e+06	8.54595e+06	8.50496e+06	22.9057	23.0686	23.2282	22.9402	23.0268	23.0199	0.947793	0.526142
A0A0G2JIW1;P0DMV9;P0DMV8;V9GZ37	A0A0G2JIW1;P0DMV9;P0DMV8;V9GZ37	42;42;42;30	36;36;36;26	19;19;19;12	Heat shock 70 kDa protein 1B;Heat shock 70 kDa protein 1A	HSPA1B;HSPA1A	tr|A0A0G2JIW1|A0A0G2JIW1_HUMAN Heat shock 70 kDa protein 1B OS=Homo sapiens OX=9606 GN=HSPA1B PE=1 SV=1;sp|P0DMV9|HS71B_HUMAN Heat shock 70 kDa protein 1B OS=Homo sapiens OX=9606 GN=HSPA1B PE=1 SV=1;sp|P0DMV8|HS71A_HUMAN Heat shock 70 kDa protein 1A OS=Hom	398780000	4.02756e+08	4.04164e+08	4.71664e+08	4.69818e+08	4.62892e+08	28.571	28.5853	28.5904	28.8132	28.8075	28.7861	1.16478	6.0427e-05
A0A0G2JJD3;O95870;A0A0G2JI89;F2Z3H2;F2Z3G6	A0A0G2JJD3;O95870;A0A0G2JI89	16;16;8;3;1	16;16;8;3;1	16;16;8;3;1	Abhydrolase domain-containing protein 16A	ABHD16A	tr|A0A0G2JJD3|A0A0G2JJD3_HUMAN Alpha/beta hydrolase domain-containing protein 16A OS=Homo sapiens OX=9606 GN=ABHD16A PE=1 SV=1;sp|O95870|ABHGA_HUMAN Phosphatidylserine lipase ABHD16A OS=Homo sapiens OX=9606 GN=ABHD16A PE=1 SV=3;tr|A0A0G2JI89|A0A0G2JI89_HUM	48945000	3.96725e+07	4.11741e+07	4.04516e+07	4.13082e+07	4.13482e+07	25.5447	25.2416	25.2952	25.2697	25.2999	25.3013	0.948505	0.531183
H0Y6G3;A0A140T9L0;A0A0G2JJL1;O15213	H0Y6G3;A0A140T9L0;A0A0G2JJL1;O15213	1;1;1;1	1;1;1;1	1;1;1;1	WD repeat-containing protein 46	WDR46	tr|H0Y6G3|H0Y6G3_HUMAN WD repeat-containing protein 46 (Fragment) OS=Homo sapiens OX=9606 GN=WDR46 PE=1 SV=1;tr|A0A140T9L0|A0A140T9L0_HUMAN WD repeat-containing protein 46 (Fragment) OS=Homo sapiens OX=9606 GN=WDR46 PE=1 SV=1;tr|A0A0G2JJL1|A0A0G2JJL1_HUMAN	1385900	1.36976e+06	1.51895e+06	1.21304e+06	1.30011e+06	1.33668e+06	20.4024	20.3855	20.5346	20.2102	20.3102	20.3502	0.900628	0.0757888
A0A0G2JPZ0;A0A0G2JM28;A0A0G2JPP7;A0A0G2JP11;A0A0G2JNS3;A0A0G2JM27;A0A0G2JPZ4;A0A0G2JNH4;A0A0G2JLU6;P24071	A0A0G2JPZ0;A0A0G2JM28;A0A0G2JPP7;A0A0G2JP11;A0A0G2JNS3;A0A0G2JM27;A0A0G2JPZ4;A0A0G2JNH4;A0A0G2JLU6;P24071	2;2;2;2;2;2;2;2;2;2	2;2;2;2;2;2;2;2;2;2	2;2;2;2;2;2;2;2;2;2	Immunoglobulin alpha Fc receptor	FCAR	tr|A0A0G2JPZ0|A0A0G2JPZ0_HUMAN Immunoglobulin alpha Fc receptor (Fragment) OS=Homo sapiens OX=9606 GN=FCAR PE=1 SV=1;tr|A0A0G2JM28|A0A0G2JM28_HUMAN Immunoglobulin alpha Fc receptor (Fragment) OS=Homo sapiens OX=9606 GN=FCAR PE=1 SV=1;tr|A0A0G2JPP7|A0A0G2JP	2184900	2.3839e+06	2.26985e+06	2.18249e+06	2.26737e+06	2.49152e+06	21.0591	21.1849	21.1142	21.0575	21.1126	21.2486	1.01502	0.782141
A0A0G2JNK8;A0A0G2JMI0;A0A0G2JNU6;A0A140T8W3;A0A0G2JQ50;A0A0G2JP18;A0A0G2JLV7;Q6GTX8;A0A0G2JM94	A0A0G2JNK8;A0A0G2JMI0;A0A0G2JNU6;A0A140T8W3;A0A0G2JQ50;A0A0G2JP18;A0A0G2JLV7;Q6GTX8;A0A0G2JM94	5;5;5;5;5;5;5;5;4	5;5;5;5;5;5;5;5;4	2;2;2;2;2;2;2;2;2	Leukocyte-associated immunoglobulin-like receptor 1	LAIR1	tr|A0A0G2JNK8|A0A0G2JNK8_HUMAN Leukocyte-associated immunoglobulin-like receptor 1 OS=Homo sapiens OX=9606 GN=LAIR1 PE=1 SV=1;tr|A0A0G2JMI0|A0A0G2JMI0_HUMAN Leukocyte-associated immunoglobulin-like receptor 1 OS=Homo sapiens OX=9606 GN=LAIR1 PE=1 SV=1;tr|A	8688600	8.52156e+06	9.30637e+06	9.20605e+06	9.37777e+06	9.19987e+06	23.0507	23.0227	23.1498	23.1342	23.1608	23.1332	1.04779	0.214091
A0A0G2JMG9;Q6ZN08	A0A0G2JMG9;Q6ZN08	1;1	1;1	1;1	Putative zinc finger protein 66	ZNF66	tr|A0A0G2JMG9|A0A0G2JMG9_HUMAN Putative zinc finger protein 66 OS=Homo sapiens OX=9606 GN=ZNF66 PE=1 SV=1;sp|Q6ZN08|ZNF66_HUMAN Putative zinc finger protein 66 OS=Homo sapiens OX=9606 GN=ZNF66 PE=5 SV=3	9588600	9.85621e+06	9.92873e+06	9.91433e+06	1.00442e+07	9.07968e+06	23.1929	23.2326	23.2432	23.2411	23.2599	23.1142	0.988583	0.741174
A0A0G2JQ10;A0A0G2JMH7;A0A0G2JPU4;A0A0G2JM38;A0A0G2JML1;A0A0G2JP25;A0A0A0MS20;A0A0G2JPX5;Q8NHJ6;A0A0G2JM43;C9JST2;A0A0G2JNL1;A0A0G2JN35;A0A0G2JNQ7;A0A0G2JNT8;A0A0G2JM05;A0A0G2JLS7;A0A0G2JPA9;A8MUE1;Q8N423;A0A0G2JPH5	A0A0G2JQ10;A0A0G2JMH7;A0A0G2JPU4;A0A0G2JM38;A0A0G2JML1;A0A0G2JP25;A0A0A0MS20;A0A0G2JPX5;Q8NHJ6;A0A0G2JM43;C9JST2;A0A0G2JNL1	4;4;3;3;3;3;3;3;2;2;2;2;1;1;1;1;1;1;1;1;1	1;1;1;1;1;1;1;1;1;1;1;1;0;0;0;0;0;0;0;0;0	1;1;1;1;1;1;1;1;1;1;1;1;0;0;0;0;0;0;0;0;0	Leukocyte immunoglobulin-like receptor subfamily B member 4	LILRB4	tr|A0A0G2JQ10|A0A0G2JQ10_HUMAN Leukocyte immunoglobulin-like receptor subfamily B member 4 OS=Homo sapiens OX=9606 GN=LILRB4 PE=1 SV=1;tr|A0A0G2JMH7|A0A0G2JMH7_HUMAN Leukocyte immunoglobulin-like receptor subfamily B member 4 OS=Homo sapiens OX=9606 GN=LIL	932910	755610	772119	967216	857947	848702	19.8314	19.5273	19.5585	19.8835	19.7105	19.6949	1.08665	0.348562
A0A0G2JPC7;A0A0G2JNE9;A0A0G2JM57;A0A0G2JP84;A0A0A0MSZ8;A0A0G2JM84;A0A0G2JQ20;A0A0G2JNA7	A0A0G2JPC7;A0A0G2JNE9;A0A0G2JM57;A0A0G2JP84;A0A0A0MSZ8;A0A0G2JM84;A0A0G2JQ20;A0A0G2JNA7	4;4;3;3;3;3;3;2	4;4;3;3;3;3;3;2	1;1;1;1;1;1;1;1		LILRB4	tr|A0A0G2JPC7|A0A0G2JPC7_HUMAN Leukocyte immunoglobulin-like receptor subfamily B member 4 OS=Homo sapiens OX=9606 GN=LILRB4 PE=1 SV=1;tr|A0A0G2JNE9|A0A0G2JNE9_HUMAN Leukocyte immunoglobulin-like receptor subfamily B member 4 OS=Homo sapiens OX=9606 GN=LIL	4917200	4.82718e+06	4.5789e+06	5.39537e+06	5.32959e+06	5.10496e+06	22.2294	22.2027	22.1266	22.3633	22.3456	22.2835	1.10519	0.0231467
H0Y9T7;A0A0G2JP31;A0A0G2JNH5;A0A0G2JP78;A0A0G2JPT5;O75943	H0Y9T7;A0A0G2JP31;A0A0G2JNH5;A0A0G2JP78;A0A0G2JPT5;O75943	1;1;1;1;1;1	1;1;1;1;1;1	1;1;1;1;1;1	Cell cycle checkpoint protein RAD17	RAD17	tr|H0Y9T7|H0Y9T7_HUMAN Cell cycle checkpoint protein RAD17 (Fragment) OS=Homo sapiens OX=9606 GN=RAD17 PE=1 SV=1;tr|A0A0G2JP31|A0A0G2JP31_HUMAN Cell cycle checkpoint protein RAD17 (Fragment) OS=Homo sapiens OX=9606 GN=RAD17 PE=1 SV=1;tr|A0A0G2JNH5|A0A0G2JN	1243800	1.05983e+06	1.1132e+06	1.17493e+06	1.1298e+06	1.19429e+06	20.2463	20.0154	20.0863	20.1641	20.1076	20.1877	1.02406	0.649512
B0V3J0;A0A0G2JNL0;A0A0G2JNK5;A0A590UJ73;A0A590UJW4;E7EQB3;Q9BSV6	B0V3J0;A0A0G2JNL0;A0A0G2JNK5;A0A590UJ73;A0A590UJW4;E7EQB3;Q9BSV6	2;2;2;2;2;2;2	2;2;2;2;2;2;2	2;2;2;2;2;2;2	tRNA-splicing endonuclease subunit Sen34	TSEN34	tr|B0V3J0|B0V3J0_HUMAN tRNA-splicing endonuclease subunit Sen34 (Fragment) OS=Homo sapiens OX=9606 GN=TSEN34 PE=1 SV=1;tr|A0A0G2JNL0|A0A0G2JNL0_HUMAN tRNA-intron lyase (Fragment) OS=Homo sapiens OX=9606 GN=TSEN34 PE=1 SV=1;tr|A0A0G2JNK5|A0A0G2JNK5_HUMAN tR	38453000	4.09695e+07	6.1217e+07	4.2647e+07	3.7983e+07	3.71112e+07	25.1966	25.288	25.8674	25.3459	25.1789	25.1454	0.837184	0.394274
E9PNT2;E9PIR1;A0A0G2JRG8;A0A0G2JNY3;Q6ZUM4;A0A0C4DGE6;E9PNX6	E9PNT2;E9PIR1;A0A0G2JRG8;A0A0G2JNY3;Q6ZUM4;A0A0C4DGE6	7;7;7;7;7;6;1	7;7;7;7;7;6;1	7;7;7;7;7;6;1	Rho GTPase-activating protein 27	ARHGAP27	tr|E9PNT2|E9PNT2_HUMAN Rho GTPase-activating protein 27 OS=Homo sapiens OX=9606 GN=ARHGAP27 PE=1 SV=1;tr|E9PIR1|E9PIR1_HUMAN Rho GTPase-activating protein 27 OS=Homo sapiens OX=9606 GN=ARHGAP27 PE=1 SV=1;tr|A0A0G2JRG8|A0A0G2JRG8_HUMAN Rho GTPase-activating	16714000	1.68129e+07	1.77879e+07	1.63533e+07	1.69025e+07	1.64526e+07	23.9946	24.0031	24.0844	23.9631	24.0107	23.9718	0.968694	0.252961
A0A0G2JNZ2;A0A0G2JPP5;A0A669KB89;Q14160;A0A0G2JMS7;H0YCG0;H0YDF9;Q5T0G3;A0A669KAX5;Q9BTT6	A0A0G2JNZ2;A0A0G2JPP5;A0A669KB89;Q14160;A0A0G2JMS7	12;12;12;12;11;3;2;1;1;1	12;12;12;12;11;3;2;1;1;1	12;12;12;12;11;3;2;1;1;1	Protein scribble homolog	SCRIB	tr|A0A0G2JNZ2|A0A0G2JNZ2_HUMAN Protein scribble homolog OS=Homo sapiens OX=9606 GN=SCRIB PE=1 SV=1;tr|A0A0G2JPP5|A0A0G2JPP5_HUMAN Protein scribble homolog OS=Homo sapiens OX=9606 GN=SCRIB PE=1 SV=1;tr|A0A669KB89|A0A669KB89_HUMAN Protein scribble homolog OS	23105000	2.14129e+07	1.94866e+07	2.18359e+07	2.0704e+07	2.19076e+07	24.4617	24.352	24.216	24.3802	24.3034	24.3849	1.00692	0.876962
A0A140TA49;A0A140TA44;A0A140TA32;A0A0G2JPR0;P0C0L4;F5GXS0;A0A140TA29;A0A0G2JL54;P0C0L5	A0A140TA49;A0A140TA44;A0A140TA32;A0A0G2JPR0;P0C0L4;F5GXS0;A0A140TA29;A0A0G2JL54;P0C0L5	5;5;5;5;5;4;4;4;4	1;1;1;1;1;1;1;1;1	1;1;1;1;1;1;1;1;1	Complement C4-A;Complement C4 beta chain;Complement C4-A alpha chain;C4a anaphylatoxin;C4b-A;C4d-A;Complement C4 gamma chain;Complement C4-B;Complement C4 beta chain;Complement C4-B alpha chain;C4a anaphylatoxin;C4b-B;C4d-B;Complement C4 gamma chain	C4A;C4B	tr|A0A140TA49|A0A140TA49_HUMAN C4a anaphylatoxin OS=Homo sapiens OX=9606 GN=C4A PE=1 SV=1;tr|A0A140TA44|A0A140TA44_HUMAN C4a anaphylatoxin OS=Homo sapiens OX=9606 GN=C4A PE=1 SV=1;tr|A0A140TA32|A0A140TA32_HUMAN C4a anaphylatoxin OS=Homo sapiens OX=9606 GN=	1428700	1.70351e+06	1.70101e+06	1.48168e+06	1.47711e+06	1.64066e+06	20.4463	20.7001	20.698	20.4988	20.4943	20.6458	0.951632	0.531146
A0A0G2JQM2;A0A0G2JR50;Q86SQ7;A0A0G2JR20;A0A0C4DG71	A0A0G2JQM2;A0A0G2JR50;Q86SQ7;A0A0G2JR20;A0A0C4DG71	4;4;4;3;3	4;4;4;3;3	4;4;4;3;3	Serologically defined colon cancer antigen 8	SDCCAG8	tr|A0A0G2JQM2|A0A0G2JQM2_HUMAN Serologically defined colon cancer antigen 8 OS=Homo sapiens OX=9606 GN=SDCCAG8 PE=1 SV=1;tr|A0A0G2JR50|A0A0G2JR50_HUMAN Serologically defined colon cancer antigen 8 OS=Homo sapiens OX=9606 GN=SDCCAG8 PE=1 SV=1;sp|Q86SQ7|SDCG	7796100	7.66969e+06	7.75807e+06	7.30648e+06	7.10764e+06	7.47456e+06	22.8943	22.8707	22.8873	22.8007	22.7609	22.8336	0.942509	0.0437659
B5MD04;A0A0G2JRX8;B5MCY4;A0A0G2JRX7;E7EMH2;H7C2P3;E7EW99;P78395	B5MD04;A0A0G2JRX8;B5MCY4;A0A0G2JRX7;E7EMH2;H7C2P3;E7EW99;P78395	1;1;1;1;1;1;1;1	1;1;1;1;1;1;1;1	1;1;1;1;1;1;1;1	Melanoma antigen preferentially expressed in tumors	PRAME	tr|B5MD04|B5MD04_HUMAN Melanoma antigen preferentially-expressed in tumors (Fragment) OS=Homo sapiens OX=9606 GN=PRAME PE=1 SV=1;tr|A0A0G2JRX8|A0A0G2JRX8_HUMAN Melanoma antigen preferentially-expressed in tumors (Fragment) OS=Homo sapiens OX=9606 GN=PRAME	156610	127216	144976	178766	128680	143892	17.2568	16.9569	17.1455	17.4477	16.9734	17.1346	1.05256	0.714247
B7ZLE8;A0A0G2JS53;E7EQW0;Q13075;A0A0G2JNC7;A0A0G2JQE0;E5RJA3;H0YAX2	B7ZLE8;A0A0G2JS53;E7EQW0;Q13075;A0A0G2JNC7;A0A0G2JQE0	15;15;14;14;12;11;3;2	15;15;14;14;12;11;3;2	14;14;13;13;11;10;3;2	Baculoviral IAP repeat-containing protein 1	NAIP	tr|B7ZLE8|B7ZLE8_HUMAN Baculoviral IAP repeat-containing protein 1 OS=Homo sapiens OX=9606 GN=NAIP PE=1 SV=1;tr|A0A0G2JS53|A0A0G2JS53_HUMAN Baculoviral IAP repeat-containing protein 1 OS=Homo sapiens OX=9606 GN=NAIP PE=1 SV=1;tr|E7EQW0|E7EQW0_HUMAN Baculov	48595000	5.25587e+07	4.69928e+07	5.038e+07	5.05664e+07	5.01456e+07	25.5343	25.6474	25.4859	25.5863	25.5917	25.5796	1.01988	0.595135
A0A0G2JS82;O94973;A0A0G2JQM1;A0A0G2JRF9;A0A0G2JQA4;E9PR62;A0A0G2JQT9;H0YEG0;A0A0G2JS17;H0YDE9;A0A0G2JRS3;E9PNC4;E9PQP4;E9PPY8	A0A0G2JS82;O94973;A0A0G2JQM1	39;39;29;15;15;15;9;9;8;8;7;6;5;5	25;25;15;10;10;10;4;4;3;3;6;5;3;1	25;25;15;10;10;10;4;4;3;3;6;5;3;1	AP-2 complex subunit alpha-2	AP2A2	tr|A0A0G2JS82|A0A0G2JS82_HUMAN AP-2 complex subunit alpha-2 (Fragment) OS=Homo sapiens OX=9606 GN=AP2A2 PE=1 SV=1;sp|O94973|AP2A2_HUMAN AP-2 complex subunit alpha-2 OS=Homo sapiens OX=9606 GN=AP2A2 PE=1 SV=2;tr|A0A0G2JQM1|A0A0G2JQM1_HUMAN AP-2 complex subu	110870000	1.03403e+08	1.05119e+08	1.112e+08	1.05125e+08	1.07739e+08	26.7243	26.6237	26.6474	26.7286	26.6475	26.683	1.01463	0.611505
A0A0J9YVP6;A0A0J9YYL3;A0A0J9YVR6;E9PQ56;E9PN18;E9PMU7;H0YCP8	A0A0J9YVP6;A0A0J9YYL3;A0A0J9YVR6;E9PQ56	26;25;16;16;11;10;7	26;25;16;16;11;10;7	1;1;1;1;1;1;0		PUF60	tr|A0A0J9YVP6|A0A0J9YVP6_HUMAN 60 kDa poly(U)-binding-splicing factor (Fragment) OS=Homo sapiens OX=9606 GN=PUF60 PE=1 SV=1;tr|A0A0J9YYL3|A0A0J9YYL3_HUMAN 60 kDa poly(U)-binding-splicing factor (Fragment) OS=Homo sapiens OX=9606 GN=PUF60 PE=1 SV=1;tr|A0A0J	212500000	2.07454e+08	2.10454e+08	2.03949e+08	2.03781e+08	1.99283e+08	27.6629	27.6282	27.6489	27.6036	27.6024	27.5702	0.962888	0.0216377
A0A1B0GU79;A0A0J9YXY6;A0A0J9YYK8;A0A1B0GVR1;A0A0J9YX19;A0A1B0GTJ5;A0A1B0GUR8;A0A0J9YWD2;Q9UBY8	A0A1B0GU79;A0A0J9YXY6;A0A0J9YYK8;A0A1B0GVR1;A0A0J9YX19;A0A1B0GTJ5;A0A1B0GUR8;A0A0J9YWD2;Q9UBY8	1;1;1;1;1;1;1;1;1	1;1;1;1;1;1;1;1;1	1;1;1;1;1;1;1;1;1	Protein CLN8	CLN8	tr|A0A1B0GU79|A0A1B0GU79_HUMAN Protein CLN8 (Fragment) OS=Homo sapiens OX=9606 GN=CLN8 PE=4 SV=1;tr|A0A0J9YXY6|A0A0J9YXY6_HUMAN Protein CLN8 (Fragment) OS=Homo sapiens OX=9606 GN=CLN8 PE=4 SV=1;tr|A0A0J9YYK8|A0A0J9YYK8_HUMAN Protein CLN8 (Fragment) OS=Homo	0	0	0	0	0	0	#NUM!	#NUM!	#NUM!	#NUM!	#NUM!	#NUM!	#DIV/0!	#NUM!
A0A0J9YWD4;A0A590UK62;A0A590UJL1;Q9UQ26	A0A0J9YWD4;A0A590UK62;A0A590UJL1;Q9UQ26	1;1;1;1	1;1;1;1	1;1;1;1	Regulating synaptic membrane exocytosis protein 2	RIMS2	tr|A0A0J9YWD4|A0A0J9YWD4_HUMAN Regulating synaptic membrane exocytosis protein 2 (Fragment) OS=Homo sapiens OX=9606 GN=RIMS2 PE=1 SV=1;tr|A0A590UK62|A0A590UK62_HUMAN Regulating synaptic membrane exocytosis protein 2 OS=Homo sapiens OX=9606 GN=RIMS2 PE=1 SV	0	0	0	0	0	0	#NUM!	#NUM!	#NUM!	#NUM!	#NUM!	#NUM!	#DIV/0!	#NUM!
E9PJ24;B7ZM65;F8WEF5;A0A0J9YYB5;A0A0J9YWD5;Q9P1Y6;A0A0J9YX88	E9PJ24;B7ZM65;F8WEF5;A0A0J9YYB5;A0A0J9YWD5;Q9P1Y6;A0A0J9YX88	4;4;4;4;4;4;2	4;4;4;4;4;4;2	4;4;4;4;4;4;2	PHD and RING finger domain-containing protein 1	PHRF1	tr|E9PJ24|E9PJ24_HUMAN PHD and RING finger domain-containing protein 1 OS=Homo sapiens OX=9606 GN=PHRF1 PE=1 SV=1;tr|B7ZM65|B7ZM65_HUMAN PHD and RING finger domain-containing protein 1 OS=Homo sapiens OX=9606 GN=PHRF1 PE=1 SV=1;tr|F8WEF5|F8WEF5_HUMAN PHD a	1330300	1.52501e+06	1.41775e+06	1.36669e+06	1.4087e+06	1.46676e+06	20.3433	20.5404	20.4352	20.3823	20.4259	20.4842	0.992765	0.899178
V9GYD9;Q5VZZ6;A0A0J9YX66;A0A1B0GU44;E9PC62;A0A1B0GUN8;A0A0J9YXJ0;O95319;V9GY47;A0A0J9YXK1	V9GYD9;Q5VZZ6;A0A0J9YX66;A0A1B0GU44;E9PC62;A0A1B0GUN8;A0A0J9YXJ0;O95319	19;19;19;19;19;19;19;19;5;5	14;14;14;14;14;14;14;14;3;3	14;14;14;14;14;14;14;14;3;3	CUGBP Elav-like family member 2	CELF2	tr|V9GYD9|V9GYD9_HUMAN CUGBP Elav-like family member 2 OS=Homo sapiens OX=9606 GN=CELF2 PE=1 SV=1;tr|Q5VZZ6|Q5VZZ6_HUMAN CUGBP Elav-like family member 2 OS=Homo sapiens OX=9606 GN=CELF2 PE=1 SV=2;tr|A0A0J9YX66|A0A0J9YX66_HUMAN CUGBP Elav-like family member	174860000	1.72008e+08	1.65449e+08	1.96854e+08	1.88618e+08	1.94153e+08	27.3816	27.3579	27.3018	27.5526	27.4909	27.5326	1.13138	0.00483238
A0A0J9YXM6;Q562E7;E9PDG3;C9JD20;I3L3U7	A0A0J9YXM6;Q562E7	14;14;2;1;1	14;14;2;1;1	14;14;2;1;1	WD repeat-containing protein 81	WDR81	tr|A0A0J9YXM6|A0A0J9YXM6_HUMAN WD repeat-containing protein 81 OS=Homo sapiens OX=9606 GN=WDR81 PE=1 SV=1;sp|Q562E7|WDR81_HUMAN WD repeat-containing protein 81 OS=Homo sapiens OX=9606 GN=WDR81 PE=1 SV=2	12308000	1.2892e+07	1.1914e+07	1.14352e+07	1.14127e+07	1.18889e+07	23.5531	23.62	23.5062	23.447	23.4441	23.5031	0.935948	0.0830975
H7C5H6;A0A0J9YXT0;Q9H0F7	H7C5H6;A0A0J9YXT0;Q9H0F7	2;2;2	2;2;2	2;2;2	ADP-ribosylation factor-like protein 6	ARL6	tr|H7C5H6|H7C5H6_HUMAN ADP-ribosylation factor-like protein 6 (Fragment) OS=Homo sapiens OX=9606 GN=ARL6 PE=1 SV=1;tr|A0A0J9YXT0|A0A0J9YXT0_HUMAN ADP-ribosylation factor-like protein 6 (Fragment) OS=Homo sapiens OX=9606 GN=ARL6 PE=1 SV=1;sp|Q9H0F7|ARL6_HUM	5764200	6.00969e+06	5.07547e+06	5.27841e+06	5.26783e+06	5.21491e+06	22.4587	22.5189	22.2751	22.3317	22.3288	22.3142	0.935415	0.333426
A0A0J9YXX5;Q9UHX1;A0A0J9YXJ8;A0A0J9YWM1;H0YEM1;E9PL19	A0A0J9YXX5;Q9UHX1;A0A0J9YXJ8;A0A0J9YWM1;H0YEM1	26;26;25;16;16;9	1;1;1;1;1;1	1;1;1;1;1;1	Poly(U)-binding-splicing factor PUF60	PUF60	tr|A0A0J9YXX5|A0A0J9YXX5_HUMAN 60 kDa poly(U)-binding-splicing factor (Fragment) OS=Homo sapiens OX=9606 GN=PUF60 PE=1 SV=1;sp|Q9UHX1|PUF60_HUMAN Poly(U)-binding-splicing factor PUF60 OS=Homo sapiens OX=9606 GN=PUF60 PE=1 SV=1;tr|A0A0J9YXJ8|A0A0J9YXJ8_HUMA	0	0	0	0	0	0	#NUM!	#NUM!	#NUM!	#NUM!	#NUM!	#NUM!	#DIV/0!	#NUM!
A0A0J9YXZ1;A0A1B0GUD6	A0A0J9YXZ1;A0A1B0GUD6	1;1	1;1	1;1			tr|A0A0J9YXZ1|A0A0J9YXZ1_HUMAN Protein Aster-B (Fragment) OS=Homo sapiens OX=9606 GN=GRAMD1B PE=1 SV=1;tr|A0A1B0GUD6|A0A1B0GUD6_HUMAN Protein Aster-B OS=Homo sapiens OX=9606 GN=GRAMD1B PE=1 SV=1	495960	337087	205145	380112	309769	285646	18.9199	18.3628	17.6463	18.5361	18.2408	18.1239	0.93964	0.982569
P43243;A8MXP9;A0A0R4J2E8;D6REM6;D6R991;B3KM87;H0Y8T4;D6RBK5;D6R8Z5;D6RIA2;D6RE02;D6RBI2;A0A1B0GX04;D6REK4;D6RCM3;D6RBS2;D6R9F3;D6RAY2;D6RAM9;D6RB45	P43243;A8MXP9;A0A0R4J2E8;D6REM6;D6R991	40;40;40;37;24;19;16;5;4;3;3;3;3;3;3;3;3;2;2;2	40;40;40;37;24;19;16;5;4;3;3;3;3;3;3;3;3;2;2;2	40;40;40;37;24;19;16;5;4;3;3;3;3;3;3;3;3;2;2;2	Matrin-3	MATR3	sp|P43243|MATR3_HUMAN Matrin-3 OS=Homo sapiens OX=9606 GN=MATR3 PE=1 SV=2;tr|A8MXP9|A8MXP9_HUMAN Matrin-3 OS=Homo sapiens OX=9606 GN=MATR3 PE=1 SV=1;tr|A0A0R4J2E8|A0A0R4J2E8_HUMAN Matrin-3 OS=Homo sapiens OX=9606 GN=MATR3 PE=1 SV=1;tr|D6REM6|D6REM6_HUMAN M	333220000	3.52613e+08	3.00145e+08	3.41222e+08	3.30291e+08	3.28476e+08	28.3119	28.3935	28.1611	28.3461	28.2992	28.2912	1.01421	0.767969
Q06413;A0A1B0GV32;A0A0R4J2G5;D6RJG6;A0A0D9SGI5;A0A1B0GTW4;D6RG21;D6RCM6;A0A0D9SFD0;D6RJA7;D8L7E9;Q02078;D6RC63;A0A0D9SET2;D6R942;H0YM62;D6RB91;D6RG14;H0YKY6;A0A0D9SGF3;A0A0D9SFV9;A0A0D9SG58	Q06413;A0A1B0GV32;A0A0R4J2G5;D6RJG6;A0A0D9SGI5;A0A1B0GTW4;D6RG21;D6RCM6;A0A0D9SFD0;D6RJA7;D8L7E9;Q02078;D6RC63;A0A0D9SET2;D6R942;H0YM62;D6RB91;D6RG14	5;5;5;5;4;4;4;4;4;4;4;3;3;3;3;3;3;3;2;1;1;1	2;2;2;2;1;1;1;1;1;1;1;0;0;0;0;0;0;0;0;1;1;1	2;2;2;2;1;1;1;1;1;1;1;0;0;0;0;0;0;0;0;1;1;1	Myocyte-specific enhancer factor 2C;Myocyte-specific enhancer factor 2A	MEF2C;MEF2A	sp|Q06413|MEF2C_HUMAN Myocyte-specific enhancer factor 2C OS=Homo sapiens OX=9606 GN=MEF2C PE=1 SV=1;tr|A0A1B0GV32|A0A1B0GV32_HUMAN Myocyte-specific enhancer factor 2C OS=Homo sapiens OX=9606 GN=MEF2C PE=1 SV=1;tr|A0A0R4J2G5|A0A0R4J2G5_HUMAN Myocyte-specif	2936900	3.23197e+06	3.3129e+06	3.12513e+06	3.04317e+06	2.88912e+06	21.4859	21.624	21.6597	21.5755	21.5371	21.4622	0.955247	0.368411
A0A0S2Z5C6;O14772;E9PK10;E9PMK0;E9PMM4;A6NHC7;E9PKE1;A0A3B3ITB1;V9GXZ4	A0A0S2Z5C6;O14772	4;4;1;1;1;1;1;1;1	4;4;1;1;1;1;1;1;1	4;4;1;1;1;1;1;1;1	Fucose-1-phosphate guanylyltransferase	FPGT	tr|A0A0S2Z5C6|A0A0S2Z5C6_HUMAN Fucose-1-phosphate guanylyltransferase (Fragment) OS=Homo sapiens OX=9606 GN=FPGT PE=2 SV=1;sp|O14772|FPGT_HUMAN Fucose-1-phosphate guanylyltransferase OS=Homo sapiens OX=9606 GN=FPGT PE=1 SV=3	4197100	4.48698e+06	4.70532e+06	4.2501e+06	4.26787e+06	4.42811e+06	22.001	22.0973	22.1659	22.0191	22.0251	22.0783	0.966889	0.434966
A0A1B0GW73;H3BRN7;H3BNF1;A0A1B0GTV3;H3BTY4;A0A0S2Z5D0;H3BUV4;A0A1B0GUD2;H3BUT1;A0A1B0GTU6;Q9NWW5	A0A1B0GW73;H3BRN7;H3BNF1;A0A1B0GTV3;H3BTY4;A0A0S2Z5D0;H3BUV4;A0A1B0GUD2;H3BUT1;A0A1B0GTU6;Q9NWW5	1;1;1;1;1;1;1;1;1;1;1	1;1;1;1;1;1;1;1;1;1;1	1;1;1;1;1;1;1;1;1;1;1	Ceroid-lipofuscinosis neuronal protein 6	CLN6	tr|A0A1B0GW73|A0A1B0GW73_HUMAN Uncharacterized protein OS=Homo sapiens OX=9606 PE=4 SV=1;tr|H3BRN7|H3BRN7_HUMAN Uncharacterized protein OS=Homo sapiens OX=9606 PE=4 SV=1;tr|H3BNF1|H3BNF1_HUMAN Ceroid-lipofuscinosis neuronal protein 6 OS=Homo sapiens OX=960	1814900	3.4481e+06	2.42414e+06	2.49044e+06	2.23615e+06	3.11984e+06	20.7915	21.7174	21.209	21.248	21.0926	21.573	1.02072	0.843084
A0A0S2Z5G5;A0A3B3ITY2;Q9H2C0	A0A0S2Z5G5;A0A3B3ITY2;Q9H2C0	1;1;1	1;1;1	1;1;1	Gigaxonin	GAN	tr|A0A0S2Z5G5|A0A0S2Z5G5_HUMAN Gigaxonin OS=Homo sapiens OX=9606 GN=GAN PE=1 SV=1;tr|A0A3B3ITY2|A0A3B3ITY2_HUMAN Gigaxonin OS=Homo sapiens OX=9606 GN=GAN PE=1 SV=1;sp|Q9H2C0|GAN_HUMAN Gigaxonin OS=Homo sapiens OX=9606 GN=GAN PE=1 SV=1	285700	202402	175865	187365	160107	162007	18.1241	17.6269	17.4241	17.5155	17.2887	17.3057	0.767325	0.22384
A0A0U1RQH1;A0A0U1RQP0	A0A0U1RQH1;A0A0U1RQP0	1;1	1;1	1;1			tr|A0A0U1RQH1|A0A0U1RQH1_HUMAN Synaptotagmin-like protein 2 (Fragment) OS=Homo sapiens OX=9606 GN=SYTL2 PE=1 SV=1;tr|A0A0U1RQP0|A0A0U1RQP0_HUMAN Synaptotagmin-like protein 2 (Fragment) OS=Homo sapiens OX=9606 GN=SYTL2 PE=1 SV=1	4866900	4.44175e+06	4.31822e+06	4.3664e+06	4.30873e+06	4.14322e+06	22.2146	22.0827	22.042	22.058	22.0388	21.9823	0.940667	0.232984
A0A0U1RQK7;A0A0A0MSA7;A0A804HJV5;O43432;A0A7P0TBQ8;B1AN91;B1AN92	A0A0U1RQK7;A0A0A0MSA7;A0A804HJV5;O43432	38;36;36;36;2;2;2	31;29;29;29;2;1;1	31;29;29;29;2;1;1	Eukaryotic translation initiation factor 4 gamma 3	EIF4G3	tr|A0A0U1RQK7|A0A0U1RQK7_HUMAN Eukaryotic translation initiation factor 4 gamma 3 OS=Homo sapiens OX=9606 GN=EIF4G3 PE=1 SV=2;tr|A0A0A0MSA7|A0A0A0MSA7_HUMAN Eukaryotic translation initiation factor 4 gamma 3 OS=Homo sapiens OX=9606 GN=EIF4G3 PE=1 SV=1;tr|A	57315000	5.67007e+07	5.31507e+07	5.39285e+07	5.16132e+07	5.16902e+07	25.7724	25.7569	25.6636	25.6845	25.6212	25.6234	0.940571	0.105982
A0A0U1RQL8	A0A0U1RQL8	8	1	1			tr|A0A0U1RQL8|A0A0U1RQL8_HUMAN Macrophage-capping protein (Fragment) OS=Homo sapiens OX=9606 GN=GSN PE=1 SV=1	2764300	2.00158e+06	2.0524e+06	3.22947e+06	2.5278e+06	3.00275e+06	21.3985	20.9327	20.9689	21.6229	21.2695	21.5179	1.28479	0.120895
A0A0U1RQL9;A0A0U1RQN3;A0A0U1RQS5;B3KNS4;A0A0U1RQV1	A0A0U1RQL9;A0A0U1RQN3;A0A0U1RQS5;B3KNS4;A0A0U1RQV1	1;1;1;1;1	1;1;1;1;1	1;1;1;1;1		hCG_2043597	tr|A0A0U1RQL9|A0A0U1RQL9_HUMAN Endogenous retrovirus group K3 member 1 (Fragment) OS=Homo sapiens OX=9606 GN=ERVK3-1 PE=1 SV=1;tr|A0A0U1RQN3|A0A0U1RQN3_HUMAN Endogenous retrovirus group K3 member 1 (Fragment) OS=Homo sapiens OX=9606 GN=ERVK3-1 PE=1 SV=2;tr	772420	868590	914891	830008	948279	793749	19.559	19.7283	19.8032	19.6628	19.855	19.5983	1.00631	0.93984
A0A0U1RQQ9;Q6P3W7;F8VSC5;H0YIK6;F8VPW3	A0A0U1RQQ9;Q6P3W7;F8VSC5	8;8;6;3;1	8;8;6;3;1	8;8;6;3;1	SCY1-like protein 2	SCYL2	tr|A0A0U1RQQ9|A0A0U1RQQ9_HUMAN SCY1-like protein 2 OS=Homo sapiens OX=9606 GN=SCYL2 PE=1 SV=1;sp|Q6P3W7|SCYL2_HUMAN SCY1-like protein 2 OS=Homo sapiens OX=9606 GN=SCYL2 PE=1 SV=1;tr|F8VSC5|F8VSC5_HUMAN SCY1-like protein 2 (Fragment) OS=Homo sapiens OX=9606	12821000	1.29253e+07	1.51821e+07	1.29992e+07	1.26201e+07	1.25479e+07	23.612	23.6237	23.8559	23.6319	23.5892	23.5809	0.932533	0.347877
U3KQA5;A0A0U1RQT7;Q8IXA3;A0A0U1RQY7;U3KQB3;Q9HCP0;A0A0U1RR14;A0A0U1RR31;A0A0U1RQG9;A0A0U1RQK6;A0A0U1RQU4;A0A0U1RQN5;K7EP38;A0A0U1RQH9;A0A0U1RQK2;K7ESB6	U3KQA5;A0A0U1RQT7;Q8IXA3;A0A0U1RQY7;U3KQB3;Q9HCP0;A0A0U1RR14	5;5;5;5;5;5;3;2;2;2;1;1;1;1;1;1	5;5;5;5;5;5;3;2;2;2;1;1;1;1;1;1	2;2;2;2;2;2;0;2;2;2;1;1;0;0;0;0	Casein kinase I isoform gamma-1	hCG_2004507;CSNK1G1	tr|U3KQA5|U3KQA5_HUMAN Non-specific serine/threonine protein kinase OS=Homo sapiens OX=9606 GN=CSNK1G1 PE=1 SV=2;tr|A0A0U1RQT7|A0A0U1RQT7_HUMAN Non-specific serine/threonine protein kinase OS=Homo sapiens OX=9606 GN=CSNK1G1 PE=1 SV=1;tr|Q8IXA3|Q8IXA3_HUMAN	3133500	3.88335e+06	3.61586e+06	3.64429e+06	3.40702e+06	3.42589e+06	21.5793	21.8889	21.7859	21.7972	21.7001	21.708	0.985373	0.878627
A0A7I2RAZ6;A0A0U1RR27;Q7Z401;H3BTW5	A0A7I2RAZ6;A0A0U1RR27;Q7Z401;H3BTW5	6;6;6;3	6;6;6;3	6;6;6;3	C-myc promoter-binding protein	DENND4A	tr|A0A7I2RAZ6|A0A7I2RAZ6_HUMAN C-myc promoter-binding protein OS=Homo sapiens OX=9606 GN=DENND4A PE=1 SV=1;tr|A0A0U1RR27|A0A0U1RR27_HUMAN C-myc promoter-binding protein OS=Homo sapiens OX=9606 GN=DENND4A PE=1 SV=2;sp|Q7Z401|MYCPP_HUMAN C-myc promoter-bindi	14516000	1.62295e+07	1.72305e+07	1.62907e+07	1.62001e+07	1.62479e+07	23.7911	23.9521	24.0385	23.9575	23.9495	23.9537	1.0159	0.750985
A0A0U1RRF2;B5MC64;A0A0U1RR64;A0A0U1RRD2;F8WD83;A0A0U1RR76;A6NJ78	A0A0U1RRF2;B5MC64;A0A0U1RR64;A0A0U1RRD2;F8WD83;A0A0U1RR76;A6NJ78	1;1;1;1;1;1;1	1;1;1;1;1;1;1	1;1;1;1;1;1;1	Probable methyltransferase-like protein 15	METTL15	tr|A0A0U1RRF2|A0A0U1RRF2_HUMAN 12S rRNA N4-methylcytidine (m4C) methyltransferase OS=Homo sapiens OX=9606 GN=METTL15 PE=1 SV=1;tr|B5MC64|B5MC64_HUMAN 12S rRNA N4-methylcytidine (m4C) methyltransferase OS=Homo sapiens OX=9606 GN=METTL15 PE=1 SV=1;tr|A0A0U1R	394280	386528	317789	359530	327583	350777	18.5889	18.5602	18.2777	18.4558	18.3215	18.4202	0.944741	0.533303
C9J015;F2Z2V1;A0A0U1RRB9;Q96C11;J3QKV9;A0A0U1RQS3;A0A0U1RR53;A0A0U1RQJ1	C9J015;F2Z2V1;A0A0U1RRB9;Q96C11;J3QKV9;A0A0U1RQS3;A0A0U1RR53	3;3;3;3;2;2;2;1	3;3;3;3;2;2;2;1	2;2;2;2;1;1;1;1	FGGY carbohydrate kinase domain-containing protein	FGGY	tr|C9J015|C9J015_HUMAN FGGY carbohydrate kinase domain-containing protein (Fragment) OS=Homo sapiens OX=9606 GN=FGGY PE=1 SV=8;tr|F2Z2V1|F2Z2V1_HUMAN FGGY carbohydrate kinase domain-containing protein OS=Homo sapiens OX=9606 GN=FGGY PE=1 SV=1;tr|A0A0U1RRB9	0	0	0	0	0	0	#NUM!	#NUM!	#NUM!	#NUM!	#NUM!	#NUM!	#DIV/0!	#NUM!
A0A0U1RRE5	A0A0U1RRE5	2	2	2			sp|A0A0U1RRE5|NBDY_HUMAN Negative regulator of P-body association OS=Homo sapiens OX=9606 GN=NBDY PE=1 SV=1	248990	186578	192471	174834	229721	186332	17.9257	17.5094	17.5543	17.4156	17.8095	17.5075	0.940845	0.655405
F6XEV2;A0A0U1RRK1;A0A286YF11;Q9BPX6;S4R3D7;S4R3V1;S4R3W3;E9PQV6	F6XEV2;A0A0U1RRK1;A0A286YF11;Q9BPX6;S4R3D7;S4R3V1	5;5;5;5;3;3;2;2	5;5;5;5;3;3;2;2	5;5;5;5;3;3;2;2	Calcium uptake protein 1, mitochondrial	MICU1	tr|F6XEV2|F6XEV2_HUMAN Calcium uptake protein 1, mitochondrial OS=Homo sapiens OX=9606 GN=MICU1 PE=1 SV=2;tr|A0A0U1RRK1|A0A0U1RRK1_HUMAN Calcium uptake protein 1, mitochondrial OS=Homo sapiens OX=9606 GN=MICU1 PE=1 SV=1;tr|A0A286YF11|A0A286YF11_HUMAN Calci	11608000	1.13737e+07	9.69856e+06	1.21634e+07	1.11831e+07	1.18509e+07	23.4686	23.4392	23.2093	23.536	23.4148	23.4985	1.07702	0.311329
A0A0U1RRL5;P32519	A0A0U1RRL5;P32519	5;5	5;5	5;5	ETS-related transcription factor Elf-1	ELF1	tr|A0A0U1RRL5|A0A0U1RRL5_HUMAN ETS-related transcription factor Elf-1 (Fragment) OS=Homo sapiens OX=9606 GN=ELF1 PE=1 SV=1;sp|P32519|ELF1_HUMAN ETS-related transcription factor Elf-1 OS=Homo sapiens OX=9606 GN=ELF1 PE=1 SV=2	3962000	3.77425e+06	3.91861e+06	4.06108e+06	4.02844e+06	3.84442e+06	21.9178	21.8478	21.9019	21.9534	21.9418	21.8743	1.02394	0.355634
A0A0U1RRL7	A0A0U1RRL7	1	1	1			sp|A0A0U1RRL7|MMPOS_HUMAN Protein MMP24OS OS=Homo sapiens OX=9606 GN=MMP24OS PE=1 SV=1	230120	213565	171277	219215	246043	232188	17.812	17.7043	17.386	17.742	17.9085	17.8249	1.13413	0.27111
A0A0U1RRL8;Q8TB22	A0A0U1RRL8;Q8TB22	2;2	2;2	2;2	Spermatogenesis-associated protein 20	SPATA20	tr|A0A0U1RRL8|A0A0U1RRL8_HUMAN Spermatogenesis-associated protein 20 OS=Homo sapiens OX=9606 GN=SPATA20 PE=1 SV=1;sp|Q8TB22|SPT20_HUMAN Spermatogenesis-associated protein 20 OS=Homo sapiens OX=9606 GN=SPATA20 PE=2 SV=3	881590	1.08423e+06	1.13651e+06	862979	1.00201e+06	924657	19.7497	20.0482	20.1162	19.719	19.9345	19.8186	0.899209	0.332053
A0A0U1RRM4;A0A0D9SF20;K7EKJ7;K7ELW5;K7EK45;A0A087WUW5;A0A6Q8PH82	A0A0U1RRM4	23;10;10;6;6;5;1	1;0;0;0;0;0;0	1;0;0;0;0;0;0			tr|A0A0U1RRM4|A0A0U1RRM4_HUMAN Polypyrimidine tract-binding protein 1 OS=Homo sapiens OX=9606 GN=PTBP1 PE=1 SV=1	585200	581013	411042	565522	510209	482617	19.1586	19.1482	18.6489	19.1092	18.9607	18.8805	0.988013	0.992998
A0A0U1RRM6;Q8N8S7;A0A075B6E5;A0A0U1RQP7	A0A0U1RRM6;Q8N8S7	7;7;3;2	6;6;2;2	6;6;2;2	Protein enabled homolog	ENAH	tr|A0A0U1RRM6|A0A0U1RRM6_HUMAN Protein enabled homolog OS=Homo sapiens OX=9606 GN=ENAH PE=1 SV=1;sp|Q8N8S7|ENAH_HUMAN Protein enabled homolog OS=Homo sapiens OX=9606 GN=ENAH PE=1 SV=2	9389200	9.16351e+06	1.05777e+07	7.927e+06	8.37929e+06	8.45815e+06	23.1626	23.1275	23.3345	22.9183	22.9984	23.0119	0.850124	0.0506191
A0A140T912;O78179;A0A140T9J9;A0A140T937;A0A1W2PRZ0;A0A140T930;Q5QT33;A0A140T962;A0A1W2PR11;A0A140T9B3;A0A0G2JH50;Q5RIP0;A0A1W2PP77;A0A1W2PRX1;A0A140T9M5;A0A0G2JIF0;A2BF26;A0A140T942;A0A140T9E1;P01893;A0A140T9L3;A0A1W2PS56;A0A140TA05;A0A140T9Z4;A0A140TA19;A0A140T9Q4;A0A140T9S7	A0A140T912;O78179;A0A140T9J9;A0A140T937;A0A1W2PRZ0;A0A140T930;Q5QT33;A0A140T962;A0A1W2PR11;A0A140T9B3;A0A0G2JH50;Q5RIP0;A0A1W2PP77;A0A1W2PRX1;A0A140T9M5;A0A0G2JIF0;A2BF26;A0A140T942;A0A140T9E1	12;12;11;11;11;11;11;10;10;10;8;8;7;7;7;7;7;6;6;5;5;5;5;4;3;3;3	5;5;5;4;4;4;5;4;4;4;4;4;2;2;3;3;3;3;3;1;2;1;2;2;2;2;2	0;0;0;0;0;0;0;0;0;0;0;0;0;0;0;0;0;0;0;0;0;0;0;0;0;0;0		HLA-C;HLA-Cw	tr|A0A140T912|A0A140T912_HUMAN HLA class I histocompatibility antigen, C alpha chain OS=Homo sapiens OX=9606 GN=HLA-C PE=1 SV=1;tr|O78179|O78179_HUMAN HLA class I histocompatibility antigen, C alpha chain OS=Homo sapiens OX=9606 GN=HLA-C PE=1 SV=1;tr|A0A14	5263300	5.25414e+06	5.61771e+06	9.59023e+06	1.0787e+07	1.01049e+07	22.3275	22.325	22.4216	23.1931	23.3628	23.2686	1.88918	0.00026053
Q53Z42;A0A140T9I0;A0A140T9X5;A0A140T913;A0A140T955;A0A140T933;A0A1W2PRT9;A0A1W2PPQ2;A0A140T975;Q9GJ45;A0A1W2PS39;Q5RJ27;A0A140T941;A0A1W2PQS8;A0A140T9Z6;B0UXQ0	Q53Z42;A0A140T9I0;A0A140T9X5;A0A140T913;A0A140T955;A0A140T933;A0A1W2PRT9;A0A1W2PPQ2	20;20;20;20;18;18;18;17;8;8;8;8;7;7;7;7	20;20;20;20;18;18;18;17;8;8;8;8;7;7;7;7	10;10;10;10;8;8;8;8;0;0;0;0;0;0;0;0		HLA-A	tr|Q53Z42|Q53Z42_HUMAN HLA class I antigen OS=Homo sapiens OX=9606 GN=HLA-A PE=1 SV=1;tr|A0A140T9I0|A0A140T9I0_HUMAN HLA class I histocompatibility antigen, A alpha chain (Fragment) OS=Homo sapiens OX=9606 GN=HLA-A PE=1 SV=1;tr|A0A140T9X5|A0A140T9X5_HUMAN	141600000	1.45043e+08	1.46184e+08	2.02521e+08	2.05996e+08	1.97258e+08	27.0772	27.1119	27.1232	27.5935	27.618	27.5555	1.39958	4.97227e-05
Q53YP1;A0A140T9M0;A0A140T9W2;A0A140T9U0;A0A140T9T1;A0A1W2PNZ7;A0A140TA03;F8W9Z8;A0A140T9Z7;A0A140TA12;A0A0G2JKJ1;A0A0G2JPT2;Q31611;A0A0G2JNX1	Q53YP1;A0A140T9M0;A0A140T9W2;A0A140T9U0;A0A140T9T1;A0A1W2PNZ7	12;12;11;11;9;7;4;3;3;2;2;1;1;1	3;3;3;3;3;2;1;0;0;0;0;0;0;0	3;3;3;3;3;2;1;0;0;0;0;0;0;0		HLA-C	tr|Q53YP1|Q53YP1_HUMAN HLA class I histocompatibility antigen OS=Homo sapiens OX=9606 GN=HLA-C PE=1 SV=1;tr|A0A140T9M0|A0A140T9M0_HUMAN HLA class I histocompatibility antigen, C alpha chain OS=Homo sapiens OX=9606 GN=HLA-C PE=1 SV=1;tr|A0A140T9W2|A0A140T9W	3149400	2.88429e+06	2.83805e+06	4.79978e+06	4.79861e+06	4.3913e+06	21.5866	21.4598	21.4365	22.1945	22.1942	22.0662	1.57688	0.000503998
Q03518;A0A140T9T7;A0A2R8Y4Y0	Q03518;A0A140T9T7;A0A2R8Y4Y0	16;16;8	16;16;8	16;16;8	Antigen peptide transporter 1	TAP1	sp|Q03518|TAP1_HUMAN Antigen peptide transporter 1 OS=Homo sapiens OX=9606 GN=TAP1 PE=1 SV=2;tr|A0A140T9T7|A0A140T9T7_HUMAN Antigen peptide transporter 1 OS=Homo sapiens OX=9606 GN=TAP1 PE=1 SV=1;tr|A0A2R8Y4Y0|A0A2R8Y4Y0_HUMAN Antigen peptide transporter 1	62150000	5.91382e+07	6.14512e+07	1.00206e+08	9.97864e+07	9.46843e+07	25.8893	25.8176	25.8729	26.5784	26.5723	26.4966	1.61255	4.6446e-05
A0A140TA86;Q5XKP0;K7EIR2;A0A140TA84	A0A140TA86;Q5XKP0;K7EIR2;A0A140TA84	5;5;3;3	5;5;3;3	5;5;3;3	Protein QIL1	QIL1;C19orf70	tr|A0A140TA86|A0A140TA86_HUMAN MICOS complex subunit MIC13 OS=Homo sapiens OX=9606 GN=MICOS13 PE=1 SV=1;sp|Q5XKP0|MIC13_HUMAN MICOS complex subunit MIC13 OS=Homo sapiens OX=9606 GN=MICOS13 PE=1 SV=1;tr|K7EIR2|K7EIR2_HUMAN MICOS complex subunit MIC13 OS=Hom	25679000	2.7936e+07	2.24166e+07	2.72372e+07	2.58416e+07	2.51682e+07	24.6141	24.7356	24.4181	24.6991	24.6232	24.5851	1.02914	0.674196
A0A182DWF2;A0A182DWF3;Q9NNW7;A0A096LPK7;D3YTF8;A0A0U1RQX0;A0A096LPD9;E7EWK1;A0A096LPH4;A0A096LPB7;A0A096LP96	A0A182DWF2;A0A182DWF3;Q9NNW7;A0A096LPK7;D3YTF8;A0A0U1RQX0	10;10;10;8;8;6;4;4;3;3;3	9;9;9;7;7;6;3;3;3;3;3	9;9;9;7;7;6;3;3;3;3;3	Thioredoxin reductase 2, mitochondrial	TXNRD2	tr|A0A182DWF2|A0A182DWF2_HUMAN Thioredoxin-disulfide reductase OS=Homo sapiens OX=9606 GN=TXNRD2 PE=1 SV=1;tr|A0A182DWF3|A0A182DWF3_HUMAN Thioredoxin-disulfide reductase OS=Homo sapiens OX=9606 GN=TXNRD2 PE=1 SV=1;sp|Q9NNW7|TRXR2_HUMAN Thioredoxin reductas	34059000	2.8729e+07	2.49439e+07	3.03464e+07	2.91082e+07	2.92719e+07	25.0215	24.776	24.5722	24.855	24.7949	24.803	1.01134	0.851472
A0A182DWI4;E9PN30;Q9BQE4	A0A182DWI4;E9PN30;Q9BQE4	3;3;3	3;3;3	3;3;3	Selenoprotein S	VIMP	tr|A0A182DWI4|A0A182DWI4_HUMAN Selenoprotein S OS=Homo sapiens OX=9606 GN=SELENOS PE=1 SV=1;tr|E9PN30|E9PN30_HUMAN Selenoprotein S (Fragment) OS=Homo sapiens OX=9606 GN=SELENOS PE=1 SV=1;sp|Q9BQE4|SELS_HUMAN Selenoprotein S OS=Homo sapiens OX=9606 GN=SELEN	6614400	6.13041e+06	6.9206e+06	6.35482e+06	6.63682e+06	6.58552e+06	22.6572	22.5476	22.7225	22.5994	22.6621	22.6509	0.995512	0.93432
A0A1B0GTY1;A0A1B0GUC3;A0A1B0GV98;A0A1B0GTC5;A0A1B0GU26;A0A1B0GTC3;A0A1B0GVH5;Q9C0B1;A0A1B0GUY7;A0A1B0GTI3	A0A1B0GTY1;A0A1B0GUC3;A0A1B0GV98;A0A1B0GTC5;A0A1B0GU26;A0A1B0GTC3;A0A1B0GVH5;Q9C0B1	3;3;3;3;3;3;3;3;1;1	3;3;3;3;3;3;3;3;1;1	3;3;3;3;3;3;3;3;1;1	Alpha-ketoglutarate-dependent dioxygenase FTO	FTO	tr|A0A1B0GTY1|A0A1B0GTY1_HUMAN Alpha-ketoglutarate-dependent dioxygenase FTO OS=Homo sapiens OX=9606 GN=FTO PE=1 SV=1;tr|A0A1B0GUC3|A0A1B0GUC3_HUMAN Alpha-ketoglutarate-dependent dioxygenase FTO OS=Homo sapiens OX=9606 GN=FTO PE=1 SV=1;tr|A0A1B0GV98|A0A1B0	4950500	4.77964e+06	5.3938e+06	5.09873e+06	5.03185e+06	5.18052e+06	22.2391	22.1885	22.3629	22.2817	22.2627	22.3047	1.01237	0.745828
Q8TEK8;A0A1B0GTG4;Q8WWW0;A0A075B763	Q8TEK8;A0A1B0GTG4;Q8WWW0;A0A075B763	5;5;5;3	5;5;5;3	5;5;5;3	Ras association domain-containing protein 5	FLJ00186;RASSF5	tr|Q8TEK8|Q8TEK8_HUMAN FLJ00186 protein (Fragment) OS=Homo sapiens OX=9606 GN=RASSF5 PE=1 SV=1;tr|A0A1B0GTG4|A0A1B0GTG4_HUMAN Ras association domain-containing protein 5 OS=Homo sapiens OX=9606 GN=RASSF5 PE=1 SV=1;sp|Q8WWW0|RASF5_HUMAN Ras association doma	7810700	8.30934e+06	8.01525e+06	7.40906e+06	7.72642e+06	7.45536e+06	22.897	22.9863	22.9343	22.8209	22.8814	22.8298	0.936009	0.0459817
A0A494C051;A0A1B0GTK8;Q5GJ75	A0A494C051;A0A1B0GTK8;Q5GJ75	2;2;2	2;2;2	2;2;2	Tumor necrosis factor alpha-induced protein 8-like protein 3	TNFAIP8L3	tr|A0A494C051|A0A494C051_HUMAN Tumor necrosis factor alpha-induced protein 8-like protein 3 OS=Homo sapiens OX=9606 GN=TNFAIP8L3 PE=1 SV=1;tr|A0A1B0GTK8|A0A1B0GTK8_HUMAN Tumor necrosis factor alpha-induced protein 8-like protein 3 OS=Homo sapiens OX=9606 G	5631800	6.51871e+06	6.27504e+06	6.64027e+06	6.43193e+06	7.20762e+06	22.4252	22.6362	22.5812	22.6628	22.6168	22.7811	1.10064	0.160536
A0A1B0GTL5;Q9BXF6	A0A1B0GTL5;Q9BXF6	2;2	2;2	2;2	Rab11 family-interacting protein 5	RAB11FIP5	tr|A0A1B0GTL5|A0A1B0GTL5_HUMAN Rab11 family-interacting protein 5 OS=Homo sapiens OX=9606 GN=RAB11FIP5 PE=1 SV=1;sp|Q9BXF6|RFIP5_HUMAN Rab11 family-interacting protein 5 OS=Homo sapiens OX=9606 GN=RAB11FIP5 PE=1 SV=1	1571000	1.45285e+06	1.17975e+06	1.38745e+06	1.20795e+06	1.2135e+06	20.5833	20.4705	20.17	20.404	20.2041	20.2107	0.906103	0.404134
Q13510;A0A1B0GTM3;A0A1B0GUA4;A0A1B0GW68;A0A1B0GUH5;A0A1B0GTP7;A0A1B0GTZ5;E7EMM4;A0A1B0GUW4;A0A1B0GUG1;A0A1B0GUE3;A0A1B0GVG2;A0A1B0GU62;A0A1B0GUB3;A0A1B0GU06;A0A1B0GVE7;A0A1B0GVJ1;A0A1B0GW48;A0A1B0GV95;A0A1B0GV06;A0A1B0GUJ3;A0A1B0GW66;A0A1B0GVA3;A0A1B0GVC9;A0A1B0GV88	Q13510;A0A1B0GTM3;A0A1B0GUA4;A0A1B0GW68;A0A1B0GUH5;A0A1B0GTP7;A0A1B0GTZ5;E7EMM4;A0A1B0GUW4;A0A1B0GUG1;A0A1B0GUE3;A0A1B0GVG2;A0A1B0GU62;A0A1B0GUB3;A0A1B0GU06;A0A1B0GVE7;A0A1B0GVJ1;A0A1B0GW48	19;19;19;19;18;17;17;17;14;14;14;13;12;11;10;10;10;10;9;7;7;7;5;5;4	19;19;19;19;18;17;17;17;14;14;14;13;12;11;10;10;10;10;9;7;7;7;5;5;4	19;19;19;19;18;17;17;17;14;14;14;13;12;11;10;10;10;10;9;7;7;7;5;5;4	Acid ceramidase;Acid ceramidase subunit alpha;Acid ceramidase subunit beta	ASAH1	sp|Q13510|ASAH1_HUMAN Acid ceramidase OS=Homo sapiens OX=9606 GN=ASAH1 PE=1 SV=5;tr|A0A1B0GTM3|A0A1B0GTM3_HUMAN Ceramidase OS=Homo sapiens OX=9606 GN=ASAH1 PE=1 SV=1;tr|A0A1B0GUA4|A0A1B0GUA4_HUMAN Ceramidase OS=Homo sapiens OX=9606 GN=ASAH1 PE=1 SV=1;tr|A0	85416000	8.96245e+07	9.18737e+07	8.88568e+07	9.01862e+07	8.67817e+07	26.348	26.4174	26.4531	26.405	26.4264	26.3709	0.995918	0.88612
A0A3B3IRI3;A0A3B3ITE1;A0A1B0GTW1;A0A2R8YDH4;Q9UDY2;A0A3B3IT83;A0A3B3IS03;A0A3B3IRV6;A0A3B3ISF1;A0A3B3IU51;A0A3B3ISZ5	A0A3B3IRI3;A0A3B3ITE1;A0A1B0GTW1;A0A2R8YDH4;Q9UDY2;A0A3B3IT83;A0A3B3IS03;A0A3B3IRV6;A0A3B3ISF1;A0A3B3IU51;A0A3B3ISZ5	3;3;3;3;3;2;2;2;2;2;2	3;3;3;3;3;2;2;2;2;2;2	3;3;3;3;3;2;2;2;2;2;2	Tight junction protein ZO-2	TJP2	tr|A0A3B3IRI3|A0A3B3IRI3_HUMAN Tight junction protein ZO-2 OS=Homo sapiens OX=9606 GN=TJP2 PE=1 SV=1;tr|A0A3B3ITE1|A0A3B3ITE1_HUMAN Tight junction protein ZO-2 (Fragment) OS=Homo sapiens OX=9606 GN=TJP2 PE=1 SV=1;tr|A0A1B0GTW1|A0A1B0GTW1_HUMAN Tight juncti	0	0	0	0	0	0	#NUM!	#NUM!	#NUM!	#NUM!	#NUM!	#NUM!	#DIV/0!	#NUM!
A0A1B0GTY3;O95450	A0A1B0GTY3;O95450	2;2	2;2	2;2	A disintegrin and metalloproteinase with thrombospondin motifs 2	ADAMTS2	tr|A0A1B0GTY3|A0A1B0GTY3_HUMAN A disintegrin and metalloproteinase with thrombospondin motifs 2 OS=Homo sapiens OX=9606 GN=ADAMTS2 PE=1 SV=2;sp|O95450|ATS2_HUMAN A disintegrin and metalloproteinase with thrombospondin motifs 2 OS=Homo sapiens OX=9606 GN=AD	14677000	1.71939e+07	8.53079e+06	1.46279e+07	1.39458e+07	1.32161e+07	23.8071	24.0354	23.0242	23.8022	23.7333	23.6558	1.03436	0.75859
A0A1B0GU24;Q9HCJ0	A0A1B0GU24;Q9HCJ0	2;1	2;1	2;1	Trinucleotide repeat-containing gene 6C protein	TNRC6C	tr|A0A1B0GU24|A0A1B0GU24_HUMAN Trinucleotide repeat-containing gene 6C protein OS=Homo sapiens OX=9606 GN=TNRC6C PE=1 SV=1;sp|Q9HCJ0|TNR6C_HUMAN Trinucleotide repeat-containing gene 6C protein OS=Homo sapiens OX=9606 GN=TNRC6C PE=1 SV=3	679420	410133	420240	597603	541659	575857	19.3739	18.6457	18.6809	19.1888	19.047	19.1354	1.136	0.446154
A0A1B0GU45;F5H006;Q12912;F8W9L6;H0YJC6;H0YJ39	A0A1B0GU45;F5H006;Q12912;F8W9L6	7;6;6;5;3;1	7;6;6;5;3;1	7;6;6;5;3;1	Lymphoid-restricted membrane protein;Processed lymphoid-restricted membrane protein	LRMP	tr|A0A1B0GU45|A0A1B0GU45_HUMAN Inositol 1,4,5-triphosphate receptor-associated 2 OS=Homo sapiens OX=9606 GN=IRAG2 PE=1 SV=1;tr|F5H006|F5H006_HUMAN Inositol 1,4,5-triphosphate receptor-associated 2 OS=Homo sapiens OX=9606 GN=IRAG2 PE=1 SV=1;sp|Q12912|IRAG2_	13945000	1.34271e+07	1.2979e+07	1.43764e+07	1.36474e+07	1.39062e+07	23.7332	23.6786	23.6297	23.7772	23.7021	23.7292	1.03913	0.214176
A0A1B0GU86;Q03154;A0A1B0GW23;C9JMV9;A0A1B0GV31;F8WC59;C9JYZ0;A0A1B0GVA5;A0A1B0GTG3;A0A1B0GVZ3;A0A1B0GVG0;A0A1B0GU36;A0A1B0GUT4	A0A1B0GU86;Q03154;A0A1B0GW23;C9JMV9;A0A1B0GV31	17;17;15;14;9;6;6;6;4;2;2;2;1	17;17;15;14;9;6;6;6;4;2;2;2;1	16;16;15;14;8;5;5;6;3;1;1;1;1	Aminoacylase-1	ACY1;ABHD14A-ACY1	tr|A0A1B0GU86|A0A1B0GU86_HUMAN N-acyl-L-amino-acid amidohydrolase OS=Homo sapiens OX=9606 GN=ACY1 PE=1 SV=1;sp|Q03154|ACY1_HUMAN Aminoacylase-1 OS=Homo sapiens OX=9606 GN=ACY1 PE=1 SV=1;tr|A0A1B0GW23|A0A1B0GW23_HUMAN N-acyl-L-amino-acid amidohydrolase (Fra	36598000	3.52693e+07	3.67541e+07	3.66142e+07	3.52708e+07	3.68144e+07	25.1253	25.0719	25.1314	25.1259	25.072	25.1338	1.00072	0.971742
A0A6Q8PHL8;A0A6Q8PH45;A0A1B0GUA3;Q96EK5;A0A6Q8PGG2;A0A1B0GUH6;A0A1B0GU96;A0A6Q8PHE6;A0A1B0GTE2;A0A1B0GVY9;A0A6Q8PH08;A0A1B0GTE6;A0A1B0GW21;A0A0D9SFK7;A0A1B0GTX3	A0A6Q8PHL8;A0A6Q8PH45;A0A1B0GUA3;Q96EK5;A0A6Q8PGG2	6;6;6;6;5;2;1;1;1;1;1;1;1;1;1	6;6;6;6;5;2;1;1;1;1;1;1;1;1;1	6;6;6;6;5;2;1;1;1;1;1;1;1;1;1	KIF1-binding protein	KIAA1279	tr|A0A6Q8PHL8|A0A6Q8PHL8_HUMAN KIF-binding protein OS=Homo sapiens OX=9606 GN=KIFBP PE=1 SV=1;tr|A0A6Q8PH45|A0A6Q8PH45_HUMAN KIF-binding protein OS=Homo sapiens OX=9606 GN=KIFBP PE=1 SV=1;tr|A0A1B0GUA3|A0A1B0GUA3_HUMAN KIF-binding protein OS=Homo sapiens O	6850000	6.6201e+06	7.10117e+06	6.68486e+06	6.45673e+06	6.95563e+06	22.7077	22.6584	22.7596	22.6725	22.6224	22.7297	0.976955	0.473307
A0A1B0GUC2;A0A1W2PP33;C9J7I0	A0A1B0GUC2;A0A1W2PP33;C9J7I0	1;1;1	1;1;1	1;1;1	UBAP1-MVB12-associated (UMA)-domain containing protein 1	UMAD1	tr|A0A1B0GUC2|A0A1B0GUC2_HUMAN UBAP1-MVB12-associated (UMA)-domain-containing protein 1 OS=Homo sapiens OX=9606 GN=UMAD1 PE=1 SV=1;tr|A0A1W2PP33|A0A1W2PP33_HUMAN UBAP1-MVB12-associated (UMA)-domain-containing protein 1 OS=Homo sapiens OX=9606 GN=UMAD1 PE=1	771390	669744	668037	715129	661352	696977	19.5571	19.3533	19.3496	19.4478	19.3351	19.4108	0.983068	0.791423
H0YJB5;A0A1B0GUI1;A0A7P0TAR5;Q6GYQ0	H0YJB5;A0A1B0GUI1;A0A7P0TAR5;Q6GYQ0	2;2;2;2	2;2;2;2	2;2;2;2	Ral GTPase-activating protein subunit alpha-1	RALGAPA1	tr|H0YJB5|H0YJB5_HUMAN Ral GTPase-activating protein subunit alpha-1 OS=Homo sapiens OX=9606 GN=RALGAPA1 PE=1 SV=2;tr|A0A1B0GUI1|A0A1B0GUI1_HUMAN Ral GTPase-activating protein subunit alpha-1 OS=Homo sapiens OX=9606 GN=RALGAPA1 PE=1 SV=1;tr|A0A7P0TAR5|A0A7	89568000	9.95772e+07	9.08437e+07	6.08223e+07	5.37906e+07	6.61128e+07	26.4165	26.5693	26.4369	25.8581	25.6808	25.9784	0.645474	0.00675117
Q14156;A0A1B0GUZ7;E5RJS1	Q14156;A0A1B0GUZ7	10;10;1	10;10;1	10;10;1	Protein EFR3 homolog A	EFR3A	sp|Q14156|EFR3A_HUMAN Protein EFR3 homolog A OS=Homo sapiens OX=9606 GN=EFR3A PE=1 SV=2;tr|A0A1B0GUZ7|A0A1B0GUZ7_HUMAN Protein EFR3 homolog A OS=Homo sapiens OX=9606 GN=EFR3A PE=1 SV=1	12034000	1.43708e+07	1.53496e+07	1.45269e+07	1.47986e+07	1.50885e+07	23.5206	23.7766	23.8717	23.7922	23.819	23.8469	1.0637	0.455622
O60315;A0JP08;A0A1B0GV02;A0A1B0GW50;A0A1B0GVV8;U3KQ51;E7EUW9;A0A1X7SC99;A0A6Q8PH34;U3KPV5;A0A1B0GUM8;A0A0D9SGG5;A0A0D9SF74;H7C0G0;E7EVG9;E7ESP8;C9JU62;C9JUQ1;U3KQ33;A0A0D9SG93;A0A0D9SF71;P37275;A0A1B0GWA7	O60315;A0JP08;A0A1B0GV02;A0A1B0GW50;A0A1B0GVV8;U3KQ51;E7EUW9	10;10;10;9;9;8;7;4;2;2;1;1;1;1;1;1;1;1;1;1;1;1;1	10;10;10;9;9;8;7;4;2;2;1;1;1;1;1;1;1;1;1;1;1;1;1	10;10;10;9;9;8;7;4;2;2;1;1;1;1;1;1;1;1;1;1;1;1;1	Zinc finger E-box-binding homeobox 2	ZEB2	sp|O60315|ZEB2_HUMAN Zinc finger E-box-binding homeobox 2 OS=Homo sapiens OX=9606 GN=ZEB2 PE=1 SV=1;tr|A0JP08|A0JP08_HUMAN Zinc finger E-box-binding homeobox 2 OS=Homo sapiens OX=9606 GN=ZEB2 PE=1 SV=1;tr|A0A1B0GV02|A0A1B0GV02_HUMAN Zinc finger E-box-bindi	10773000	9.55123e+06	1.08035e+07	1.00859e+07	9.59114e+06	9.85038e+06	23.3609	23.1873	23.365	23.2658	23.1933	23.2317	0.948588	0.334221
A0A1B0GV05;Q684P5	A0A1B0GV05;Q684P5	2;2	2;2	2;2	Rap1 GTPase-activating protein 2	RAP1GAP2	tr|A0A1B0GV05|A0A1B0GV05_HUMAN Rap1 GTPase-activating protein 2 OS=Homo sapiens OX=9606 GN=RAP1GAP2 PE=1 SV=1;sp|Q684P5|RPGP2_HUMAN Rap1 GTPase-activating protein 2 OS=Homo sapiens OX=9606 GN=RAP1GAP2 PE=1 SV=2	0	0	0	0	0	0	#NUM!	#NUM!	#NUM!	#NUM!	#NUM!	#NUM!	#DIV/0!	#NUM!
Q9H9B1;A0A1B0GV09;A0A1B0GU48;A0A0C4DGF8;A0A1B0GWF6;A0A1B0GUD1;A0A1B0GVZ8;A0A0D9SEQ1;A0A1W2PPZ7;A0A0D9SEP2;A0A0D9SFD7;A0A0D9SFX4;A0A1B0GTP4;A0A0D9SFG7;A0A0D9SER3;A0A0D9SFS4;A0A0D9SFM6;A0A0D9SEY2;A0A1B0GW79	Q9H9B1;A0A1B0GV09;A0A1B0GU48;A0A0C4DGF8;A0A1B0GWF6	6;6;5;4;3;1;1;1;1;1;1;1;1;1;1;1;1;1;1	6;6;5;4;3;1;1;1;1;1;1;1;1;1;1;1;1;1;1	6;6;5;4;3;1;1;1;1;1;1;1;1;1;1;1;1;1;1	Histone-lysine N-methyltransferase EHMT1	EHMT1	sp|Q9H9B1|EHMT1_HUMAN Histone-lysine N-methyltransferase EHMT1 OS=Homo sapiens OX=9606 GN=EHMT1 PE=1 SV=4;tr|A0A1B0GV09|A0A1B0GV09_HUMAN Histone-lysine N-methyltransferase EHMT1 OS=Homo sapiens OX=9606 GN=EHMT1 PE=1 SV=1;tr|A0A1B0GU48|A0A1B0GU48_HUMAN Hist	7154800	7.11843e+06	7.21667e+06	6.68936e+06	6.70741e+06	6.74389e+06	22.7705	22.7631	22.7829	22.6734	22.6773	22.6851	0.937215	0.000510789
A0A1W2PRN1;H3BQL2;A0A1B0GVY7;A0A1B0GV12;D6RF30;P0CJ92;H3BSY2;A6NMD2	A0A1W2PRN1;H3BQL2;A0A1B0GVY7;A0A1B0GV12;D6RF30;P0CJ92;H3BSY2;A6NMD2	1;1;1;1;1;1;1;1	1;1;1;1;1;1;1;1	1;1;1;1;1;1;1;1	Golgin subfamily A member 8K;Golgin subfamily A member 8H;Golgin subfamily A member 8M;Golgin subfamily A member 8J	GOLGA8T;GOLGA8K;GOLGA8H;GOLGA8M;GOLGA8J	tr|A0A1W2PRN1|A0A1W2PRN1_HUMAN GOLGA2L5 domain-containing protein OS=Homo sapiens OX=9606 PE=4 SV=2;sp|H3BQL2|GOG8T_HUMAN Golgin subfamily A member 8T OS=Homo sapiens OX=9606 GN=GOLGA8T PE=3 SV=1;tr|A0A1B0GVY7|A0A1B0GVY7_HUMAN Golgin subfamily A member 8J	0	0	0	0	0	0	#NUM!	#NUM!	#NUM!	#NUM!	#NUM!	#NUM!	#DIV/0!	#NUM!
H3BR00;Q9UBD8;H3BNK7;O95086;Q2TA70;A0A1B0GW34;A0A1B0GV71;B4DFF3;A0A1B0GWD3;Q13286	H3BR00;Q9UBD8;H3BNK7;O95086;Q2TA70;A0A1B0GW34;A0A1B0GV71;B4DFF3;A0A1B0GWD3;Q13286	1;1;1;1;1;1;1;1;1;1	1;1;1;1;1;1;1;1;1;1	1;1;1;1;1;1;1;1;1;1	Battenin	CLN3	tr|H3BR00|H3BR00_HUMAN Battenin OS=Homo sapiens OX=9606 GN=CLN3 PE=1 SV=1;tr|Q9UBD8|Q9UBD8_HUMAN Battenin OS=Homo sapiens OX=9606 GN=CLN3 PE=1 SV=1;tr|H3BNK7|H3BNK7_HUMAN Battenin (Fragment) OS=Homo sapiens OX=9606 GN=CLN3 PE=1 SV=2;tr|O95086|O95086_HUMAN	0	0	0	0	0	0	#NUM!	#NUM!	#NUM!	#NUM!	#NUM!	#NUM!	#DIV/0!	#NUM!
H0Y8T2;I3L191;A0A804HIZ8;A0A1B0GV94	H0Y8T2;I3L191;A0A804HIZ8;A0A1B0GV94	1;1;1;1	1;1;1;1	1;1;1;1		SPSB4;CES4A	tr|H0Y8T2|H0Y8T2_HUMAN SPRY domain-containing SOCS box protein 4 (Fragment) OS=Homo sapiens OX=9606 GN=SPSB4 PE=4 SV=1;tr|I3L191|I3L191_HUMAN Carboxylesterase 4A (Fragment) OS=Homo sapiens OX=9606 GN=CES4A PE=1 SV=2;tr|A0A804HIZ8|A0A804HIZ8_HUMAN Bardet-Bi	0	0	0	0	0	0	#NUM!	#NUM!	#NUM!	#NUM!	#NUM!	#NUM!	#DIV/0!	#NUM!
Q0VAM2;A0A1B0GVA7;D6RE71	Q0VAM2;A0A1B0GVA7;D6RE71	2;2;1	2;2;1	2;2;1	Ras-GEF domain-containing family member 1B	RASGEF1B	sp|Q0VAM2|RGF1B_HUMAN Ras-GEF domain-containing family member 1B OS=Homo sapiens OX=9606 GN=RASGEF1B PE=1 SV=2;tr|A0A1B0GVA7|A0A1B0GVA7_HUMAN Ras-GEF domain-containing family member 1B OS=Homo sapiens OX=9606 GN=RASGEF1B PE=1 SV=1;tr|D6RE71|D6RE71_HUMAN Ra	339730	404873	421744	401221	388439	421706	18.374	18.6271	18.686	18.614	18.5673	18.6859	1.0386	0.603921
O75787;A0A1C7CYW4;A0A1B0GVW0;A0A1B0GVB9;A0A1B0GUT7;A0A1B0GWJ8;A0A1B0GTU8;A0A1B0GTB0;B7Z1I9;H7C3E1;A0A1B0GVC7;A0A1B0GU12;B7Z413;A0A1B0GWD6;A0A1B0GV60;A0A1B0GVI9;A0A1B0GW13;A0A1B0GV24;H7C240;A0A1B0GVZ1;A0A1B0GUV3	O75787;A0A1C7CYW4;A0A1B0GVW0;A0A1B0GVB9;A0A1B0GUT7;A0A1B0GWJ8;A0A1B0GTU8;A0A1B0GTB0;B7Z1I9;H7C3E1;A0A1B0GVC7;A0A1B0GU12;B7Z413;A0A1B0GWD6;A0A1B0GV60;A0A1B0GVI9;A0A1B0GW13	12;12;12;12;11;10;10;10;10;10;8;8;8;7;6;6;6;4;4;2;1	12;12;12;12;11;10;10;10;10;10;8;8;8;7;6;6;6;4;4;2;1	12;12;12;12;11;10;10;10;10;10;8;8;8;7;6;6;6;4;4;2;1	Renin receptor	ATP6AP2	sp|O75787|RENR_HUMAN Renin receptor OS=Homo sapiens OX=9606 GN=ATP6AP2 PE=1 SV=2;tr|A0A1C7CYW4|A0A1C7CYW4_HUMAN ATPase H(+)-transporting lysosomal accessory protein 2 OS=Homo sapiens OX=9606 GN=ATP6AP2 PE=1 SV=1;tr|A0A1B0GVW0|A0A1B0GVW0_HUMAN ATPase H(+)-t	61074000	5.28821e+07	5.88497e+07	5.73771e+07	5.71031e+07	5.56673e+07	25.8641	25.6563	25.8105	25.774	25.7671	25.7303	0.984617	0.782857
A0A1B0GVD5;A0A1B0GWE8;P07339;F8W787;A0A1B0GW44;A0A1B0GVP3;A0A1B0GV23;C9JH19;A0A1B0GU92;A0A1B0GU03;H7C469;F8WD96;A0A1B0GVF1	A0A1B0GVD5;A0A1B0GWE8;P07339;F8W787;A0A1B0GW44;A0A1B0GVP3;A0A1B0GV23;C9JH19;A0A1B0GU92;A0A1B0GU03;H7C469;F8WD96	21;21;21;20;20;19;19;19;17;17;13;11;1	21;21;21;20;20;19;19;19;17;17;13;11;1	21;21;21;20;20;19;19;19;17;17;13;11;1	Cathepsin D;Cathepsin D light chain;Cathepsin D heavy chain	CTSD	tr|A0A1B0GVD5|A0A1B0GVD5_HUMAN Cathepsin D OS=Homo sapiens OX=9606 GN=CTSD PE=1 SV=1;tr|A0A1B0GWE8|A0A1B0GWE8_HUMAN Cathepsin D OS=Homo sapiens OX=9606 GN=CTSD PE=1 SV=1;sp|P07339|CATD_HUMAN Cathepsin D OS=Homo sapiens OX=9606 GN=CTSD PE=1 SV=1;tr|F8W787|F	262870000	2.48034e+08	2.54399e+08	2.85924e+08	2.66703e+08	2.94617e+08	27.9698	27.886	27.9225	28.0911	27.9907	28.1343	1.10707	0.0545362
A0A1B0GVI7;P35869;A0A2R8Y7G1	A0A1B0GVI7;P35869;A0A2R8Y7G1	3;3;2	3;3;2	3;3;2	Aryl hydrocarbon receptor	AHR	tr|A0A1B0GVI7|A0A1B0GVI7_HUMAN Aryl hydrocarbon receptor (Fragment) OS=Homo sapiens OX=9606 PE=4 SV=1;sp|P35869|AHR_HUMAN Aryl hydrocarbon receptor OS=Homo sapiens OX=9606 GN=AHR PE=1 SV=2;tr|A0A2R8Y7G1|A0A2R8Y7G1_HUMAN Aryl hydrocarbon receptor OS=Homo sa	3459300	3.48423e+06	3.19601e+06	3.14315e+06	3.19376e+06	3.03921e+06	21.722	21.7324	21.6078	21.5838	21.6068	21.5353	0.924708	0.0879067
D6RFZ4;E7EUR8;A0A1B0GVL4;P78312	D6RFZ4;E7EUR8;A0A1B0GVL4;P78312	2;2;2;2	2;2;2;2	2;2;2;2	Protein FAM193A	FAM193A	tr|D6RFZ4|D6RFZ4_HUMAN Protein FAM193A OS=Homo sapiens OX=9606 GN=FAM193A PE=1 SV=1;tr|E7EUR8|E7EUR8_HUMAN Protein FAM193A (Fragment) OS=Homo sapiens OX=9606 GN=FAM193A PE=1 SV=1;tr|A0A1B0GVL4|A0A1B0GVL4_HUMAN Protein FAM193A OS=Homo sapiens OX=9606 GN=FAM	0	0	0	0	0	0	#NUM!	#NUM!	#NUM!	#NUM!	#NUM!	#NUM!	#DIV/0!	#NUM!
A0A1B0GW05	A0A1B0GW05	2	2	2			tr|A0A1B0GW05|A0A1B0GW05_HUMAN Probable C-mannosyltransferase DPY19L1 OS=Homo sapiens OX=9606 GN=DPY19L1 PE=1 SV=1	2048300	1.90191e+06	1.83601e+06	2.03543e+06	1.96504e+06	2.01111e+06	20.966	20.859	20.8081	20.9569	20.9061	20.9396	1.03895	0.349432
F6WST4;A0A1B0GXE7;Q9P0S3;Q53FV1	F6WST4;A0A1B0GXE7;Q9P0S3;Q53FV1	1;1;1;1	1;1;1;1	1;1;1;1	ORM1-like protein 1;ORM1-like protein 2	ORMDL1;ORMDL2	tr|F6WST4|F6WST4_HUMAN ORM1-like protein 1 (Fragment) OS=Homo sapiens OX=9606 GN=ORMDL1 PE=1 SV=7;tr|A0A1B0GXE7|A0A1B0GXE7_HUMAN ORM1-like protein 1 OS=Homo sapiens OX=9606 GN=ORMDL1 PE=1 SV=1;sp|Q9P0S3|ORML1_HUMAN ORM1-like protein 1 OS=Homo sapiens OX=96	333620	346893	285087	317796	319468	344900	18.3478	18.4041	18.121	18.2777	18.2853	18.3958	1.01715	0.783605
A0A1C7CYW3;A0A1W2PP85;A0A1W2PQ13;A0A1W2PQ60;A0A1W2PNY6;A0A1W2PPH4;A0A1W2PPG9;A0A1W2PPE6;A0A1W2PQH2;A0A1W2PNF0;A0A1W2PRT7;A0A1W2PSD1;A0A1W2PS45;A0A1W2PRN3;A0A1W2PS77;A0A1W2PQL8;A0A1W2PQD6;A0A1W2PR66;A0A1W2PPW2;A0A1W2PSA9;Q9Y2D2	A0A1C7CYW3;A0A1W2PP85;A0A1W2PQ13;A0A1W2PQ60;A0A1W2PNY6;A0A1W2PPH4;A0A1W2PPG9;A0A1W2PPE6;A0A1W2PQH2;A0A1W2PNF0;A0A1W2PRT7;A0A1W2PSD1;A0A1W2PS45;A0A1W2PRN3;A0A1W2PS77;A0A1W2PQL8;A0A1W2PQD6;A0A1W2PR66;A0A1W2PPW2;A0A1W2PSA9;Q9Y2D2	1;1;1;1;1;1;1;1;1;1;1;1;1;1;1;1;1;1;1;1;1	1;1;1;1;1;1;1;1;1;1;1;1;1;1;1;1;1;1;1;1;1	1;1;1;1;1;1;1;1;1;1;1;1;1;1;1;1;1;1;1;1;1	UDP-N-acetylglucosamine transporter	SLC35A3	tr|A0A1C7CYW3|A0A1C7CYW3_HUMAN UDP-N-acetylglucosamine transporter OS=Homo sapiens OX=9606 GN=SLC35A3 PE=1 SV=2;tr|A0A1W2PP85|A0A1W2PP85_HUMAN UDP-N-acetylglucosamine transporter OS=Homo sapiens OX=9606 GN=SLC35A3 PE=1 SV=1;tr|A0A1W2PQ13|A0A1W2PQ13_HUMAN U	5228400	5.369e+06	5.42941e+06	5.14288e+06	5.2396e+06	4.86573e+06	22.3179	22.3562	22.3724	22.2941	22.321	22.2142	0.951419	0.138703
A0A1C7CYX9;Q16555;E5RFU4;Q14195;H0YBT4;D6RF19	A0A1C7CYX9;Q16555	34;32;5;4;3;1	34;32;5;4;3;1	31;29;4;2;1;1	Dihydropyrimidinase-related protein 2	DPYSL2	tr|A0A1C7CYX9|A0A1C7CYX9_HUMAN Dihydropyrimidinase-related protein 2 OS=Homo sapiens OX=9606 GN=DPYSL2 PE=1 SV=1;sp|Q16555|DPYL2_HUMAN Dihydropyrimidinase-related protein 2 OS=Homo sapiens OX=9606 GN=DPYSL2 PE=1 SV=1	448190000	4.08556e+08	3.96842e+08	4.19892e+08	3.92674e+08	3.89261e+08	28.7395	28.606	28.564	28.6454	28.5488	28.5362	0.95871	0.40621
A0A1C7CYZ1;Q8TD08	A0A1C7CYZ1;Q8TD08	1;1	1;1	1;1	Mitogen-activated protein kinase 15	MAPK15	tr|A0A1C7CYZ1|A0A1C7CYZ1_HUMAN Mitogen-activated protein kinase 15 (Fragment) OS=Homo sapiens OX=9606 GN=MAPK15 PE=1 SV=1;sp|Q8TD08|MK15_HUMAN Mitogen-activated protein kinase 15 OS=Homo sapiens OX=9606 GN=MAPK15 PE=1 SV=1	5245300	5.11132e+06	5.1878e+06	4.85843e+06	4.81549e+06	4.97821e+06	22.3226	22.2853	22.3067	22.2121	22.1992	22.2472	0.942597	0.0106813
Q9BWM7;A0A1P0AYU5;S4R3N9	Q9BWM7;A0A1P0AYU5;S4R3N9	16;16;9	16;16;9	15;15;9	Sideroflexin-3	SFXN3	sp|Q9BWM7|SFXN3_HUMAN Sideroflexin-3 OS=Homo sapiens OX=9606 GN=SFXN3 PE=1 SV=3;tr|A0A1P0AYU5|A0A1P0AYU5_HUMAN Sidoreflexin OS=Homo sapiens OX=9606 GN=SFXN3 PE=1 SV=1;tr|S4R3N9|S4R3N9_HUMAN Sideroflexin-3 OS=Homo sapiens OX=9606 GN=SFXN3 PE=1 SV=1	111440000	1.13208e+08	1.20613e+08	1.16944e+08	1.16341e+08	1.14501e+08	26.7317	26.7544	26.8458	26.8012	26.7938	26.7708	1.00731	0.78042
Q969N2;A0A1W2PPC3;A0A1W2PP57;A0A1W2PNP0;A0A1W2PPS0;A0A1W2PR92;A0A1W2PRZ8;A0A1W2PPR6;A0A1W2PQN1;A0A1W2PP53;A0A1W2PP13;A0A1W2PRH2;A0A1W2PPQ7;A0A1W2PPI8;A0A1W2PQ29;H7C2Y2;A0A1W2PQ52;A0A1W2PNW9;A0A1W2PRV7;A0A1W2PRG1;A0A1W2PQY1;A0A1W2PRH8;A0A1W2PPU8;A0A1W2PQL3;A0A1W2PP98;A0A1W2PNS2;A0A1W2PNZ5;A0A1W2PP03;A0A1W2PSC5;B7Z7C5;A0A1W2PR22;A0A1W2PR70;A0A1W2PPK4;A0A1W2PR73;A0A1W2PQA4;A0A1W2PRB4;A0A1W2PP91;A0A1…	Q969N2;A0A1W2PPC3;A0A1W2PP57;A0A1W2PNP0;A0A1W2PPS0;A0A1W2PR92;A0A1W2PRZ8;A0A1W2PPR6;A0A1W2PQN1;A0A1W2PP53;A0A1W2PP13;A0A1W2PRH2;A0A1W2PPQ7;A0A1W2PPI8;A0A1W2PQ29;H7C2Y2	11;11;11;11;11;9;9;8;8;7;7;7;7;6;6;6;5;5;5;5;5;4;4;3;3;3;3;3;3;3;3;2;2;2;1;1;1;1;1;1	11;11;11;11;11;9;9;8;8;7;7;7;7;6;6;6;5;5;5;5;5;4;4;3;3;3;3;3;3;3;3;2;2;2;1;1;1;1;1;1	11;11;11;11;11;9;9;8;8;7;7;7;7;6;6;6;5;5;5;5;5;4;4;3;3;3;3;3;3;3;3;2;2;2;1;1;1;1;1;1	GPI transamidase component PIG-T	PIGT	sp|Q969N2|PIGT_HUMAN GPI transamidase component PIG-T OS=Homo sapiens OX=9606 GN=PIGT PE=1 SV=1;tr|A0A1W2PPC3|A0A1W2PPC3_HUMAN GPI transamidase component PIG-T OS=Homo sapiens OX=9606 GN=PIGT PE=1 SV=1;tr|A0A1W2PP57|A0A1W2PP57_HUMAN GPI transamidase compon	44099000	4.14725e+07	4.65764e+07	4.10765e+07	4.29507e+07	4.16105e+07	25.3942	25.3057	25.4731	25.2918	25.3562	25.3104	0.950736	0.275202
A0A1W2PNR9;Q9Y5U9	A0A1W2PNR9;Q9Y5U9	2;2	2;2	2;2	Immediate early response 3-interacting protein 1	IER3IP1	tr|A0A1W2PNR9|A0A1W2PNR9_HUMAN Immediate early response 3-interacting protein 1 OS=Homo sapiens OX=9606 GN=IER3IP1 PE=1 SV=1;sp|Q9Y5U9|IR3IP_HUMAN Immediate early response 3-interacting protein 1 OS=Homo sapiens OX=9606 GN=IER3IP1 PE=1 SV=1	5651200	6.81563e+06	7.2739e+06	4.88314e+06	5.65476e+06	5.80147e+06	22.4301	22.7004	22.7943	22.2194	22.431	22.468	0.827698	0.122666
A0A1W2PNV4;E9PF58	A0A1W2PNV4	28;8	28;8	0;0			tr|A0A1W2PNV4|A0A1W2PNV4_HUMAN Uncharacterized protein OS=Homo sapiens OX=9606 PE=3 SV=1	609950000	6.59352e+08	6.72996e+08	6.3847e+08	6.53455e+08	6.13731e+08	29.1841	29.2965	29.326	29.25	29.2835	29.193	0.981135	0.631756
A0A494C0T4;A0A1W2PNW1;H0YJH6;P42226;G3V5I8;G3V568;G3V370;H0YIY2;G3V5K5;Q5FBW6;G3V2L2;G3V2M3;G3V2H4	A0A494C0T4;A0A1W2PNW1;H0YJH6;P42226	19;19;19;19;3;3;3;3;3;2;2;2;2	19;19;19;19;3;3;3;3;3;2;2;2;2	19;19;19;19;3;3;3;3;3;2;2;2;2	Signal transducer and activator of transcription 6	STAT6	tr|A0A494C0T4|A0A494C0T4_HUMAN Signal transducer and activator of transcription OS=Homo sapiens OX=9606 GN=STAT6 PE=1 SV=1;tr|A0A1W2PNW1|A0A1W2PNW1_HUMAN Signal transducer and activator of transcription (Fragment) OS=Homo sapiens OX=9606 GN=STAT6 PE=1 SV=2	70887000	6.98331e+07	6.59379e+07	7.40488e+07	7.30071e+07	7.28709e+07	26.079	26.0574	25.9746	26.142	26.1215	26.1188	1.06421	0.0979728
A0A1W2PNX8;Q9H3U1	A0A1W2PNX8;Q9H3U1	37;37	37;37	37;37	Protein unc-45 homolog A	UNC45A	tr|A0A1W2PNX8|A0A1W2PNX8_HUMAN Protein unc-45 homolog A OS=Homo sapiens OX=9606 GN=UNC45A PE=1 SV=1;sp|Q9H3U1|UN45A_HUMAN Protein unc-45 homolog A OS=Homo sapiens OX=9606 GN=UNC45A PE=1 SV=1	119190000	1.25709e+08	1.21885e+08	1.18031e+08	1.17982e+08	1.1622e+08	26.8287	26.9055	26.8609	26.8146	26.814	26.7923	0.960332	0.109384
Q96EB1;A0A1W2PQZ6;A0A1W2PRF5;A0A1W2PR08;A0A1X7SBS0;A0A1W2PS93;A0A1W2PPP6;A0A1W2PRJ0;A0A1W2PRF0;A0A1W2PNY5;G5E9D4;A0A1W2PP47;A0A1W2PQA7;E9PPJ9;A0A1W2PQ05;A0A1W2PNW2;A0A1W2PPR3	Q96EB1;A0A1W2PQZ6;A0A1W2PRF5;A0A1W2PR08;A0A1X7SBS0;A0A1W2PS93;A0A1W2PPP6;A0A1W2PRJ0;A0A1W2PRF0;A0A1W2PNY5;G5E9D4;A0A1W2PP47;A0A1W2PQA7;E9PPJ9	3;3;3;3;3;3;3;3;3;3;3;2;2;2;1;1;1	3;3;3;3;3;3;3;3;3;3;3;2;2;2;1;1;1	3;3;3;3;3;3;3;3;3;3;3;2;2;2;1;1;1	Elongator complex protein 4	ELP4	sp|Q96EB1|ELP4_HUMAN Elongator complex protein 4 OS=Homo sapiens OX=9606 GN=ELP4 PE=1 SV=2;tr|A0A1W2PQZ6|A0A1W2PQZ6_HUMAN Elongator complex protein 4 OS=Homo sapiens OX=9606 GN=ELP4 PE=1 SV=1;tr|A0A1W2PRF5|A0A1W2PRF5_HUMAN Elongator complex protein 4 OS=Ho	2056000	2.02575e+06	1.68056e+06	2.04619e+06	1.72078e+06	1.83457e+06	20.9714	20.95	20.6805	20.9645	20.7146	20.807	0.972102	0.762234
Q15652;A0A1W2PNZ9;H7BXU7	Q15652;A0A1W2PNZ9	7;7;2	7;7;2	7;7;2	Probable JmjC domain-containing histone demethylation protein 2C	JMJD1C	sp|Q15652|JHD2C_HUMAN Probable JmjC domain-containing histone demethylation protein 2C OS=Homo sapiens OX=9606 GN=JMJD1C PE=1 SV=2;tr|A0A1W2PNZ9|A0A1W2PNZ9_HUMAN Probable JmjC domain-containing histone demethylation protein 2C OS=Homo sapiens OX=9606 GN=JM	7794600	9.59428e+06	9.79553e+06	9.22143e+06	9.37501e+06	9.17169e+06	22.894	23.1937	23.2237	23.1366	23.1604	23.1288	1.02147	0.752622
A0A1W2PP11;Q9H300;F8WCQ4;A0A1W2PS40;C9JNP8;H7C0U0;A0A1W2PP66	A0A1W2PP11;Q9H300;F8WCQ4;A0A1W2PS40;C9JNP8;H7C0U0	4;4;3;3;3;2;1	4;4;3;3;3;2;1	4;4;3;3;3;2;1	Presenilins-associated rhomboid-like protein, mitochondrial;P-beta	PARL	tr|A0A1W2PP11|A0A1W2PP11_HUMAN Rhomboid domain-containing protein OS=Homo sapiens OX=9606 PE=4 SV=1;sp|Q9H300|PARL_HUMAN Presenilins-associated rhomboid-like protein, mitochondrial OS=Homo sapiens OX=9606 GN=PARL PE=1 SV=2;tr|F8WCQ4|F8WCQ4_HUMAN Presenilin	9096700	7.93439e+06	8.53704e+06	8.60255e+06	8.36036e+06	8.45631e+06	23.1169	22.9197	23.0253	23.0363	22.9951	23.0116	0.994176	0.923237
F8WED5;A0A1W2PP14;B8ZZL5;H7C3Q6;Q8WV92	F8WED5;A0A1W2PP14;B8ZZL5;H7C3Q6;Q8WV92	1;1;1;1;1	1;1;1;1;1	1;1;1;1;1	MIT domain-containing protein 1	MITD1	tr|F8WED5|F8WED5_HUMAN MIT domain-containing protein 1 OS=Homo sapiens OX=9606 GN=MITD1 PE=1 SV=1;tr|A0A1W2PP14|A0A1W2PP14_HUMAN MIT domain-containing protein 1 OS=Homo sapiens OX=9606 GN=MITD1 PE=1 SV=1;tr|B8ZZL5|B8ZZL5_HUMAN MIT domain-containing protein	0	0	0	0	0	0	#NUM!	#NUM!	#NUM!	#NUM!	#NUM!	#NUM!	#DIV/0!	#NUM!
H0Y8E4;E9PH70;A0A1W2PPB7;Q9ULH0	H0Y8E4;E9PH70;A0A1W2PPB7;Q9ULH0	5;5;5;5	5;5;5;5	5;5;5;5	Kinase D-interacting substrate of 220 kDa	KIDINS220	tr|H0Y8E4|H0Y8E4_HUMAN Kinase D-interacting substrate of 220 kDa (Fragment) OS=Homo sapiens OX=9606 GN=KIDINS220 PE=1 SV=1;tr|E9PH70|E9PH70_HUMAN Kinase D-interacting substrate of 220 kDa (Fragment) OS=Homo sapiens OX=9606 GN=KIDINS220 PE=1 SV=1;tr|A0A1W2P	0	0	0	0	0	0	#NUM!	#NUM!	#NUM!	#NUM!	#NUM!	#NUM!	#DIV/0!	#NUM!
A0A1W2PPC6;A0A804HJ11;Q9H3H5;F8W681;A0A804HHX1;A0A804HIP7;A0A1W2PQD1;A0A804HJ22;F8WE55;A0A1W2PRR6;A0A1W2PQH0;A0A804HI18;A0A804HL46;A0A804HKZ3	A0A1W2PPC6;A0A804HJ11;Q9H3H5;F8W681;A0A804HHX1;A0A804HIP7;A0A1W2PQD1;A0A804HJ22;F8WE55;A0A1W2PRR6;A0A1W2PQH0;A0A804HI18;A0A804HL46;A0A804HKZ3	2;2;2;1;1;1;1;1;1;1;1;1;1;1	2;2;2;1;1;1;1;1;1;1;1;1;1;1	2;2;2;1;1;1;1;1;1;1;1;1;1;1	UDP-N-acetylglucosamine--dolichyl-phosphate N-acetylglucosaminephosphotransferase	DPAGT1	tr|A0A1W2PPC6|A0A1W2PPC6_HUMAN GlcNAc-1-P transferase OS=Homo sapiens OX=9606 GN=DPAGT1 PE=1 SV=1;tr|A0A804HJ11|A0A804HJ11_HUMAN UDP-N-acetylglucosamine--dolichyl-phosphate N-acetylglucosaminephosphotransferase OS=Homo sapiens OX=9606 GN=DPAGT1 PE=4 SV=1;s	11359000	1.02073e+07	1.06117e+07	9.54992e+06	9.26712e+06	9.12212e+06	23.4373	23.2831	23.3392	23.1871	23.1437	23.1209	0.868268	0.0311341
A0A1W2PPE0	A0A1W2PPE0	1	1	1			tr|A0A1W2PPE0|A0A1W2PPE0_HUMAN Golgi SNAP receptor complex member 2 OS=Homo sapiens OX=9606 GN=GOSR2 PE=4 SV=1	3389100	3.02838e+06	3.07521e+06	2.72987e+06	2.86365e+06	2.75743e+06	21.6925	21.5301	21.5523	21.3804	21.4494	21.3949	0.879724	0.0530395
A0A1W2PQ06;I3L1K7;E7EQ34;A0A1W2PS81;A0A1W2PQM3;A0A1W2PRC2;I3L4Z6;A0A1W2PPG1;A0A1W2PPP5;A0A1W2PPG5;A0A1W2PRP7;A0A1W2PRV0;A0A1X7SBU8;A0A1W2PR02;A0A1W2PQ77;A0A1W2PPW8;A0A1W2PR23;I3NI02;O14653	A0A1W2PQ06;I3L1K7;E7EQ34;A0A1W2PS81;A0A1W2PQM3;A0A1W2PRC2;I3L4Z6;A0A1W2PPG1;A0A1W2PPP5;A0A1W2PPG5;A0A1W2PRP7;A0A1W2PRV0;A0A1X7SBU8;A0A1W2PR02;A0A1W2PQ77;A0A1W2PPW8;A0A1W2PR23;I3NI02;O14653	1;1;1;1;1;1;1;1;1;1;1;1;1;1;1;1;1;1;1	1;1;1;1;1;1;1;1;1;1;1;1;1;1;1;1;1;1;1	1;1;1;1;1;1;1;1;1;1;1;1;1;1;1;1;1;1;1	Golgi SNAP receptor complex member 2	GOSR2	tr|A0A1W2PQ06|A0A1W2PQ06_HUMAN Golgi SNAP receptor complex member 2 OS=Homo sapiens OX=9606 GN=GOSR2 PE=4 SV=1;tr|I3L1K7|I3L1K7_HUMAN Golgi SNAP receptor complex member 2 OS=Homo sapiens OX=9606 GN=GOSR2 PE=1 SV=1;tr|E7EQ34|E7EQ34_HUMAN Uncharacterized pro	1423000	1.51488e+06	1.56494e+06	1.51089e+06	1.61507e+06	1.57936e+06	20.4405	20.5308	20.5777	20.527	20.6232	20.5909	1.04497	0.270308
A0A1W2PPH1;P23368;A0A1W2PQH3;A0A1W2PR68;A0A1W2PQT3;A0A1W2PQY8;A0A1W2PQF8;A0A1W2PQ37;A0A1W2PRS2;A0A1W2PRY9;A0A1W2PQH4;A0A1W2PRH1;A0A1W2PPY2;Q6TCH8;E9PMB9;Q16798	A0A1W2PPH1;P23368;A0A1W2PQH3;A0A1W2PR68;A0A1W2PQT3;A0A1W2PQY8;A0A1W2PQF8;A0A1W2PQ37	28;28;26;24;24;24;21;19;7;7;7;5;2;1;1;1	28;28;26;24;24;24;21;19;7;7;7;5;2;1;1;1	28;28;26;24;24;24;21;19;7;7;7;5;2;1;1;1	NAD-dependent malic enzyme, mitochondrial	ME2	tr|A0A1W2PPH1|A0A1W2PPH1_HUMAN Malic enzyme OS=Homo sapiens OX=9606 GN=ME2 PE=1 SV=1;sp|P23368|MAOM_HUMAN NAD-dependent malic enzyme, mitochondrial OS=Homo sapiens OX=9606 GN=ME2 PE=1 SV=1;tr|A0A1W2PQH3|A0A1W2PQH3_HUMAN Malic enzyme OS=Homo sapiens OX=9606	140280000	1.34628e+08	1.42496e+08	1.40897e+08	1.42775e+08	1.39073e+08	27.0637	27.0044	27.0863	27.0701	27.0892	27.0513	1.0128	0.539409
A0A1W2PQE9;D6RCP8;A0A1W2PRE7;A0A1X7SBR7;A0A1W2PPM2;O43766	A0A1W2PQE9;D6RCP8;A0A1W2PRE7;A0A1X7SBR7;A0A1W2PPM2;O43766	1;1;1;1;1;1	1;1;1;1;1;1	1;1;1;1;1;1	Lipoyl synthase, mitochondrial	LIAS	tr|A0A1W2PQE9|A0A1W2PQE9_HUMAN Lipoyl synthase, mitochondrial OS=Homo sapiens OX=9606 GN=LIAS PE=1 SV=1;tr|D6RCP8|D6RCP8_HUMAN Lipoyl synthase OS=Homo sapiens OX=9606 GN=LIAS PE=1 SV=1;tr|A0A1W2PRE7|A0A1W2PRE7_HUMAN Lipoyl synthase (Fragment) OS=Homo sapie	2134500	1.81077e+06	1.87162e+06	1.99304e+06	1.72641e+06	1.74681e+06	21.0255	20.7882	20.8359	20.9265	20.7193	20.7363	0.939723	0.416333
A0A1W2PQE8;A0A1W2PPM8;Q7RTN6;J3QKR7;A0A1W2PQ20;A0A1W2PNV1;A0A1W2PQF1;J3KSK5;A0A1W2PPJ9;A0A1W2PPG2;A0A1W2PNV7;Q86YC8;A0A1W2PP78;A0A1W2PR00;A0A1W2PS04;J3QS66;J3QKU4;A0A1W2PRQ6;J3QRC1;J3QQS3;A0A1W2PR65;A0A1W2PRW9;A0A1W2PR44;J3KSA2;A0A1W2PPI1;A0A1W2PQ00	A0A1W2PQE8;A0A1W2PPM8;Q7RTN6;J3QKR7;A0A1W2PQ20;A0A1W2PNV1;A0A1W2PQF1;J3KSK5;A0A1W2PPJ9;A0A1W2PPG2;A0A1W2PNV7;Q86YC8;A0A1W2PP78;A0A1W2PR00;A0A1W2PS04;J3QS66	3;3;2;2;2;2;2;2;2;2;2;2;2;2;2;2;1;1;1;1;1;1;1;1;1;1	3;3;2;2;2;2;2;2;2;2;2;2;2;2;2;2;1;1;1;1;1;1;1;1;1;1	3;3;2;2;2;2;2;2;2;2;2;2;2;2;2;2;1;1;1;1;1;1;1;1;1;1	STE20-related kinase adapter protein alpha	STRADA	tr|A0A1W2PQE8|A0A1W2PQE8_HUMAN STE20-related kinase adapter protein alpha OS=Homo sapiens OX=9606 GN=STRADA PE=1 SV=1;tr|A0A1W2PPM8|A0A1W2PPM8_HUMAN STE20-related kinase adapter protein alpha OS=Homo sapiens OX=9606 GN=STRADA PE=1 SV=1;sp|Q7RTN6|STRAA_HUMA	2265400	3.32369e+06	3.92783e+06	2.46189e+06	3.07025e+06	3.01816e+06	21.1113	21.6644	21.9053	21.2313	21.5499	21.5252	0.898432	0.662642
A0A1W2PPS1	A0A1W2PPS1	52	1	0			tr|A0A1W2PPS1|A0A1W2PPS1_HUMAN Heterogeneous nuclear ribonucleoprotein U OS=Homo sapiens OX=9606 GN=HNRNPU PE=1 SV=1	3194300	4.32736e+06	1.54258e+06	3.99222e+06	3.83515e+06	4.17393e+06	21.6071	22.0451	20.5569	21.9288	21.8709	21.993	1.32403	0.354311
A0A1W2PPT2;Q15906	A0A1W2PPT2;Q15906	2;2	2;2	2;2	Vacuolar protein sorting-associated protein 72 homolog	VPS72	tr|A0A1W2PPT2|A0A1W2PPT2_HUMAN Vacuolar protein sorting-associated protein 72 homolog OS=Homo sapiens OX=9606 GN=VPS72 PE=1 SV=1;sp|Q15906|VPS72_HUMAN Vacuolar protein sorting-associated protein 72 homolog OS=Homo sapiens OX=9606 GN=VPS72 PE=1 SV=1	2190400	2.06925e+06	1.953e+06	2.2743e+06	2.05893e+06	2.12084e+06	21.0628	20.9807	20.8973	21.117	20.9735	21.0162	1.03886	0.436604
A0A1W2PPX5;A0A1W2PQR6;A0A1W2PQB7;A0A1W2PS43;A0A1W2PRS1;Q14108;A0A1W2PPU6;A0A1W2PRF6;A0A1W2PSE4;A0A1W2PNX7;D6RDG0;A0A1W2PQL5	A0A1W2PPX5;A0A1W2PQR6;A0A1W2PQB7;A0A1W2PS43;A0A1W2PRS1;Q14108;A0A1W2PPU6;A0A1W2PRF6	16;16;16;16;16;16;13;10;7;5;4;2	16;16;16;16;16;16;13;10;7;5;4;2	11;11;11;11;11;11;8;10;2;0;0;0	Lysosome membrane protein 2	SCARB2	tr|A0A1W2PPX5|A0A1W2PPX5_HUMAN Lysosome membrane protein 2 OS=Homo sapiens OX=9606 GN=SCARB2 PE=1 SV=1;tr|A0A1W2PQR6|A0A1W2PQR6_HUMAN Lysosome membrane protein 2 OS=Homo sapiens OX=9606 GN=SCARB2 PE=1 SV=1;tr|A0A1W2PQB7|A0A1W2PQB7_HUMAN Lysosome membrane p	195780000	1.31889e+08	1.31751e+08	1.74274e+08	1.50534e+08	1.52311e+08	27.5447	26.9747	26.9732	27.3768	27.1655	27.1824	1.03853	0.731821
A0A1W2PPZ5;P23193;A0A1W2PRL9;E5RIS7;B7Z4S1;E5RJ93;A0A0A0MT58;Q15560;E5RK46;A0A1W2PS15;E5RFI1;A0A1W2PPV7;Q5JRI7	A0A1W2PPZ5;P23193;A0A1W2PRL9	22;22;19;8;7;5;4;4;2;2;2;2;2	22;22;19;8;7;5;4;4;2;2;2;2;2	22;22;19;8;7;5;4;4;2;2;2;2;2	Transcription elongation factor A protein 1	TCEA1	tr|A0A1W2PPZ5|A0A1W2PPZ5_HUMAN Transcription elongation factor A protein 1 OS=Homo sapiens OX=9606 GN=TCEA1 PE=1 SV=1;sp|P23193|TCEA1_HUMAN Transcription elongation factor A protein 1 OS=Homo sapiens OX=9606 GN=TCEA1 PE=1 SV=2;tr|A0A1W2PRL9|A0A1W2PRL9_HUMA	87405000	9.36399e+07	9.22891e+07	9.39166e+07	9.3687e+07	9.19631e+07	26.3812	26.4806	26.4597	26.4849	26.4813	26.4546	1.0228	0.390604
A0A1W2PQ16;O60563	A0A1W2PQ16;O60563	2;2	2;2	2;2	Cyclin-T1	CCNT1	tr|A0A1W2PQ16|A0A1W2PQ16_HUMAN Cyclin-T1 OS=Homo sapiens OX=9606 GN=CCNT1 PE=1 SV=1;sp|O60563|CCNT1_HUMAN Cyclin-T1 OS=Homo sapiens OX=9606 GN=CCNT1 PE=1 SV=1	851730	849958	492267	613352	547455	530404	19.7	19.697	18.9091	19.2264	19.0624	19.0167	0.770851	0.33184
A0A1W2PQS6;F6U211;A0A2R8Y7H1;A0A2R8YFH6;S4R435;A0A2R8Y6L3	A0A1W2PQS6;F6U211;A0A2R8Y7H1;A0A2R8YFH6;S4R435;A0A2R8Y6L3	20;17;17;17;14;13	19;16;16;16;14;12	0;0;0;0;0;0		RPS10;RPS10-NUDT3	tr|A0A1W2PQS6|A0A1W2PQS6_HUMAN RPS10-NUDT3 readthrough OS=Homo sapiens OX=9606 GN=RPS10-NUDT3 PE=3 SV=1;tr|F6U211|F6U211_HUMAN 40S ribosomal protein S10 OS=Homo sapiens OX=9606 GN=RPS10 PE=3 SV=1;tr|A0A2R8Y7H1|A0A2R8Y7H1_HUMAN 40S ribosomal protein S10 OS=	177800000	1.76738e+08	1.64739e+08	1.80018e+08	1.71596e+08	1.78971e+08	27.4057	27.397	27.2956	27.4236	27.3544	27.4152	1.02178	0.496662
H3BQD8;A0A1W2PQT7;O43561	H3BQD8;A0A1W2PQT7;O43561	1;1;1	1;1;1	1;1;1	Linker for activation of T-cells family member 1	LAT	tr|H3BQD8|H3BQD8_HUMAN Linker for activation of T-cells family member 1 (Fragment) OS=Homo sapiens OX=9606 GN=LAT PE=1 SV=1;tr|A0A1W2PQT7|A0A1W2PQT7_HUMAN Linker for activation of T-cells family member 1 OS=Homo sapiens OX=9606 GN=LAT PE=1 SV=1;sp|O43561|L	2884200	2.39874e+06	2.46388e+06	2.97742e+06	2.66829e+06	2.75444e+06	21.4597	21.1938	21.2325	21.5056	21.3475	21.3933	1.08434	0.292557
A0A1W2PQV2;H3BUH9;P23434	A0A1W2PQV2;H3BUH9;P23434	2;2;2	2;2;2	2;2;2	Glycine cleavage system H protein, mitochondrial	GCSH	tr|A0A1W2PQV2|A0A1W2PQV2_HUMAN Glycine cleavage system H protein, mitochondrial (Fragment) OS=Homo sapiens OX=9606 GN=GCSH PE=1 SV=1;tr|H3BUH9|H3BUH9_HUMAN Glycine cleavage system H protein, mitochondrial (Fragment) OS=Homo sapiens OX=9606 GN=GCSH PE=1 SV=	4439100	3.98428e+06	4.15397e+06	4.48875e+06	4.37726e+06	4.49424e+06	22.0818	21.9259	21.9861	22.0979	22.0616	22.0996	1.06225	0.184341
Q5W015;Q5VX20;A0A1W2PR17;Q16875;F2Z2I2;H0Y483;A0A1W2PNV9;Q9H178	Q5W015;Q5VX20;A0A1W2PR17;Q16875;F2Z2I2	18;18;18;18;17;6;3;1	18;18;18;18;17;6;3;1	14;14;14;14;13;3;2;1	6-phosphofructo-2-kinase/fructose-2,6-bisphosphatase 3;6-phosphofructo-2-kinase;Fructose-2,6-bisphosphatase	PFKFB3	tr|Q5W015|Q5W015_HUMAN 6-phosphofructo-2-kinase OS=Homo sapiens OX=9606 GN=PFKFB3 PE=1 SV=1;tr|Q5VX20|Q5VX20_HUMAN 6-phosphofructo-2-kinase OS=Homo sapiens OX=9606 GN=PFKFB3 PE=1 SV=1;tr|A0A1W2PR17|A0A1W2PR17_HUMAN 6-phosphofructo-2-kinase OS=Homo sapiens	31684000	3.77943e+07	3.82578e+07	3.56961e+07	3.71543e+07	3.83614e+07	24.9173	25.1717	25.1893	25.0893	25.147	25.1932	1.03226	0.632424
A0A1W2PRB8;A0A1W2PNF3;A0A1W2PPP8	A0A1W2PRB8	10;2;2	3;2;2	0;0;0			tr|A0A1W2PRB8|A0A1W2PRB8_HUMAN Cofactor required for Sp1 transcriptional activation subunit 6 OS=Homo sapiens OX=9606 PE=3 SV=1	727430	853019	308856	732669	610986	680588	19.4724	19.7022	18.2366	19.4828	19.2208	19.3764	1.07142	0.674493
A0A1W2PRJ5;A0A6Q8PFR7;Q5JU85;A0A1W2PPU7;A0A1W2PR28	A0A1W2PRJ5;A0A6Q8PFR7;Q5JU85;A0A1W2PPU7;A0A1W2PR28	2;2;2;1;1	2;2;2;1;1	2;2;2;1;1	IQ motif and SEC7 domain-containing protein 2	IQSEC2	tr|A0A1W2PRJ5|A0A1W2PRJ5_HUMAN IQ motif and SEC7 domain-containing protein 2 (Fragment) OS=Homo sapiens OX=9606 GN=IQSEC2 PE=1 SV=1;tr|A0A6Q8PFR7|A0A6Q8PFR7_HUMAN IQ motif and SEC7 domain-containing protein 2 OS=Homo sapiens OX=9606 GN=IQSEC2 PE=1 SV=1;sp|	7456500	6.74566e+06	2.87207e+06	5.94363e+06	4.89388e+06	5.27541e+06	22.8301	22.6855	21.4537	22.5029	22.2225	22.3309	0.943698	0.953516
A0A1W2PRV5;E7EQZ4;Q16637;A0A0G2JRX5;A0A0G2JRY6;B4DP61;A0A0G2JQN8;H0YBZ9	A0A1W2PRV5;E7EQZ4;Q16637;A0A0G2JRX5;A0A0G2JRY6;B4DP61	6;6;6;3;3;3;2;1	6;6;6;3;3;3;2;1	6;6;6;3;3;3;2;1	Survival motor neuron protein	SMN1;SMN2	tr|A0A1W2PRV5|A0A1W2PRV5_HUMAN Survival motor neuron protein OS=Homo sapiens OX=9606 GN=SMN2 PE=1 SV=1;tr|E7EQZ4|E7EQZ4_HUMAN Survival motor neuron protein OS=Homo sapiens OX=9606 GN=SMN1 PE=1 SV=1;sp|Q16637|SMN_HUMAN Survival motor neuron protein OS=Homo	8283500	1.3129e+07	1.33425e+07	1.07432e+07	1.22505e+07	1.18176e+07	22.9818	23.6463	23.6695	23.3569	23.5463	23.4944	1.00162	0.897706
A0A1W2PS69;E9PM72;A0A1W2PRX4;A0A1W2PS27;Q9NVC6;A0A1W2PR99;A0A1W2PQ48;A0A1W2PNW7;E9PKQ4;A0A1W2PPJ7;A0A1W2PQE4	A0A1W2PS69;E9PM72;A0A1W2PRX4;A0A1W2PS27;Q9NVC6;A0A1W2PR99;A0A1W2PQ48;A0A1W2PNW7;E9PKQ4	4;4;4;4;4;3;3;3;2;1;1	1;1;1;1;1;1;1;1;1;1;1	1;1;1;1;1;1;1;1;1;1;1	Mediator of RNA polymerase II transcription subunit 17	MED17	tr|A0A1W2PS69|A0A1W2PS69_HUMAN Mediator of RNA polymerase II transcription subunit 17 OS=Homo sapiens OX=9606 GN=MED17 PE=1 SV=1;tr|E9PM72|E9PM72_HUMAN Mediator of RNA polymerase II transcription subunit 17 OS=Homo sapiens OX=9606 GN=MED17 PE=1 SV=2;tr|A0A	2722600	2.67081e+06	2.75857e+06	2.85913e+06	2.7615e+06	2.78917e+06	21.3766	21.3488	21.3955	21.4471	21.397	21.4114	1.03163	0.0902879
A0A1W2PS05;Q8NEB9;A8MYT4;K7EKH3;K7EIV6;K7ENH3;M0R308	A0A1W2PS05;Q8NEB9;A8MYT4;K7EKH3	10;10;8;5;4;3;2	10;10;8;5;4;3;2	10;10;8;5;4;3;2	Phosphatidylinositol 3-kinase catalytic subunit type 3;Phosphatidylinositol 3-kinase	PIK3C3	tr|A0A1W2PS05|A0A1W2PS05_HUMAN Phosphatidylinositol 3-kinase catalytic subunit type 3 OS=Homo sapiens OX=9606 GN=PIK3C3 PE=1 SV=1;sp|Q8NEB9|PK3C3_HUMAN Phosphatidylinositol 3-kinase catalytic subunit type 3 OS=Homo sapiens OX=9606 GN=PIK3C3 PE=1 SV=1;tr|A8	14460000	1.52455e+07	1.66731e+07	1.52506e+07	1.55917e+07	1.56038e+07	23.7856	23.8619	23.991	23.8624	23.8943	23.8954	1.00146	0.947193
A0A1W2PS85;R4GMW8;P28715;A0A494C0S2;A0A090HNM7;A0A494C113	A0A1W2PS85;R4GMW8;P28715;A0A494C0S2;A0A090HNM7	3;3;3;2;2;1	3;3;3;2;2;1	3;3;3;2;2;1	DNA repair protein complementing XP-G cells	BIVM-ERCC5;ERCC5;ERCC5-201	tr|A0A1W2PS85|A0A1W2PS85_HUMAN BIVM-ERCC5 readthrough OS=Homo sapiens OX=9606 GN=BIVM-ERCC5 PE=1 SV=1;tr|R4GMW8|R4GMW8_HUMAN BIVM-ERCC5 readthrough OS=Homo sapiens OX=9606 GN=BIVM-ERCC5 PE=1 SV=2;sp|P28715|ERCC5_HUMAN DNA excision repair protein ERCC-5 OS=	0	0	0	0	0	0	#NUM!	#NUM!	#NUM!	#NUM!	#NUM!	#NUM!	#DIV/0!	#NUM!
A0A1X7SBZ2;A0A5H1ZRQ2;Q92841;A0A0U1RQJ0	A0A1X7SBZ2;A0A5H1ZRQ2;Q92841	46;46;46;4	34;34;34;3	34;34;34;3	Probable ATP-dependent RNA helicase DDX17	DDX17	tr|A0A1X7SBZ2|A0A1X7SBZ2_HUMAN RNA helicase OS=Homo sapiens OX=9606 GN=DDX17 PE=1 SV=1;tr|A0A5H1ZRQ2|A0A5H1ZRQ2_HUMAN RNA helicase OS=Homo sapiens OX=9606 GN=DDX17 PE=1 SV=2;sp|Q92841|DDX17_HUMAN Probable ATP-dependent RNA helicase DDX17 OS=Homo sapiens OX	233200000	2.33924e+08	2.46801e+08	2.46288e+08	2.51701e+08	2.50314e+08	27.797	27.8015	27.8788	27.8758	27.9071	27.8992	1.04815	0.11113
A0A1Y0BRN3;A0A590UJ40;E7EW20;Q9UM54;A0A0A0MRM8;A0A590UKB0;A0A590UJ75;A0A0D9SGC1;A0A590UK22;A0A590UK86;A0A5F9ZI03;A0A590UJY4;A0A590UK71;Q5JVM0;A0A590UJW9;A0A590UJ48	A0A1Y0BRN3;A0A590UJ40;E7EW20;Q9UM54;A0A0A0MRM8;A0A590UKB0;A0A590UJ75;A0A0D9SGC1;A0A590UK22;A0A590UK86;A0A5F9ZI03;A0A590UJY4;A0A590UK71	52;52;51;51;50;39;39;39;35;29;28;27;26;7;5;1	52;52;51;51;50;39;39;39;35;29;28;27;26;7;5;1	51;51;50;50;49;38;38;38;34;28;27;26;25;7;4;0	Unconventional myosin-VI	MYO6	tr|A0A1Y0BRN3|A0A1Y0BRN3_HUMAN Unconventional myosin-6 OS=Homo sapiens OX=9606 GN=MYO6 PE=1 SV=1;tr|A0A590UJ40|A0A590UJ40_HUMAN Unconventional myosin-6 OS=Homo sapiens OX=9606 GN=MYO6 PE=1 SV=1;tr|E7EW20|E7EW20_HUMAN Unconventional myosin-6 OS=Homo sapiens	240360000	2.40783e+08	2.50584e+08	2.39314e+08	2.23695e+08	2.28818e+08	27.8406	27.8432	27.9007	27.8343	27.737	27.7696	0.94547	0.0878359
A0A286YEX4;P08651	A0A286YEX4;P08651	3;3	3;3	3;3	Nuclear factor 1 C-type	NFIC	tr|A0A286YEX4|A0A286YEX4_HUMAN Nuclear factor 1 OS=Homo sapiens OX=9606 GN=NFIC PE=1 SV=1;sp|P08651|NFIC_HUMAN Nuclear factor 1 C-type OS=Homo sapiens OX=9606 GN=NFIC PE=1 SV=2	2191900	1.93126e+06	1.88433e+06	1.76514e+06	1.74489e+06	1.7092e+06	21.0638	20.8811	20.8456	20.7514	20.7347	20.7049	0.868787	0.0924749
A0A286YF10;Q16873	A0A286YF10;Q16873	1;1	1;1	1;1	Leukotriene C4 synthase	LTC4S	tr|A0A286YF10|A0A286YF10_HUMAN Leukotriene C4 synthase OS=Homo sapiens OX=9606 GN=LTC4S PE=1 SV=1;sp|Q16873|LTC4S_HUMAN Leukotriene C4 synthase OS=Homo sapiens OX=9606 GN=LTC4S PE=1 SV=1	0	0	0	0	0	0	#NUM!	#NUM!	#NUM!	#NUM!	#NUM!	#NUM!	#DIV/0!	#NUM!
A0A286YF22;O43175;A0A2C9F2M7;A0A286YFA2;A0A286YFL2;A0A286YFM8;A0A286YER3;A0A286YFC8;A0A286YFB2;A0A286YF34;A0A286YF78;A0A286YFF3;A0A286YFK5;A0A286YFE1	A0A286YF22;O43175;A0A2C9F2M7;A0A286YFA2;A0A286YFL2;A0A286YFM8	27;27;25;22;20;16;11;11;11;9;8;6;6;4	27;27;25;22;20;16;11;11;11;9;8;6;6;4	27;27;25;22;20;16;11;11;11;9;8;6;6;4	D-3-phosphoglycerate dehydrogenase	PHGDH	tr|A0A286YF22|A0A286YF22_HUMAN D-3-phosphoglycerate dehydrogenase OS=Homo sapiens OX=9606 GN=PHGDH PE=1 SV=1;sp|O43175|SERA_HUMAN D-3-phosphoglycerate dehydrogenase OS=Homo sapiens OX=9606 GN=PHGDH PE=1 SV=4;tr|A0A2C9F2M7|A0A2C9F2M7_HUMAN D-3-phosphoglycer	492780000	4.70162e+08	4.85283e+08	4.85052e+08	4.80481e+08	4.8165e+08	28.8764	28.8086	28.8543	28.8536	28.8399	28.8434	0.999281	0.972913
A0A2R8YCY2;A0A286YFA9;A0A2R8Y5V8;Q5TBA9	A0A2R8YCY2;A0A286YFA9;A0A2R8Y5V8;Q5TBA9	12;12;12;12	11;11;11;11	11;11;11;11	Protein furry homolog	FRY	tr|A0A2R8YCY2|A0A2R8YCY2_HUMAN Protein furry homolog OS=Homo sapiens OX=9606 GN=FRY PE=1 SV=1;tr|A0A286YFA9|A0A286YFA9_HUMAN Protein furry homolog OS=Homo sapiens OX=9606 GN=FRY PE=1 SV=1;tr|A0A2R8Y5V8|A0A2R8Y5V8_HUMAN Protein furry homolog OS=Homo sapiens	15174000	1.64493e+07	1.67218e+07	1.47926e+07	1.58672e+07	1.74382e+07	23.8551	23.9715	23.9952	23.8184	23.9195	24.0558	0.99489	0.914539
A0A286YFF8;Q7Z3U7;F8VZV1;F8VQS2	A0A286YFF8;Q7Z3U7;F8VZV1	12;12;7;1	12;12;7;1	12;12;7;1	Protein MON2 homolog	MON2	tr|A0A286YFF8|A0A286YFF8_HUMAN Protein MON2 homolog OS=Homo sapiens OX=9606 GN=MON2 PE=1 SV=1;sp|Q7Z3U7|MON2_HUMAN Protein MON2 homolog OS=Homo sapiens OX=9606 GN=MON2 PE=1 SV=3;tr|F8VZV1|F8VZV1_HUMAN Protein MON2 homolog OS=Homo sapiens OX=9606 GN=MON2 PE	15771000	1.64424e+07	1.67112e+07	1.45301e+07	1.49432e+07	1.47274e+07	23.9108	23.9709	23.9943	23.7925	23.833	23.812	0.903446	0.0149085
E5RGN6;E5RGB6;E5RJQ7;A0A2Q2T6B6;G9CGD6;Q8WWN9	E5RGN6;E5RGB6;E5RJQ7;A0A2Q2T6B6;G9CGD6;Q8WWN9	1;1;1;1;1;1	1;1;1;1;1;1	1;1;1;1;1;1	Interactor protein for cytohesin exchange factors 1	IPCEF1;CNKSR3	tr|E5RGN6|E5RGN6_HUMAN Interactor protein for cytohesin exchange factors 1 (Fragment) OS=Homo sapiens OX=9606 GN=IPCEF1 PE=4 SV=1;tr|E5RGB6|E5RGB6_HUMAN Interactor protein for cytohesin exchange factors 1 (Fragment) OS=Homo sapiens OX=9606 GN=IPCEF1 PE=4 S	3017000	3.19272e+06	3.26722e+06	2.55041e+06	2.5868e+06	2.67899e+06	21.5247	21.6064	21.6396	21.2823	21.3027	21.3533	0.82476	0.00438452
Q5SWX3;A0A2Q3DQE3;H0Y6G2;Q13555;Q8WU40;H7BXS4;E9PBE8;E7EQE4;E7ERS6;E7ETC9;A0A804HLD1	Q5SWX3;A0A2Q3DQE3;H0Y6G2;Q13555;Q8WU40	16;16;16;16;11;5;3;3;2;2;2	12;12;12;12;9;1;0;0;0;0;0	3;3;3;3;0;0;0;0;0;0;0	Calcium/calmodulin-dependent protein kinase type II subunit gamma	CAMK2G	tr|Q5SWX3|Q5SWX3_HUMAN Calcium/calmodulin-dependent protein kinase OS=Homo sapiens OX=9606 GN=CAMK2G PE=1 SV=1;tr|A0A2Q3DQE3|A0A2Q3DQE3_HUMAN Calcium/calmodulin-dependent protein kinase OS=Homo sapiens OX=9606 GN=CAMK2G PE=1 SV=1;tr|H0Y6G2|H0Y6G2_HUMAN Cal	28491000	2.92296e+07	3.16051e+07	3.04134e+07	2.96603e+07	3.06498e+07	24.764	24.8009	24.9137	24.8582	24.822	24.8694	1.01565	0.658447
A0A2R8Y2Y1;A0A7P0Z4K1;Q8TF01;A0A7P0T9Z6	A0A2R8Y2Y1;A0A7P0Z4K1;Q8TF01	5;5;5;1	5;5;5;1	5;5;5;1	Arginine/serine-rich protein PNISR	PNISR	tr|A0A2R8Y2Y1|A0A2R8Y2Y1_HUMAN Arginine/serine-rich protein PNISR OS=Homo sapiens OX=9606 GN=PNISR PE=1 SV=2;tr|A0A7P0Z4K1|A0A7P0Z4K1_HUMAN Arginine/serine-rich protein PNISR OS=Homo sapiens OX=9606 GN=PNISR PE=1 SV=1;sp|Q8TF01|PNISR_HUMAN Arginine/serine-	7905100	8.30796e+06	7.11516e+06	7.7493e+06	7.99306e+06	7.64467e+06	22.9144	22.9861	22.7625	22.8856	22.9303	22.866	1.00252	0.933455
A0A2R8YG95;A0A2R8YFT0;A0A2R8Y690;A0A2R8YG59;A0A2R8Y5R1;A0A2R8Y362;A0A2R8YD49;Q9H1P3;A0A087WTV1;E7ET92;A0A2R8YDU7;A0A2R8YEX0;A0A2R8YG53;H0Y7X4;A0A2R8Y429;A0A2R8Y703	A0A2R8YG95;A0A2R8YFT0;A0A2R8Y690;A0A2R8YG59;A0A2R8Y5R1;A0A2R8Y362;A0A2R8YD49;Q9H1P3;A0A087WTV1;E7ET92;A0A2R8YDU7;A0A2R8YEX0;A0A2R8YG53	4;4;4;4;4;4;4;4;3;3;3;3;2;1;1;1	4;4;4;4;4;4;4;4;3;3;3;3;2;1;1;1	4;4;4;4;4;4;4;4;3;3;3;3;2;1;1;1	Oxysterol-binding protein-related protein 2;Oxysterol-binding protein	OSBPL2	tr|A0A2R8YG95|A0A2R8YG95_HUMAN Oxysterol-binding protein OS=Homo sapiens OX=9606 GN=OSBPL2 PE=1 SV=1;tr|A0A2R8YFT0|A0A2R8YFT0_HUMAN Oxysterol-binding protein OS=Homo sapiens OX=9606 GN=OSBPL2 PE=1 SV=1;tr|A0A2R8Y690|A0A2R8Y690_HUMAN Oxysterol-binding prote	4643700	5.01764e+06	4.66728e+06	5.23228e+06	5.09922e+06	5.2271e+06	22.1468	22.2586	22.1542	22.319	22.2818	22.3176	1.08584	0.0677966
A0A2R8Y422;M0R1M6	A0A2R8Y422;M0R1M6	13;10	1;0	1;0		UBA52	tr|A0A2R8Y422|A0A2R8Y422_HUMAN 40S ribosomal protein S27a OS=Homo sapiens OX=9606 GN=RPS27AP5 PE=3 SV=1;tr|M0R1M6|M0R1M6_HUMAN 60S ribosomal protein L40 (Fragment) OS=Homo sapiens OX=9606 GN=UBA52 PE=1 SV=1	0	0	0	0	0	0	#NUM!	#NUM!	#NUM!	#NUM!	#NUM!	#NUM!	#DIV/0!	#NUM!
A0A2R8YEY4;M0R2X3;M0R131;E7EMI5;A0A2R8Y443;A0A2R8YDF3;A0A2R8Y6L5;A0A2R8Y6I6;Q9Y463;Q13627	A0A2R8YEY4;M0R2X3;M0R131;E7EMI5;A0A2R8Y443;A0A2R8YDF3;A0A2R8Y6L5;A0A2R8Y6I6;Q9Y463;Q13627	2;2;2;2;2;2;2;2;2;2	2;2;2;2;2;2;2;2;2;2	2;2;2;2;2;2;2;2;2;2	Dual specificity tyrosine-phosphorylation-regulated kinase 1B;Dual specificity tyrosine-phosphorylation-regulated kinase 1A	DYRK1B;DYRK1A	tr|A0A2R8YEY4|A0A2R8YEY4_HUMAN Dual-specificity kinase (Fragment) OS=Homo sapiens OX=9606 GN=DYRK1A PE=1 SV=1;tr|M0R2X3|M0R2X3_HUMAN Dual-specificity kinase OS=Homo sapiens OX=9606 GN=DYRK1B PE=1 SV=1;tr|M0R131|M0R131_HUMAN Dual-specificity kinase (Fragmen	0	0	0	0	0	0	#NUM!	#NUM!	#NUM!	#NUM!	#NUM!	#NUM!	#DIV/0!	#NUM!
V9GY66;A0A2R8Y620;A0A2R8Y7U2;A0A2R8Y600;A0A2R8Y455;Q86VX2	V9GY66;A0A2R8Y620;A0A2R8Y7U2;A0A2R8Y600;A0A2R8Y455;Q86VX2	4;4;4;4;4;4	4;4;4;4;4;4	4;4;4;4;4;4	COMM domain-containing protein 7	COMMD7	tr|V9GY66|V9GY66_HUMAN COMM domain-containing protein 7 (Fragment) OS=Homo sapiens OX=9606 GN=COMMD7 PE=1 SV=1;tr|A0A2R8Y620|A0A2R8Y620_HUMAN COMM domain-containing protein OS=Homo sapiens OX=9606 PE=4 SV=1;tr|A0A2R8Y7U2|A0A2R8Y7U2_HUMAN COMM domain-contai	1487200	1.84897e+06	2.17384e+06	1.62028e+06	1.74592e+06	1.82445e+06	20.5042	20.8183	21.0518	20.6278	20.7356	20.799	0.942039	0.706341
A0A2R8Y5N9;A0A2R8Y481;A0A2R8YFW8;A0A2R8YGN6;A0A2R8YCL5;A0A2R8Y4I8;A0A2U3TZR0;Q9UBP0;A0A2R8Y7K2;A0A2R8YEA0	A0A2R8Y5N9;A0A2R8Y481;A0A2R8YFW8;A0A2R8YGN6;A0A2R8YCL5;A0A2R8Y4I8;A0A2U3TZR0;Q9UBP0;A0A2R8Y7K2	5;5;5;5;5;5;5;5;3;2	5;5;5;5;5;5;5;5;3;2	4;4;4;4;4;4;4;4;3;1	Spastin	SPAST	tr|A0A2R8Y5N9|A0A2R8Y5N9_HUMAN Spastin (Fragment) OS=Homo sapiens OX=9606 GN=SPAST PE=1 SV=1;tr|A0A2R8Y481|A0A2R8Y481_HUMAN Spastin (Fragment) OS=Homo sapiens OX=9606 GN=SPAST PE=1 SV=1;tr|A0A2R8YFW8|A0A2R8YFW8_HUMAN Spastin (Fragment) OS=Homo sapiens OX=9	8236300	9.12898e+06	9.28317e+06	9.30863e+06	9.36744e+06	9.31684e+06	22.9736	23.122	23.1462	23.1501	23.1592	23.1514	1.05045	0.308666
A0A2R8Y484;Q08722	A0A2R8Y484;Q08722	2;2	2;2	2;2	Leukocyte surface antigen CD47	CD47	tr|A0A2R8Y484|A0A2R8Y484_HUMAN Integrin-associated protein (Fragment) OS=Homo sapiens OX=9606 GN=CD47 PE=1 SV=1;sp|Q08722|CD47_HUMAN Leukocyte surface antigen CD47 OS=Homo sapiens OX=9606 GN=CD47 PE=1 SV=1	28241000	2.71339e+07	2.85214e+07	3.12997e+07	3.08586e+07	2.95468e+07	24.7513	24.6936	24.7655	24.8996	24.8792	24.8165	1.09308	0.0188352
S6FRS6;A0A2R8Y4K8;Q9NSI8	S6FRS6;A0A2R8Y4K8;Q9NSI8	3;3;3	2;2;2	2;2;2	SAM domain-containing protein SAMSN-1	SAMSN1	tr|S6FRS6|S6FRS6_HUMAN SAM domain, SH3 domain and nuclear localization signals 1 OS=Homo sapiens OX=9606 GN=SAMSN1 PE=1 SV=1;tr|A0A2R8Y4K8|A0A2R8Y4K8_HUMAN SAM domain-containing protein SAMSN-1 OS=Homo sapiens OX=9606 GN=SAMSN1 PE=1 SV=1;sp|Q9NSI8|SAMN1_HU	3682700	4.092e+06	3.23808e+06	4.41736e+06	4.56251e+06	4.39981e+06	21.8123	21.9644	21.6267	22.0748	22.1214	22.069	1.21492	0.094772
A0A2R8Y4L3;A0A7P0TAG3;A0A2R8YE98;A0A7P0TBN6;A0A7P0T881;A0A7P0T8E7;A0A2R8Y7C3;Q8N4S0	A0A2R8Y4L3;A0A7P0TAG3;A0A2R8YE98;A0A7P0TBN6;A0A7P0T881;A0A7P0T8E7;A0A2R8Y7C3;Q8N4S0	1;1;1;1;1;1;1;1	1;1;1;1;1;1;1;1	1;1;1;1;1;1;1;1	Coiled-coil domain-containing protein 82	CCDC82	tr|A0A2R8Y4L3|A0A2R8Y4L3_HUMAN Coiled-coil domain-containing protein 82 OS=Homo sapiens OX=9606 GN=CCDC82 PE=1 SV=1;tr|A0A7P0TAG3|A0A7P0TAG3_HUMAN Coiled-coil domain-containing protein 82 OS=Homo sapiens OX=9606 GN=CCDC82 PE=1 SV=1;tr|A0A2R8YE98|A0A2R8YE98	273290	257459	281876	280642	252149	280758	18.0601	17.974	18.1047	18.0984	17.9439	18.099	1.00114	0.990364
P51532;Q9HBD4;A0A2R8Y4P4;A0A2R8Y7S2;A0A2R8YGG3;A0A2R8YG32;A0A2R8Y440;A0A2R8Y7F3;A0A2R8Y526;A0A2R8Y6N0;A0A2R8YF80;A0A2R8Y7Y7;A0A2R8YF58;A0A2R8Y6V2;A0A2R8Y4C5;A0A2R8YDA1;A0A2R8Y523;A0A2R8Y5K3;A0A2R8YGP5;K7EQF0;A0A2R8YFK5;K7EP28;A0A2R8YF38	P51532;Q9HBD4;A0A2R8Y4P4;A0A2R8Y7S2;A0A2R8YGG3;A0A2R8YG32;A0A2R8Y440;A0A2R8Y7F3;A0A2R8Y526;A0A2R8Y6N0;A0A2R8YF80;A0A2R8Y7Y7;A0A2R8YF58;A0A2R8Y6V2;A0A2R8Y4C5;A0A2R8YDA1;A0A2R8Y523;A0A2R8Y5K3	24;24;24;24;22;19;19;19;18;18;18;18;18;18;17;16;16;13;11;9;9;7;2	24;24;24;24;22;19;19;19;18;18;18;18;18;18;17;16;16;13;11;9;9;7;2	12;12;12;12;10;7;7;7;6;6;6;6;6;6;7;6;6;6;6;6;6;5;2	Transcription activator BRG1	SMARCA4	sp|P51532|SMCA4_HUMAN Transcription activator BRG1 OS=Homo sapiens OX=9606 GN=SMARCA4 PE=1 SV=2;tr|Q9HBD4|Q9HBD4_HUMAN SMARCA4 isoform 2 OS=Homo sapiens OX=9606 GN=SMARCA4 PE=1 SV=1;tr|A0A2R8Y4P4|A0A2R8Y4P4_HUMAN Transcription activator BRG1 OS=Homo sapien	64833000	6.85016e+07	7.3752e+07	7.03147e+07	7.21508e+07	7.22947e+07	25.9502	26.0296	26.1362	26.0673	26.1045	26.1074	1.03705	0.420421
A0A2R8Y4R4;Q01814;A0A2U3U055;A0A2U3TZI3	A0A2R8Y4R4;Q01814;A0A2U3U055;A0A2U3TZI3	14;14;13;13	2;2;2;2	2;2;2;2	Plasma membrane calcium-transporting ATPase 2	ATP2B2	tr|A0A2R8Y4R4|A0A2R8Y4R4_HUMAN Plasma membrane calcium-transporting ATPase 2 (Fragment) OS=Homo sapiens OX=9606 GN=ATP2B2 PE=1 SV=1;sp|Q01814|AT2B2_HUMAN Plasma membrane calcium-transporting ATPase 2 OS=Homo sapiens OX=9606 GN=ATP2B2 PE=1 SV=2;tr|A0A2U3U05	18172000	1.9857e+07	2.13357e+07	1.84686e+07	1.99258e+07	1.85504e+07	24.1152	24.2431	24.3468	24.1386	24.2481	24.1449	0.959237	0.500335
A0A2R8Y4R7;A0A2R8Y6L6;O75648;A0A2R8YDK3;B4DZN5;A0A2R8YFQ3	A0A2R8Y4R7;A0A2R8Y6L6;O75648;A0A2R8YDK3	3;3;3;2;1;1	3;3;3;2;1;1	3;3;3;2;1;1	Mitochondrial tRNA-specific 2-thiouridylase 1	TRMU	tr|A0A2R8Y4R7|A0A2R8Y4R7_HUMAN Mitochondrial tRNA-specific 2-thiouridylase 1 (Fragment) OS=Homo sapiens OX=9606 GN=TRMU PE=1 SV=1;tr|A0A2R8Y6L6|A0A2R8Y6L6_HUMAN Mitochondrial tRNA-specific 2-thiouridylase 1 OS=Homo sapiens OX=9606 GN=TRMU PE=1 SV=1;sp|O756	1068000	1.0516e+06	1.20338e+06	1.05223e+06	1.09579e+06	1.09348e+06	20.0265	20.0042	20.1987	20.005	20.0635	20.0605	0.975483	0.647859
A0A2R8YFL3;A0A2R8Y7R1;A0A2R8Y4U4;P15260;Q5TFC9	A0A2R8YFL3;A0A2R8Y7R1;A0A2R8Y4U4;P15260	3;3;3;3;1	3;3;3;3;1	3;3;3;3;1	Interferon gamma receptor 1	IFNGR1	tr|A0A2R8YFL3|A0A2R8YFL3_HUMAN Interferon gamma receptor 1 OS=Homo sapiens OX=9606 GN=IFNGR1 PE=1 SV=1;tr|A0A2R8Y7R1|A0A2R8Y7R1_HUMAN Interferon gamma receptor 1 OS=Homo sapiens OX=9606 GN=IFNGR1 PE=1 SV=1;tr|A0A2R8Y4U4|A0A2R8Y4U4_HUMAN Interferon gamma re	2254600	2.43534e+06	2.3808e+06	1.97173e+06	1.971e+06	1.86988e+06	21.1044	21.2157	21.183	20.911	20.9105	20.8345	0.822066	0.00310055
Q9UQ90;A0A2U3TZH1;A0A2R8YFW4;A0A2R8Y4Y7;A0A2R8Y7B8;A0A2R8Y726;A0A2R8Y3M4;A0A2R8YDQ1;J3KRF6;A0A2R8YGZ0;A0A2R8Y7E2;A0A2R8YEH4;A0A2R8Y6K2;A0A2R8YFJ7;A0A2R8Y6E8;H3BTR8;A0A2R8Y4M8;A0A2R8Y729;A0A2R8Y632;A0A2R8Y7N2;A0A2R8YFF4;A0A2R8Y4M0;A0A2R8YG79;H3BTY6;A0A2R8Y4Z7;A0A2R8Y856;H3BNE4	Q9UQ90;A0A2U3TZH1;A0A2R8YFW4;A0A2R8Y4Y7;A0A2R8Y7B8;A0A2R8Y726;A0A2R8Y3M4;A0A2R8YDQ1;J3KRF6;A0A2R8YGZ0;A0A2R8Y7E2;A0A2R8YEH4	5;5;5;5;5;5;4;4;4;4;4;3;2;2;2;2;2;1;1;1;1;1;1;1;1;1;1	5;5;5;5;5;5;4;4;4;4;4;3;2;2;2;2;2;1;1;1;1;1;1;1;1;1;1	5;5;5;5;5;5;4;4;4;4;4;3;2;2;2;2;2;1;1;1;1;1;1;1;1;1;1	Paraplegin	SPG7	sp|Q9UQ90|SPG7_HUMAN Paraplegin OS=Homo sapiens OX=9606 GN=SPG7 PE=1 SV=2;tr|A0A2U3TZH1|A0A2U3TZH1_HUMAN Paraplegin OS=Homo sapiens OX=9606 GN=SPG7 PE=1 SV=1;tr|A0A2R8YFW4|A0A2R8YFW4_HUMAN Paraplegin OS=Homo sapiens OX=9606 GN=SPG7 PE=1 SV=1;tr|A0A2R8Y4Y7|	2705600	2.77369e+06	2.80488e+06	2.49923e+06	2.47248e+06	2.44954e+06	21.3675	21.4034	21.4195	21.2531	21.2375	21.2241	0.895834	0.00251649
A0A2R8Y4Z0;Q14004	A0A2R8Y4Z0;Q14004	3;3	2;2	1;1	Cyclin-dependent kinase 13	CDK13	tr|A0A2R8Y4Z0|A0A2R8Y4Z0_HUMAN Cyclin-dependent kinase 13 (Fragment) OS=Homo sapiens OX=9606 GN=CDK13 PE=1 SV=1;sp|Q14004|CDK13_HUMAN Cyclin-dependent kinase 13 OS=Homo sapiens OX=9606 GN=CDK13 PE=1 SV=2	0	0	0	0	0	0	#NUM!	#NUM!	#NUM!	#NUM!	#NUM!	#NUM!	#DIV/0!	#NUM!
Q9Y3X0;A0A2R8Y4Z8;M0QYB4	Q9Y3X0;A0A2R8Y4Z8	5;5;2	5;5;2	5;5;2	Coiled-coil domain-containing protein 9	CCDC9	sp|Q9Y3X0|CCDC9_HUMAN Coiled-coil domain-containing protein 9 OS=Homo sapiens OX=9606 GN=CCDC9 PE=1 SV=1;tr|A0A2R8Y4Z8|A0A2R8Y4Z8_HUMAN Coiled-coil domain-containing protein 9 OS=Homo sapiens OX=9606 GN=CCDC9 PE=1 SV=1	8019400	8.38242e+06	7.0201e+06	7.77412e+06	7.86726e+06	7.48319e+06	22.9351	22.9989	22.7431	22.8902	22.9074	22.8352	0.987305	0.868743
H3BV07;A0A2R8Y518;Q9ULP9	H3BV07;A0A2R8Y518;Q9ULP9	2;2;2	2;2;2	2;2;2	TBC1 domain family member 24	TBC1D24	tr|H3BV07|H3BV07_HUMAN TBC1 domain family member 24 (Fragment) OS=Homo sapiens OX=9606 GN=TBC1D24 PE=1 SV=9;tr|A0A2R8Y518|A0A2R8Y518_HUMAN TBC1 domain family member 24 (Fragment) OS=Homo sapiens OX=9606 GN=TBC1D24 PE=1 SV=1;sp|Q9ULP9|TBC24_HUMAN TBC1 domai	7213300	7.07354e+06	6.78951e+06	8.09108e+06	7.28211e+06	7.60177e+06	22.7822	22.754	22.6949	22.9479	22.7959	22.8579	1.09008	0.0884136
A0A2R8Y804;A0A2R8Y543;A0A2R8Y5C3;A0A2R8Y750;A0A2R8Y5Z1;B4DGU4;A0A2R8YCH5;A0A2R8Y7Z0;A0A2R8Y5A3;P35222;A0A2R8Y6G0;A0A2R8Y815;P14923	A0A2R8Y804;A0A2R8Y543;A0A2R8Y5C3;A0A2R8Y750;A0A2R8Y5Z1;B4DGU4;A0A2R8YCH5;A0A2R8Y7Z0;A0A2R8Y5A3;P35222;A0A2R8Y6G0	4;4;4;4;4;4;4;4;4;4;2;1;1	4;4;4;4;4;4;4;4;4;4;2;1;1	4;4;4;4;4;4;4;4;4;4;2;1;1	Catenin beta-1	CTNNB1	tr|A0A2R8Y804|A0A2R8Y804_HUMAN Catenin beta-1 OS=Homo sapiens OX=9606 GN=CTNNB1 PE=1 SV=1;tr|A0A2R8Y543|A0A2R8Y543_HUMAN Catenin beta-1 OS=Homo sapiens OX=9606 GN=CTNNB1 PE=1 SV=1;tr|A0A2R8Y5C3|A0A2R8Y5C3_HUMAN Catenin beta-1 OS=Homo sapiens OX=9606 GN=CTN	9826900	1.00924e+07	1.04297e+07	9.40385e+06	9.51952e+06	9.06968e+06	23.2283	23.2668	23.3142	23.1648	23.1825	23.1126	0.922371	0.0242228
A0A2R8Y544;Q9BR61	A0A2R8Y544;Q9BR61	1;1	1;1	1;1	Acyl-CoA-binding domain-containing protein 6	ACBD6	tr|A0A2R8Y544|A0A2R8Y544_HUMAN Acyl-CoA-binding domain-containing protein 6 OS=Homo sapiens OX=9606 GN=ACBD6 PE=1 SV=1;sp|Q9BR61|ACBD6_HUMAN Acyl-CoA-binding domain-containing protein 6 OS=Homo sapiens OX=9606 GN=ACBD6 PE=1 SV=1	0	0	0	0	0	0	#NUM!	#NUM!	#NUM!	#NUM!	#NUM!	#NUM!	#DIV/0!	#NUM!
A0A2R8Y575;Q8IWE5	A0A2R8Y575;Q8IWE5	6;6	6;6	6;6	Pleckstrin homology domain-containing family M member 2	PLEKHM2	tr|A0A2R8Y575|A0A2R8Y575_HUMAN Pleckstrin homology domain-containing family M member 2 OS=Homo sapiens OX=9606 GN=PLEKHM2 PE=1 SV=1;sp|Q8IWE5|PKHM2_HUMAN Pleckstrin homology domain-containing family M member 2 OS=Homo sapiens OX=9606 GN=PLEKHM2 PE=1 SV=2	3947200	4.10697e+06	4.07481e+06	4.10249e+06	4.03498e+06	3.98232e+06	21.9124	21.9696	21.9583	21.9681	21.9441	21.9252	0.999242	0.96567
A0A2R8Y595;A0A2R8YFL0;P49711;V9GY73;Q8NI51;F5H2V8	A0A2R8Y595;A0A2R8YFL0;P49711	5;5;5;2;2;1	5;5;5;2;2;1	5;5;5;2;2;1	Transcriptional repressor CTCF	CTCF	tr|A0A2R8Y595|A0A2R8Y595_HUMAN Transcriptional repressor CTCF OS=Homo sapiens OX=9606 GN=CTCF PE=1 SV=1;tr|A0A2R8YFL0|A0A2R8YFL0_HUMAN Transcriptional repressor CTCF OS=Homo sapiens OX=9606 GN=CTCF PE=1 SV=1;sp|P49711|CTCF_HUMAN Transcriptional repressor C	5710200	4.12699e+06	4.94036e+06	4.60879e+06	4.4902e+06	4.03327e+06	22.4451	21.9767	22.2362	22.136	22.0983	21.9435	0.888662	0.364983
H0YH87;A0A2R8Y7P6;A0A2R8YDM9;A0A5F9ZHH4;V9GY86;A0A5F9ZI57;A0A2R8Y7E6;A0A2R8Y5A6;A0A5F9ZHX3;A0A5F9ZHW5;Q99700;F8VQP2;F8WB06;A0A5F9ZH85	H0YH87;A0A2R8Y7P6;A0A2R8YDM9;A0A5F9ZHH4;V9GY86;A0A5F9ZI57;A0A2R8Y7E6;A0A2R8Y5A6;A0A5F9ZHX3;A0A5F9ZHW5;Q99700;F8VQP2;F8WB06	15;15;15;15;15;15;15;15;15;15;15;14;13;7	13;13;13;13;13;13;13;13;13;13;13;12;11;7	2;2;2;2;2;2;2;2;2;2;2;1;2;2	Ataxin-2	ATXN2	tr|H0YH87|H0YH87_HUMAN Ataxin-2 OS=Homo sapiens OX=9606 GN=ATXN2 PE=1 SV=2;tr|A0A2R8Y7P6|A0A2R8Y7P6_HUMAN Ataxin-2 OS=Homo sapiens OX=9606 GN=ATXN2 PE=1 SV=1;tr|A0A2R8YDM9|A0A2R8YDM9_HUMAN Ataxin-2 OS=Homo sapiens OX=9606 GN=ATXN2 PE=1 SV=1;tr|A0A5F9ZHH4|A	20947000	2.0048e+07	2.00588e+07	2.12384e+07	2.08601e+07	2.12578e+07	24.3202	24.257	24.2577	24.3402	24.3142	24.3415	1.03771	0.109542
A0A2R8Y8D8;A0A2R8Y5E1;A0A2R8YFD4;Q13191;C9JU85;A0A2R8Y7I2;A0A2R8Y875;C9K048;C9JRB3	A0A2R8Y8D8;A0A2R8Y5E1;A0A2R8YFD4;Q13191;C9JU85;A0A2R8Y7I2	4;4;4;4;2;2;1;1;1	1;1;1;1;1;1;1;1;1	1;1;1;1;1;1;1;1;1	E3 ubiquitin-protein ligase CBL-B	CBLB	tr|A0A2R8Y8D8|A0A2R8Y8D8_HUMAN E3 ubiquitin-protein ligase CBL OS=Homo sapiens OX=9606 GN=CBLB PE=1 SV=1;tr|A0A2R8Y5E1|A0A2R8Y5E1_HUMAN E3 ubiquitin-protein ligase CBL OS=Homo sapiens OX=9606 GN=CBLB PE=1 SV=1;tr|A0A2R8YFD4|A0A2R8YFD4_HUMAN E3 ubiquitin-pr	915000	897419	916999	1.06697e+06	929421	1.02869e+06	19.8034	19.7754	19.8066	20.0251	19.826	19.9724	1.10832	0.13022
P49815;X5D2U8;A0A2R8YGD6;A0A2R8Y7C8;A0A2R8YDR3;A0A2R8Y7X5;A0A2R8YDZ2;H3BMQ0;A0A2R8YGU4;A0A2R8Y5F1;A0A2R8Y6C9;A0A2R8YEJ8;I3L3B1;A0A2R8YGE6;A0A2R8Y5B2;A0A2R8YCR8;H3BQY7	P49815;X5D2U8;A0A2R8YGD6;A0A2R8Y7C8;A0A2R8YDR3;A0A2R8Y7X5;A0A2R8YDZ2;H3BMQ0;A0A2R8YGU4;A0A2R8Y5F1;A0A2R8Y6C9	6;6;6;6;6;6;6;6;6;6;4;2;1;1;1;1;1	6;6;6;6;6;6;6;6;6;6;4;2;1;1;1;1;1	6;6;6;6;6;6;6;6;6;6;4;2;1;1;1;1;1	Tuberin	TSC2	sp|P49815|TSC2_HUMAN Tuberin OS=Homo sapiens OX=9606 GN=TSC2 PE=1 SV=2;tr|X5D2U8|X5D2U8_HUMAN Tuberin (Fragment) OS=Homo sapiens OX=9606 GN=TSC2 PE=1 SV=1;tr|A0A2R8YGD6|A0A2R8YGD6_HUMAN Tuberin OS=Homo sapiens OX=9606 GN=TSC2 PE=1 SV=1;tr|A0A2R8Y7C8|A0A2R8	3039900	3.22667e+06	3.54073e+06	3.49207e+06	3.36019e+06	3.58196e+06	21.5356	21.6216	21.7556	21.7356	21.6801	21.7723	1.06392	0.287652
A0A2R8Y5J4;Q9BYG8	A0A2R8Y5J4;Q9BYG8	1;1	1;1	1;1	Gasdermin-C	GSDMC	tr|A0A2R8Y5J4|A0A2R8Y5J4_HUMAN Gasdermin-C OS=Homo sapiens OX=9606 GN=GSDMC PE=1 SV=1;sp|Q9BYG8|GSDMC_HUMAN Gasdermin-C OS=Homo sapiens OX=9606 GN=GSDMC PE=1 SV=3	0	0	0	0	0	0	#NUM!	#NUM!	#NUM!	#NUM!	#NUM!	#NUM!	#DIV/0!	#NUM!
A0A2R8YFV7;A0A2R8Y5N2;A0A2R8Y5S3;Q92574;A0A2R8YGX7;A0A2R8YD74;Q86WV8;A0A2R8Y7E9;A0A2R8Y6W1;Q59IT9;A0A2R8Y6S1	A0A2R8YFV7;A0A2R8Y5N2;A0A2R8Y5S3;Q92574;A0A2R8YGX7;A0A2R8YD74;Q86WV8;A0A2R8Y7E9;A0A2R8Y6W1;Q59IT9;A0A2R8Y6S1	2;2;2;2;1;1;1;1;1;1;1	2;2;2;2;1;1;1;1;1;1;1	2;2;2;2;1;1;1;1;1;1;1	Hamartin	TSC1	tr|A0A2R8YFV7|A0A2R8YFV7_HUMAN Hamartin OS=Homo sapiens OX=9606 GN=TSC1 PE=1 SV=1;tr|A0A2R8Y5N2|A0A2R8Y5N2_HUMAN Hamartin OS=Homo sapiens OX=9606 GN=TSC1 PE=1 SV=1;tr|A0A2R8Y5S3|A0A2R8Y5S3_HUMAN Hamartin OS=Homo sapiens OX=9606 GN=TSC1 PE=1 SV=1;sp|Q92574|	2979800	2.79775e+06	2.75699e+06	2.86397e+06	2.69664e+06	2.8514e+06	21.5068	21.4158	21.3947	21.4496	21.3627	21.4432	0.985644	0.667576
A0A2R8Y5P7;P49590;A0A2R8Y6I1;A0A2R8Y3N3;D6RB22;D6RJE6;B4DQ67;A0A2R8Y5E8;A0A2R8Y4X6	A0A2R8Y5P7;P49590;A0A2R8Y6I1;A0A2R8Y3N3;D6RB22;D6RJE6;B4DQ67	24;24;23;22;17;14;14;8;7	17;17;16;15;12;9;9;6;5	17;17;16;15;12;9;9;6;5	Probable histidine--tRNA ligase, mitochondrial	HARS2	tr|A0A2R8Y5P7|A0A2R8Y5P7_HUMAN Histidine--tRNA ligase OS=Homo sapiens OX=9606 GN=HARS2 PE=1 SV=1;sp|P49590|SYHM_HUMAN Histidine--tRNA ligase, mitochondrial OS=Homo sapiens OX=9606 GN=HARS2 PE=1 SV=1;tr|A0A2R8Y6I1|A0A2R8Y6I1_HUMAN Histidine--tRNA ligase OS=	66093000	6.43424e+07	6.74458e+07	6.56119e+07	6.53581e+07	6.47993e+07	25.978	25.9393	26.0072	25.9675	25.9619	25.9495	0.989328	0.524162
A0A2R8Y5Q7;F8W1P7;A0A2R8YD71;P49281	A0A2R8Y5Q7;F8W1P7;A0A2R8YD71;P49281	1;1;1;1	1;1;1;1	1;1;1;1	Natural resistance-associated macrophage protein 2	SLC11A2	tr|A0A2R8Y5Q7|A0A2R8Y5Q7_HUMAN Natural resistance-associated macrophage protein 2 (Fragment) OS=Homo sapiens OX=9606 GN=SLC11A2 PE=1 SV=1;tr|F8W1P7|F8W1P7_HUMAN Natural resistance-associated macrophage protein 2 OS=Homo sapiens OX=9606 GN=SLC11A2 PE=1 SV=1	1726100	1.72641e+06	1.79468e+06	1.71177e+06	1.77255e+06	1.88494e+06	20.7191	20.7193	20.7753	20.7071	20.7574	20.8461	1.02326	0.526018
Q15813;A0A2R8Y5Q8;A0A2R8YHI9;A0A2R8Y7E7;A0A2R8Y6Q1;A0A2U3TZJ6;A0A2R8YFL4;A0A2R8Y4V6;A0A2R8YER9;A0A2R8Y809;A0A2R8Y784;A0A2R8Y6L2;A0A2R8Y4E7;A0A2R8Y897;A0A2R8YFM3;A0A2R8Y4P2;A0A2R8Y6G3;A0A2R8Y787;A0A2R8Y5H6;A0A2R8YF12;A0A2R8Y7H8;A0A2R8YFG9	Q15813;A0A2R8Y5Q8;A0A2R8YHI9;A0A2R8Y7E7;A0A2R8Y6Q1;A0A2U3TZJ6;A0A2R8YFL4	20;20;19;19;18;16;12;7;6;6;5;4;3;3;2;2;2;2;2;1;1;1	20;20;19;19;18;16;12;7;6;6;5;4;3;3;2;2;2;2;2;1;1;1	20;20;19;19;18;16;12;7;6;6;5;4;3;3;2;2;2;2;2;1;1;1	Tubulin-specific chaperone E	TBCE	sp|Q15813|TBCE_HUMAN Tubulin-specific chaperone E OS=Homo sapiens OX=9606 GN=TBCE PE=1 SV=1;tr|A0A2R8Y5Q8|A0A2R8Y5Q8_HUMAN Tubulin-folding cofactor E OS=Homo sapiens OX=9606 GN=TBCE PE=1 SV=1;tr|A0A2R8YHI9|A0A2R8YHI9_HUMAN Tubulin-folding cofactor E OS=Hom	73712000	8.12877e+07	8.10914e+07	8.32161e+07	8.13298e+07	8.36062e+07	26.1354	26.2765	26.273	26.3104	26.2773	26.3171	1.05109	0.252091
A0A2R8Y5S7;P35241;A0A2R8Y7M3;A0A2R8Y5P0;A0A2R8Y4H6;E9PKN5	A0A2R8Y5S7;P35241;A0A2R8Y7M3	42;42;40;7;5;1	23;23;21;4;5;1	19;19;17;0;5;1	Radixin	RDX	tr|A0A2R8Y5S7|A0A2R8Y5S7_HUMAN Radixin OS=Homo sapiens OX=9606 GN=RDX PE=1 SV=1;sp|P35241|RADI_HUMAN Radixin OS=Homo sapiens OX=9606 GN=RDX PE=1 SV=1;tr|A0A2R8Y7M3|A0A2R8Y7M3_HUMAN Radixin OS=Homo sapiens OX=9606 GN=RDX PE=1 SV=1	131850000	1.35525e+08	1.2695e+08	1.44071e+08	1.425e+08	1.44755e+08	26.9743	27.014	26.9197	27.1022	27.0864	27.109	1.09383	0.0352397
A0A2R8Y5V9;A0A2R8YH90;A0A2R8YGX3;A0A2R8YHD2;A0A2R8YEU4;A0A590UJB9;A0A590UK79;A0A5F9UKJ4;A0A494BX66;A0A590UJT6;Q2TAC2	A0A2R8Y5V9;A0A2R8YH90;A0A2R8YGX3;A0A2R8YHD2;A0A2R8YEU4	44;38;37;33;26;7;7;1;1;1;1	2;2;0;2;0;0;0;0;0;0;0	1;1;0;1;0;0;0;0;0;0;0			tr|A0A2R8Y5V9|A0A2R8Y5V9_HUMAN Tropomyosin alpha-4 chain OS=Homo sapiens OX=9606 GN=TPM4 PE=1 SV=1;tr|A0A2R8YH90|A0A2R8YH90_HUMAN Tropomyosin alpha-4 chain (Fragment) OS=Homo sapiens OX=9606 GN=TPM4 PE=1 SV=1;tr|A0A2R8YGX3|A0A2R8YGX3_HUMAN Tropomyosin alph	501830	419409	444814	499011	453646	459764	18.9368	18.678	18.7628	18.9287	18.7912	18.8105	1.03394	0.599438
A0A2R8Y602;A0A2R8YDH5	A0A2R8Y602	9;4	1;1	0;0			tr|A0A2R8Y602|A0A2R8Y602_HUMAN Caseinolytic peptidase B protein homolog (Fragment) OS=Homo sapiens OX=9606 GN=CLPB PE=1 SV=1	0	0	0	0	0	0	#NUM!	#NUM!	#NUM!	#NUM!	#NUM!	#NUM!	#DIV/0!	#NUM!
A0A2R8Y635;Q9H7F0;A0A2R8YDN7;H7C1U7	A0A2R8Y635;Q9H7F0;A0A2R8YDN7	23;23;21;3	23;23;21;3	23;23;21;3	Probable cation-transporting ATPase 13A3	ATP13A3	tr|A0A2R8Y635|A0A2R8Y635_HUMAN Polyamine-transporting ATPase 13A3 OS=Homo sapiens OX=9606 GN=ATP13A3 PE=1 SV=2;sp|Q9H7F0|AT133_HUMAN Polyamine-transporting ATPase 13A3 OS=Homo sapiens OX=9606 GN=ATP13A3 PE=1 SV=4;tr|A0A2R8YDN7|A0A2R8YDN7_HUMAN Polyamine-tr	42848000	4.63625e+07	4.84891e+07	4.59869e+07	4.73824e+07	4.79327e+07	25.3527	25.4665	25.5312	25.4547	25.4978	25.5145	1.02616	0.541071
A0A2R8Y651;Q8TF64	A0A2R8Y651;Q8TF64	7;7	7;7	6;6	PDZ domain-containing protein GIPC3	GIPC3	tr|A0A2R8Y651|A0A2R8Y651_HUMAN PDZ domain-containing protein GIPC3 OS=Homo sapiens OX=9606 GN=GIPC3 PE=1 SV=1;sp|Q8TF64|GIPC3_HUMAN PDZ domain-containing protein GIPC3 OS=Homo sapiens OX=9606 GN=GIPC3 PE=1 SV=1	10473000	1.05543e+07	9.70121e+06	1.04334e+07	9.7935e+06	9.94745e+06	23.3202	23.3313	23.2097	23.3147	23.2234	23.2459	0.981964	0.619843
A0A2R8Y653;Q9BZX2	A0A2R8Y653;Q9BZX2	4;4	4;4	4;4	Uridine-cytidine kinase 2	UCK2	tr|A0A2R8Y653|A0A2R8Y653_HUMAN Uridine/cytidine kinase OS=Homo sapiens OX=9606 GN=UCK2 PE=1 SV=1;sp|Q9BZX2|UCK2_HUMAN Uridine-cytidine kinase 2 OS=Homo sapiens OX=9606 GN=UCK2 PE=1 SV=1	6919100	5.18383e+06	5.92269e+06	4.75212e+06	5.10886e+06	4.82329e+06	22.7222	22.3056	22.4978	22.1801	22.2846	22.2016	0.814633	0.132517
A0A2R8Y7W8;A0A2R8Y6W5;Q16626	A0A2R8Y7W8;A0A2R8Y6W5;Q16626	2;2;2	2;2;2	2;2;2	Male-enhanced antigen 1	MEA1	tr|A0A2R8Y7W8|A0A2R8Y7W8_HUMAN Male-enhanced antigen 1 OS=Homo sapiens OX=9606 GN=MEA1 PE=1 SV=1;tr|A0A2R8Y6W5|A0A2R8Y6W5_HUMAN Male-enhanced antigen 1 OS=Homo sapiens OX=9606 GN=MEA1 PE=1 SV=1;sp|Q16626|MEA1_HUMAN Male-enhanced antigen 1 OS=Homo sapiens O	6875500	7.3959e+06	8.46742e+06	7.11406e+06	7.0242e+06	7.2703e+06	22.713	22.8183	23.0135	22.7622	22.7439	22.7936	0.941498	0.452137
A0A2R8Y793;A0A2R8YEA7;G5E9R0;A0A6Q8PH58;A0A2R8YGF8;C9JUM1;C9JZR7;C9JTX5;A0A6Q8PGD7;F8WCH0	A0A2R8Y793	34;15;12;12;12;11;11;9;3;2	1;0;0;0;0;0;0;0;0;0	1;0;0;0;0;0;0;0;0;0			tr|A0A2R8Y793|A0A2R8Y793_HUMAN Actin, cytoplasmic 1 (Fragment) OS=Homo sapiens OX=9606 GN=ACTB PE=1 SV=1	1949300	2.2619e+06	2.49302e+06	1.79611e+06	2.07844e+06	2.10232e+06	20.8945	21.1091	21.2495	20.7764	20.9871	21.0035	0.891509	0.276436
F5GXF5;E7ETD6;E9PE19;A0A2R8Y7Q1;Q12830;A0A0A0MR81	F5GXF5;E7ETD6;E9PE19;A0A2R8Y7Q1;Q12830;A0A0A0MR81	4;4;4;4;4;2	4;4;4;4;4;2	4;4;4;4;4;2	Nucleosome-remodeling factor subunit BPTF	BPTF	tr|F5GXF5|F5GXF5_HUMAN Nucleosome-remodeling factor subunit BPTF (Fragment) OS=Homo sapiens OX=9606 GN=BPTF PE=1 SV=2;tr|E7ETD6|E7ETD6_HUMAN Nucleosome-remodeling factor subunit BPTF (Fragment) OS=Homo sapiens OX=9606 GN=BPTF PE=1 SV=3;tr|E9PE19|E9PE19_HUM	2122000	1.66702e+06	1.59779e+06	1.90869e+06	1.69358e+06	1.65641e+06	21.017	20.6688	20.6077	20.8641	20.6916	20.6596	0.976213	0.866926
A0A2R8Y7Q9;Q9Y5P4;A0A2R8Y5S9;A0A2R8Y5H3;A0A2R8YEK8;A0A2R8YE18;A0A2R8Y7C5;A0A2U3TZL3;A0A2R8YFI2;A0A2R8YEA4;A0A2R8YE59;A0A2R8YCI0;A0A2R8YFA1;A0A2R8YDX6;A0A2R8Y773;H0Y9J1	A0A2R8Y7Q9;Q9Y5P4;A0A2R8Y5S9;A0A2R8Y5H3;A0A2R8YEK8;A0A2R8YE18;A0A2R8Y7C5;A0A2U3TZL3;A0A2R8YFI2;A0A2R8YEA4;A0A2R8YE59	19;19;18;17;17;17;17;14;13;13;12;9;8;3;2;2	19;19;18;17;17;17;17;14;13;13;12;9;8;3;2;2	19;19;18;17;17;17;17;14;13;13;12;9;8;3;2;2	Collagen type IV alpha-3-binding protein	COL4A3BP	tr|A0A2R8Y7Q9|A0A2R8Y7Q9_HUMAN Ceramide transfer protein OS=Homo sapiens OX=9606 GN=CERT1 PE=1 SV=1;sp|Q9Y5P4|CERT_HUMAN Ceramide transfer protein OS=Homo sapiens OX=9606 GN=CERT1 PE=1 SV=1;tr|A0A2R8Y5S9|A0A2R8Y5S9_HUMAN Ceramide transfer protein OS=Homo s	59045000	6.39534e+07	6.94274e+07	5.92858e+07	6.18516e+07	5.95099e+07	25.8153	25.9305	26.049	25.8212	25.8823	25.8266	0.938789	0.320114
Q13136;A0A2R8Y7R9;E9PJZ7;O75334;G3V200;H0YHK3;H0YDW2;H0YEF9;A0A1B0GVT3;B1APN9;H0YH95;E9PPF6;O75335;H0YD72;H0YHJ4;H0YIJ4;R4GN36;M0QZB5;E9PID5;F8VYK7;R4GNF1;A0A3B3ITS2;F8VWR9	Q13136;A0A2R8Y7R9	15;15;7;6;6;5;4;4;3;3;3;3;3;2;2;2;2;2;2;1;1;1;1	15;15;7;6;6;5;4;4;3;3;3;3;3;2;2;2;2;2;2;1;1;1;1	12;12;5;4;4;4;3;3;2;1;3;2;1;1;1;1;0;1;2;1;0;1;0	Liprin-alpha-1	PPFIA1	sp|Q13136|LIPA1_HUMAN Liprin-alpha-1 OS=Homo sapiens OX=9606 GN=PPFIA1 PE=1 SV=1;tr|A0A2R8Y7R9|A0A2R8Y7R9_HUMAN Liprin-alpha-1 (Fragment) OS=Homo sapiens OX=9606 GN=PPFIA1 PE=1 SV=1	16737000	1.63204e+07	1.63308e+07	1.7937e+07	1.75694e+07	1.82341e+07	23.9965	23.9602	23.9611	24.0964	24.0666	24.1201	1.08812	0.00417218
P62263;A0A2R8Y811;E5RH77	P62263;A0A2R8Y811;E5RH77	11;11;7	11;11;7	11;11;7	40S ribosomal protein S14	RPS14	sp|P62263|RS14_HUMAN 40S ribosomal protein S14 OS=Homo sapiens OX=9606 GN=RPS14 PE=1 SV=3;tr|A0A2R8Y811|A0A2R8Y811_HUMAN 40S ribosomal protein S14 (Fragment) OS=Homo sapiens OX=9606 GN=RPS14 PE=1 SV=1;tr|E5RH77|E5RH77_HUMAN 40S ribosomal protein S14 OS=Hom	126750000	1.21796e+08	1.2818e+08	1.43347e+08	1.39687e+08	1.46009e+08	26.9174	26.8599	26.9336	27.0949	27.0576	27.1215	1.13887	0.00331515
A0A2R8Y840;Q9HCK8;H0YJG4;A0A2R8YFI9;A0A2R8Y808;A0A2R8Y4P3	A0A2R8Y840;Q9HCK8;H0YJG4	3;3;2;1;1;1	2;2;1;0;1;1	2;2;1;0;1;1	Chromodomain-helicase-DNA-binding protein 8	CHD8	tr|A0A2R8Y840|A0A2R8Y840_HUMAN DNA helicase (Fragment) OS=Homo sapiens OX=9606 GN=CHD8 PE=1 SV=1;sp|Q9HCK8|CHD8_HUMAN Chromodomain-helicase-DNA-binding protein 8 OS=Homo sapiens OX=9606 GN=CHD8 PE=1 SV=5;tr|H0YJG4|H0YJG4_HUMAN Chromodomain-helicase-DNA-bin	0	0	0	0	0	0	#NUM!	#NUM!	#NUM!	#NUM!	#NUM!	#NUM!	#DIV/0!	#NUM!
E7ETK0;A0A2R8Y849;A0A2R8YD14;P62847;A0A2R8Y8A0	E7ETK0;A0A2R8Y849;A0A2R8YD14;P62847;A0A2R8Y8A0	8;8;8;8;5	8;8;8;8;5	8;8;8;8;5	40S ribosomal protein S24	RPS24	tr|E7ETK0|E7ETK0_HUMAN 40S ribosomal protein S24 OS=Homo sapiens OX=9606 GN=RPS24 PE=1 SV=1;tr|A0A2R8Y849|A0A2R8Y849_HUMAN 40S ribosomal protein S24 OS=Homo sapiens OX=9606 GN=RPS24 PE=1 SV=1;tr|A0A2R8YD14|A0A2R8YD14_HUMAN 40S ribosomal protein S24 OS=Homo	163140000	1.73585e+08	1.66106e+08	1.9613e+08	2.10048e+08	1.88425e+08	27.2815	27.3711	27.3075	27.5472	27.6461	27.4894	1.18251	0.0171144
A0A2R8Y852;A0A2R8YDI1;P39880;A0A2R8Y8D0;O14529	A0A2R8Y852;A0A2R8YDI1;P39880	14;13;13;2;1	2;1;2;0;0	2;1;2;0;0	Homeobox protein cut-like 1	CUX1	tr|A0A2R8Y852|A0A2R8Y852_HUMAN Homeobox protein cut-like OS=Homo sapiens OX=9606 GN=CUX1 PE=1 SV=1;tr|A0A2R8YDI1|A0A2R8YDI1_HUMAN Homeobox protein cut-like OS=Homo sapiens OX=9606 GN=CUX1 PE=1 SV=1;sp|P39880|CUX1_HUMAN Homeobox protein cut-like 1 OS=Homo s	1676400	1.67301e+06	1.63616e+06	1.62094e+06	1.61392e+06	1.51299e+06	20.6769	20.674	20.6419	20.6284	20.6221	20.529	0.952321	0.146803
Q969G3;B4DGM3;A0A2R8Y855;A0A2R8Y765;A0A2R8Y4T4;A0A2R8Y7I9;A0A2U3TZQ7;A0A2R8Y7U4;J3QKS7;A0A2R8YES3;J3QR61;A0A2R8YD78;J3KT85;J3QKX6;A0A2R8YEB8;A0A2R8YFC8;J3QL66;A0A2R8YDQ4	Q969G3;B4DGM3;A0A2R8Y855;A0A2R8Y765;A0A2R8Y4T4;A0A2R8Y7I9;A0A2U3TZQ7;A0A2R8Y7U4;J3QKS7;A0A2R8YES3;J3QR61	12;12;12;11;11;11;11;11;11;10;9;4;4;3;3;2;1;1	12;12;12;11;11;11;11;11;11;10;9;4;4;3;3;2;1;1	12;12;12;11;11;11;11;11;11;10;9;4;4;3;3;2;1;1	SWI/SNF-related matrix-associated actin-dependent regulator of chromatin subfamily E member 1	SMARCE1	sp|Q969G3|SMCE1_HUMAN SWI/SNF-related matrix-associated actin-dependent regulator of chromatin subfamily E member 1 OS=Homo sapiens OX=9606 GN=SMARCE1 PE=1 SV=2;tr|B4DGM3|B4DGM3_HUMAN SWI/SNF-related matrix-associated actin-dependent regulator of chromatin	16965000	1.84357e+07	1.93891e+07	1.89309e+07	1.90569e+07	1.93716e+07	24.0161	24.136	24.2087	24.1742	24.1838	24.2074	1.0469	0.348055
P08237;A0A2R8Y891;F8VZI0	P08237;A0A2R8Y891;F8VZI0	4;4;2	1;1;1	1;1;1	ATP-dependent 6-phosphofructokinase, muscle type	PFKM	sp|P08237|PFKAM_HUMAN ATP-dependent 6-phosphofructokinase, muscle type OS=Homo sapiens OX=9606 GN=PFKM PE=1 SV=2;tr|A0A2R8Y891|A0A2R8Y891_HUMAN ATP-dependent 6-phosphofructokinase OS=Homo sapiens OX=9606 GN=PFKM PE=1 SV=1;tr|F8VZI0|F8VZI0_HUMAN ATP-depende	488580	431458	498190	449787	471528	443420	18.8982	18.7189	18.9263	18.7789	18.847	18.7583	0.962282	0.511327
Q5T2H3;Q5T2H0;Q5T2H4;A0A2R8YCJ8;Q9NVV5	Q5T2H3;Q5T2H0;Q5T2H4;A0A2R8YCJ8;Q9NVV5	1;1;1;1;1	1;1;1;1;1	1;1;1;1;1	Androgen-induced gene 1 protein	AIG1	tr|Q5T2H3|Q5T2H3_HUMAN Androgen-induced gene 1 protein (Fragment) OS=Homo sapiens OX=9606 GN=AIG1 PE=1 SV=8;tr|Q5T2H0|Q5T2H0_HUMAN Androgen-induced gene 1 protein (Fragment) OS=Homo sapiens OX=9606 GN=AIG1 PE=1 SV=1;tr|Q5T2H4|Q5T2H4_HUMAN Androgen-induced	0	0	0	0	0	0	#NUM!	#NUM!	#NUM!	#NUM!	#NUM!	#NUM!	#DIV/0!	#NUM!
Q5TBB1;A0A2R8YGP2;A0A2R8YCX2;A0A2R8Y7R8;A0A2R8Y6Y1;A0A2R8Y6Q6;A0A2R8YCJ4;A0A087WZJ6;A0A2R8Y761;A0A087WXR7;A0A2R8Y6M7;A0A2R8YEH2;A0A2R8Y883;A0A2R8YCP1;A0A2R8Y687;A0A2R8Y4S2;A0A2R8Y7Q3;A0A2R8YE60;A0A2R8YEC1;A0A2R8Y459;A0A2R8YEB4;A0A2R8YEU9;A0A2R8Y4Y9;A0A2R8YEQ4;A0A2R8Y7A3	Q5TBB1;A0A2R8YGP2;A0A2R8YCX2;A0A2R8Y7R8;A0A2R8Y6Y1;A0A2R8Y6Q6;A0A2R8YCJ4;A0A087WZJ6;A0A2R8Y761;A0A087WXR7;A0A2R8Y6M7;A0A2R8YEH2;A0A2R8Y883;A0A2R8YCP1;A0A2R8Y687;A0A2R8Y4S2;A0A2R8Y7Q3;A0A2R8YE60;A0A2R8YEC1;A0A2R8Y459;A0A2R8YEB4;A0A2R8YEU9	9;9;9;8;8;8;8;8;8;8;7;7;7;7;7;7;6;6;6;6;5;5;2;1;1	9;9;9;8;8;8;8;8;8;8;7;7;7;7;7;7;6;6;6;6;5;5;2;1;1	9;9;9;8;8;8;8;8;8;8;7;7;7;7;7;7;6;6;6;6;5;5;2;1;1	Ribonuclease H2 subunit B	RNASEH2B	sp|Q5TBB1|RNH2B_HUMAN Ribonuclease H2 subunit B OS=Homo sapiens OX=9606 GN=RNASEH2B PE=1 SV=1;tr|A0A2R8YGP2|A0A2R8YGP2_HUMAN Ribonuclease H2 subunit B OS=Homo sapiens OX=9606 GN=RNASEH2B PE=1 SV=1;tr|A0A2R8YCX2|A0A2R8YCX2_HUMAN Ribonuclease H2 subunit B OS	22285000	2.56447e+07	2.40612e+07	2.43838e+07	2.39466e+07	2.35477e+07	24.4096	24.6122	24.5202	24.5394	24.5133	24.4891	0.998434	0.999567
P68400;E7EU96;A0A2R8YD58;A0A2R8YF43;A0A2R8Y5A0;A0A2R8YFU2;Q8NEV1;A0A2R8YDP2;A0A2R8Y4D6;A0A2R8Y4H0;V9GYA2;A0A2R8YEW1;A0A2R8YDY7;A0A2R8YCK2;A0A2R8Y7T1;A0A087WY74;A0A2R8YF47;V9GY80;A0A2R8YEL7;A0A2R8Y797;A0A2R8Y3W6;V9GYW6;A0A2R8YCC9	P68400;E7EU96;A0A2R8YD58;A0A2R8YF43;A0A2R8Y5A0;A0A2R8YFU2;Q8NEV1;A0A2R8YDP2;A0A2R8Y4D6;A0A2R8Y4H0	16;16;16;15;15;13;12;12;9;9;7;6;6;4;3;3;3;3;3;3;3;1;1	16;16;16;15;15;13;12;12;9;9;7;6;6;4;3;3;3;3;3;3;3;1;1	16;16;16;15;15;13;12;12;9;9;7;6;6;4;3;3;3;3;3;3;3;1;1	Casein kinase II subunit alpha;Casein kinase II subunit alpha 3	CSNK2A1;CSNK2A3	sp|P68400|CSK21_HUMAN Casein kinase II subunit alpha OS=Homo sapiens OX=9606 GN=CSNK2A1 PE=1 SV=1;tr|E7EU96|E7EU96_HUMAN Casein kinase II subunit alpha OS=Homo sapiens OX=9606 GN=CSNK2A1 PE=1 SV=1;tr|A0A2R8YD58|A0A2R8YD58_HUMAN Casein kinase II subunit alp	42338000	3.95206e+07	4.12758e+07	4.1909e+07	4.10614e+07	4.1132e+07	25.3354	25.2361	25.2988	25.3208	25.2913	25.2938	1.00786	0.729957
A0A2R8YDB8;H7BXF5;Q9H0E3	A0A2R8YDB8;H7BXF5;Q9H0E3	1;1;1	1;1;1	1;1;1	Histone deacetylase complex subunit SAP130	SAP130	tr|A0A2R8YDB8|A0A2R8YDB8_HUMAN Histone deacetylase complex subunit SAP130 OS=Homo sapiens OX=9606 GN=SAP130 PE=1 SV=1;tr|H7BXF5|H7BXF5_HUMAN Histone deacetylase complex subunit SAP130 OS=Homo sapiens OX=9606 GN=SAP130 PE=1 SV=1;sp|Q9H0E3|SP130_HUMAN Histon	0	0	0	0	0	0	#NUM!	#NUM!	#NUM!	#NUM!	#NUM!	#NUM!	#DIV/0!	#NUM!
A0A2R8YDQ9;Q9P2R7;A0A2R8Y6Y7;Q5T9Q5;A0A0U1RQF8;A0A2R8Y5P6;A0A2R8Y6E6;A0A0U1RQL1;Q5T9Q8;A0A0U1RRI1;A0A0U1RQU7;A0A2R8Y5P4	A0A2R8YDQ9;Q9P2R7;A0A2R8Y6Y7;Q5T9Q5;A0A0U1RQF8;A0A2R8Y5P6;A0A2R8Y6E6	24;24;23;16;12;12;12;5;5;3;2;2	24;24;23;16;12;12;12;5;5;3;2;2	24;24;23;16;12;12;12;5;5;3;2;2	Succinyl-CoA ligase [ADP-forming] subunit beta, mitochondrial	SUCLA2	tr|A0A2R8YDQ9|A0A2R8YDQ9_HUMAN Succinate--CoA ligase [ADP-forming] subunit beta, mitochondrial OS=Homo sapiens OX=9606 GN=SUCLA2 PE=1 SV=1;sp|Q9P2R7|SUCB1_HUMAN Succinate--CoA ligase [ADP-forming] subunit beta, mitochondrial OS=Homo sapiens OX=9606 GN=SUCL	149710000	1.40704e+08	1.52605e+08	1.49288e+08	1.50396e+08	1.46009e+08	27.1576	27.0681	27.1852	27.1535	27.1642	27.1215	1.00603	0.821104
A0A2R8YDR8;Q9BZD2	A0A2R8YDR8;Q9BZD2	2;2	2;2	2;2	Equilibrative nucleoside transporter 3	SLC29A3	tr|A0A2R8YDR8|A0A2R8YDR8_HUMAN Equilibrative nucleoside transporter 3 OS=Homo sapiens OX=9606 GN=SLC29A3 PE=1 SV=1;sp|Q9BZD2|S29A3_HUMAN Equilibrative nucleoside transporter 3 OS=Homo sapiens OX=9606 GN=SLC29A3 PE=1 SV=3	364580	454579	564961	374050	405128	418807	18.4759	18.7942	19.1078	18.5129	18.628	18.6759	0.865521	0.414991
A0A2R8YE63;Q12929;A0A2R8Y4W2;F5H0R8;F5GYM8;F5H3Q6;F5H1B5;H0YFG1;F5H2B8	A0A2R8YE63;Q12929;A0A2R8Y4W2	10;10;9;3;2;2;1;1;1	10;10;9;3;2;2;1;1;1	10;10;9;3;2;2;1;1;1	Epidermal growth factor receptor kinase substrate 8	EPS8	tr|A0A2R8YE63|A0A2R8YE63_HUMAN Epidermal growth factor receptor kinase substrate 8 OS=Homo sapiens OX=9606 GN=EPS8 PE=1 SV=1;sp|Q12929|EPS8_HUMAN Epidermal growth factor receptor kinase substrate 8 OS=Homo sapiens OX=9606 GN=EPS8 PE=1 SV=1;tr|A0A2R8Y4W2|A0	1287200	1.53444e+06	1.62323e+06	1.45576e+06	1.56342e+06	1.51932e+06	20.2958	20.5493	20.6304	20.4733	20.5763	20.535	1.02106	0.757989
D6RHI7;D6RG18;A0A2R8YEM2;P51946	D6RHI7;D6RG18;A0A2R8YEM2;P51946	2;2;2;2	2;2;2;2	2;2;2;2	Cyclin-H	CCNH	tr|D6RHI7|D6RHI7_HUMAN Cyclin-H OS=Homo sapiens OX=9606 GN=CCNH PE=1 SV=1;tr|D6RG18|D6RG18_HUMAN Cyclin-H OS=Homo sapiens OX=9606 GN=CCNH PE=1 SV=1;tr|A0A2R8YEM2|A0A2R8YEM2_HUMAN Cyclin-H OS=Homo sapiens OX=9606 GN=CCNH PE=1 SV=1;sp|P51946|CCNH_HUMAN Cycli	5998800	6.79987e+06	6.42064e+06	6.77799e+06	6.62339e+06	6.55412e+06	22.5162	22.6971	22.6143	22.6924	22.6591	22.644	1.0383	0.397875
O15050;A0A2R8YEM9;A0A2R8Y8A3	O15050;A0A2R8YEM9;A0A2R8Y8A3	3;3;2	3;3;2	3;3;2	TPR and ankyrin repeat-containing protein 1	TRANK1	sp|O15050|TRNK1_HUMAN TPR and ankyrin repeat-containing protein 1 OS=Homo sapiens OX=9606 GN=TRANK1 PE=2 SV=4;tr|A0A2R8YEM9|A0A2R8YEM9_HUMAN TPR and ankyrin repeat-containing protein 1 OS=Homo sapiens OX=9606 GN=TRANK1 PE=1 SV=1;tr|A0A2R8Y8A3|A0A2R8Y8A3_HU	10053000	1.05169e+07	5.31973e+06	9.4469e+06	8.36047e+06	8.16062e+06	23.2611	23.3262	22.3429	23.1714	22.9952	22.9602	1.00303	0.8572
H7BZY9;A0A2R8YEZ7;A0A2U3TZT9;C9J1D1;Q8WTS1	H7BZY9;A0A2R8YEZ7;A0A2U3TZT9;C9J1D1;Q8WTS1	1;1;1;1;1	1;1;1;1;1	1;1;1;1;1	1-acylglycerol-3-phosphate O-acyltransferase ABHD5	ABHD5	tr|H7BZY9|H7BZY9_HUMAN 1-acylglycerol-3-phosphate O-acyltransferase ABHD5 (Fragment) OS=Homo sapiens OX=9606 GN=ABHD5 PE=1 SV=2;tr|A0A2R8YEZ7|A0A2R8YEZ7_HUMAN 1-acylglycerol-3-phosphate O-acyltransferase ABHD5 OS=Homo sapiens OX=9606 GN=ABHD5 PE=1 SV=1;tr|	1953400	1.87314e+06	1.99475e+06	1.81797e+06	1.82053e+06	1.81674e+06	20.8976	20.837	20.9278	20.7939	20.7959	20.7929	0.937118	0.0729086
A0A2R8YF87;Q96AX1;H3BMM5;A0A2R8Y5U3;F5H6Y0;F5H2X5;F5H7N5	A0A2R8YF87;Q96AX1;H3BMM5	13;13;11;5;4;2;1	13;13;11;5;4;2;1	13;13;11;5;4;2;1	Vacuolar protein sorting-associated protein 33A	VPS33A	tr|A0A2R8YF87|A0A2R8YF87_HUMAN Vacuolar protein sorting-associated protein 33A OS=Homo sapiens OX=9606 GN=VPS33A PE=1 SV=1;sp|Q96AX1|VP33A_HUMAN Vacuolar protein sorting-associated protein 33A OS=Homo sapiens OX=9606 GN=VPS33A PE=1 SV=1;tr|H3BMM5|H3BMM5_HU	15659000	1.63952e+07	1.69751e+07	1.56537e+07	1.57421e+07	1.58706e+07	23.9005	23.9668	24.0169	23.9	23.9081	23.9199	0.964044	0.260746
A0A2R8YFA9;O94851;E9PKW5;E9PJB0;E9PRE0;E9PL42;E9PNC3;E9PKI3;Q6ZW33	A0A2R8YFA9;O94851	3;2;1;1;1;1;1;1;1	2;1;1;1;1;1;1;1;1	2;1;1;1;1;1;1;1;1	Protein-methionine sulfoxide oxidase MICAL2	MICAL2	tr|A0A2R8YFA9|A0A2R8YFA9_HUMAN F-actin monooxygenase OS=Homo sapiens OX=9606 GN=MICAL2 PE=1 SV=1;sp|O94851|MICA2_HUMAN [F-actin]-monooxygenase MICAL2 OS=Homo sapiens OX=9606 GN=MICAL2 PE=1 SV=1	9966500	1.26813e+07	1.43513e+07	1.00501e+07	1.21598e+07	1.0197e+07	23.2487	23.5962	23.7747	23.2607	23.5356	23.2816	0.875882	0.381119
A0A2R8YFB7;Q5QJ74;E9PP54;E9PNS0	A0A2R8YFB7;Q5QJ74;E9PP54;E9PNS0	2;2;1;1	2;2;1;1	2;2;1;1	Tubulin-specific chaperone cofactor E-like protein	TBCEL	tr|A0A2R8YFB7|A0A2R8YFB7_HUMAN TBCEL-TECTA readthrough (Fragment) OS=Homo sapiens OX=9606 GN=TBCEL-TECTA PE=4 SV=1;sp|Q5QJ74|TBCEL_HUMAN Tubulin-specific chaperone cofactor E-like protein OS=Homo sapiens OX=9606 GN=TBCEL PE=1 SV=2;tr|E9PP54|E9PP54_HUMAN Tu	736210	544197	564060	635054	574073	597733	19.4898	19.0538	19.1055	19.2765	19.1309	19.1891	0.979611	0.912759
A0A2R8YFG2;Q96T66	A0A2R8YFG2;Q96T66	2;2	2;2	2;2	Nicotinamide/nicotinic acid mononucleotide adenylyltransferase 3	NMNAT3	tr|A0A2R8YFG2|A0A2R8YFG2_HUMAN Nicotinamide-nucleotide adenylyltransferase OS=Homo sapiens OX=9606 GN=NMNAT3 PE=1 SV=1;sp|Q96T66|NMNA3_HUMAN Nicotinamide/nicotinic acid mononucleotide adenylyltransferase 3 OS=Homo sapiens OX=9606 GN=NMNAT3 PE=1 SV=2	3416700	2.43396e+06	2.56635e+06	2.39929e+06	2.46617e+06	2.48301e+06	21.7042	21.2149	21.2913	21.1942	21.2338	21.2437	0.87305	0.358726
A0A2R8YFH5;Q15437;Q5QPE1;Q5QPE2;A0A2R8Y633;A0A2R8Y7S7;A0A2R8YF30;G3V5K1;G3V5X8;G3V4Q2	A0A2R8YFH5;Q15437	32;32;14;13;3;3;2;1;1;1	32;32;14;13;3;3;2;1;1;1	29;29;14;10;2;2;1;0;0;0	Protein transport protein Sec23B	SEC23B	tr|A0A2R8YFH5|A0A2R8YFH5_HUMAN Protein transport protein SEC23 OS=Homo sapiens OX=9606 GN=SEC23B PE=1 SV=1;sp|Q15437|SC23B_HUMAN Protein transport protein Sec23B OS=Homo sapiens OX=9606 GN=SEC23B PE=1 SV=2	128070000	1.23787e+08	1.28296e+08	1.29431e+08	1.28967e+08	1.29332e+08	26.9324	26.8833	26.9349	26.9476	26.9424	26.9465	1.01993	0.229266
A0A2R8YFT6;Q92834;H7C4H4;A0A2R8Y414	A0A2R8YFT6;Q92834;H7C4H4;A0A2R8Y414	2;2;1;1	2;2;1;1	2;2;1;1	X-linked retinitis pigmentosa GTPase regulator	RPGR	tr|A0A2R8YFT6|A0A2R8YFT6_HUMAN X-linked retinitis pigmentosa GTPase regulator OS=Homo sapiens OX=9606 GN=RPGR PE=1 SV=1;sp|Q92834|RPGR_HUMAN X-linked retinitis pigmentosa GTPase regulator OS=Homo sapiens OX=9606 GN=RPGR PE=1 SV=2;tr|H7C4H4|H7C4H4_HUMAN X-l	2906600	2.71983e+06	3.08729e+06	2.69604e+06	2.61044e+06	2.75226e+06	21.4709	21.3751	21.5579	21.3624	21.3159	21.3922	0.924833	0.15828
B1ALK7;A0A2R8YG42;Q14155;E7EUY6;E9PDQ5;F6SJA5;E7EU80;C9JDI6;B1ANY6;E7ENL8;C9JAD7	B1ALK7;A0A2R8YG42;Q14155;E7EUY6;E9PDQ5	21;21;18;15;14;4;4;3;3;3;2	21;21;18;15;14;4;4;3;3;3;2	17;17;15;14;12;4;3;2;2;2;2	Rho guanine nucleotide exchange factor 7	ARHGEF7	tr|B1ALK7|B1ALK7_HUMAN Rho guanine nucleotide exchange factor 7 OS=Homo sapiens OX=9606 GN=ARHGEF7 PE=1 SV=1;tr|A0A2R8YG42|A0A2R8YG42_HUMAN Rho guanine nucleotide exchange factor 7 OS=Homo sapiens OX=9606 GN=ARHGEF7 PE=1 SV=1;sp|Q14155|ARHG7_HUMAN Rho guan	58310000	5.8496e+07	5.74933e+07	5.76176e+07	5.71031e+07	5.61147e+07	25.7972	25.8018	25.7769	25.78	25.7671	25.7419	0.980127	0.108302
A0A2R8YGH5;P61966	A0A2R8YGH5;P61966	1;1	1;1	1;1	AP-1 complex subunit sigma-1A	AP1S1	tr|A0A2R8YGH5|A0A2R8YGH5_HUMAN AP complex subunit sigma OS=Homo sapiens OX=9606 GN=AP1S1 PE=1 SV=1;sp|P61966|AP1S1_HUMAN AP-1 complex subunit sigma-1A OS=Homo sapiens OX=9606 GN=AP1S1 PE=1 SV=1	0	0	0	0	0	0	#NUM!	#NUM!	#NUM!	#NUM!	#NUM!	#NUM!	#DIV/0!	#NUM!
A0A2U3TZH3;Q05639;A0A2R8Y488;A0A2R8Y660;A0A2R8YDN5	A0A2U3TZH3;Q05639	29;29;14;13;9	10;10;2;2;2	10;10;2;2;2	Elongation factor 1-alpha 2	EEF1A2	tr|A0A2U3TZH3|A0A2U3TZH3_HUMAN Elongation factor 1-alpha OS=Homo sapiens OX=9606 GN=EEF1A2 PE=1 SV=1;sp|Q05639|EF1A2_HUMAN Elongation factor 1-alpha 2 OS=Homo sapiens OX=9606 GN=EEF1A2 PE=1 SV=1	68931000	7.39095e+07	5.11648e+07	7.02938e+07	6.56382e+07	6.5869e+07	26.0386	26.1393	25.6086	26.0669	25.968	25.9731	1.04018	0.696988
E9PNW4;A0A2U3TZL5;P13987	E9PNW4;A0A2U3TZL5;P13987	2;2;2	2;2;2	2;2;2	CD59 glycoprotein	CD59	tr|E9PNW4|E9PNW4_HUMAN CD59 glycoprotein OS=Homo sapiens OX=9606 PE=1 SV=1;tr|A0A2U3TZL5|A0A2U3TZL5_HUMAN CD59 glycoprotein (Fragment) OS=Homo sapiens OX=9606 GN=CD59 PE=1 SV=1;sp|P13987|CD59_HUMAN CD59 glycoprotein OS=Homo sapiens OX=9606 GN=CD59 PE=1 SV=	6885700	6.78272e+06	6.99372e+06	7.05684e+06	7.27293e+06	7.52644e+06	22.7152	22.6934	22.7376	22.7506	22.7941	22.8435	1.05779	0.0768697
A0A2U3TZV8;Q4KWH8	A0A2U3TZV8;Q4KWH8	1;1	1;1	1;1	1-phosphatidylinositol 4,5-bisphosphate phosphodiesterase eta-1	PLCH1	tr|A0A2U3TZV8|A0A2U3TZV8_HUMAN Phosphoinositide phospholipase C OS=Homo sapiens OX=9606 GN=PLCH1 PE=1 SV=1;sp|Q4KWH8|PLCH1_HUMAN 1-phosphatidylinositol 4,5-bisphosphate phosphodiesterase eta-1 OS=Homo sapiens OX=9606 GN=PLCH1 PE=1 SV=1	5560800	4.92776e+06	4.66707e+06	5.28664e+06	4.93853e+06	4.76659e+06	22.4069	22.2325	22.1541	22.3339	22.2357	22.1845	0.989188	0.888596
P56556;A0A2Y9D025;R4GN43	P56556;A0A2Y9D025;R4GN43	5;5;4	5;5;4	5;5;4	NADH dehydrogenase [ubiquinone] 1 alpha subcomplex subunit 6	NDUFA6	sp|P56556|NDUA6_HUMAN NADH dehydrogenase [ubiquinone] 1 alpha subcomplex subunit 6 OS=Homo sapiens OX=9606 GN=NDUFA6 PE=1 SV=4;tr|A0A2Y9D025|A0A2Y9D025_HUMAN Complex I-B14 OS=Homo sapiens OX=9606 GN=NDUFA6 PE=1 SV=1;tr|R4GN43|R4GN43_HUMAN Complex I-B14 OS=	6339200	4.25612e+06	4.29883e+06	6.18174e+06	5.02611e+06	5.35649e+06	22.5959	22.0211	22.0355	22.5596	22.261	22.3529	1.11214	0.469928
A0A384DVU0;Q8IY17;M0R2C2;M0R2K2;M0QYT1;M0R2H4;M0QYF5;M0QZK5;M0QXH7;A0A2R8Y7E1;Q6ZV29	A0A384DVU0;Q8IY17	25;25;5;4;4;3;2;2;2;2;2	25;25;5;4;4;3;2;2;2;2;2	25;25;5;4;4;3;2;2;2;2;2	Neuropathy target esterase	PNPLA6	tr|A0A384DVU0|A0A384DVU0_HUMAN Patatin-like phospholipase domain-containing protein 6 OS=Homo sapiens OX=9606 GN=PNPLA6 PE=1 SV=1;sp|Q8IY17|PLPL6_HUMAN Patatin-like phospholipase domain-containing protein 6 OS=Homo sapiens OX=9606 GN=PNPLA6 PE=1 SV=3	32942000	3.40724e+07	3.52558e+07	3.36961e+07	3.34848e+07	3.40645e+07	24.9734	25.0221	25.0714	25.0061	24.997	25.0218	0.98998	0.67361
A0A3B3IRI2;P17812;B4E1E0;A0A3B3IRQ8;A0A3B3ITF6;A0A3B3ITB8;A0A3B3ISY3;A0A3B3ITH9	A0A3B3IRI2;P17812;B4E1E0;A0A3B3IRQ8;A0A3B3ITF6;A0A3B3ITB8	37;37;30;26;26;21;7;6	37;37;30;26;26;21;7;6	35;35;28;24;24;19;6;6	CTP synthase 1;CTP synthase	CTPS1	tr|A0A3B3IRI2|A0A3B3IRI2_HUMAN CTP synthase OS=Homo sapiens OX=9606 GN=CTPS1 PE=1 SV=1;sp|P17812|PYRG1_HUMAN CTP synthase 1 OS=Homo sapiens OX=9606 GN=CTPS1 PE=1 SV=2;tr|B4E1E0|B4E1E0_HUMAN CTP synthase OS=Homo sapiens OX=9606 GN=CTPS1 PE=1 SV=1;tr|A0A3B3I	544600000	5.48984e+08	5.4932e+08	5.55858e+08	5.38319e+08	5.25194e+08	29.0206	29.0322	29.0331	29.0501	29.0039	28.9683	0.985676	0.466551
A0A3B3IRZ0;A0A3B3IU62;A6NGJ7;A0A3B3ISJ4;A0A3B3IS68;A0A3B3ITZ3;A0A3B3IT04;A0A3B3IRI9;A0A3B3IRP8;E7EVA8;A0A3B3IT84;A0A3B3IT30;A0A3B3ISS7;A0A3B3IT95;A0A3B3ISE4;A0A3B3IRZ8;A6NMT1;A0A3B3IRV1;Q9BY41	A0A3B3IRZ0;A0A3B3IU62;A6NGJ7;A0A3B3ISJ4;A0A3B3IS68;A0A3B3ITZ3;A0A3B3IT04;A0A3B3IRI9;A0A3B3IRP8;E7EVA8;A0A3B3IT84;A0A3B3IT30;A0A3B3ISS7;A0A3B3IT95;A0A3B3ISE4;A0A3B3IRZ8;A6NMT1;A0A3B3IRV1;Q9BY41	1;1;1;1;1;1;1;1;1;1;1;1;1;1;1;1;1;1;1	1;1;1;1;1;1;1;1;1;1;1;1;1;1;1;1;1;1;1	1;1;1;1;1;1;1;1;1;1;1;1;1;1;1;1;1;1;1	Histone deacetylase 8	HDAC8	tr|A0A3B3IRZ0|A0A3B3IRZ0_HUMAN Histone deacetylase 8 (Fragment) OS=Homo sapiens OX=9606 GN=HDAC8 PE=4 SV=1;tr|A0A3B3IU62|A0A3B3IU62_HUMAN Histone deacetylase (Fragment) OS=Homo sapiens OX=9606 GN=HDAC8 PE=3 SV=1;tr|A6NGJ7|A6NGJ7_HUMAN Histone deacetylase 8	1107900	1.23487e+06	1.29027e+06	1.16054e+06	1.17248e+06	1.23685e+06	20.0794	20.2359	20.2992	20.1464	20.1611	20.2382	0.98261	0.770533
A0A3B3IRK5;Q9H2D1	A0A3B3IRK5;Q9H2D1	5;5	5;5	5;5	Mitochondrial folate transporter/carrier	SLC25A32	tr|A0A3B3IRK5|A0A3B3IRK5_HUMAN Uncharacterized protein OS=Homo sapiens OX=9606 PE=3 SV=1;sp|Q9H2D1|MFTC_HUMAN Mitochondrial folate transporter/carrier OS=Homo sapiens OX=9606 GN=SLC25A32 PE=1 SV=2	11287000	1.29691e+07	1.27491e+07	1.01943e+07	1.05302e+07	1.09759e+07	23.4282	23.6286	23.6039	23.2813	23.328	23.3878	0.856647	0.0536097
A0A3B3IRL2;O75629	A0A3B3IRL2;O75629	1;1	1;1	1;1	Protein CREG1	CREG1	tr|A0A3B3IRL2|A0A3B3IRL2_HUMAN Cellular repressor of E1A-stimulated genes 1, isoform CRA_a OS=Homo sapiens OX=9606 GN=CREG1 PE=1 SV=1;sp|O75629|CREG1_HUMAN Protein CREG1 OS=Homo sapiens OX=9606 GN=CREG1 PE=1 SV=1	1328400	1.31946e+06	1.25308e+06	1.40194e+06	1.41099e+06	1.39303e+06	20.3413	20.3315	20.257	20.419	20.4283	20.4098	1.07819	0.0497277
A0A3B3IRP5;Q6P1J9;A0A2R8YHB3;A0A1B0GUB2;A0A2R8Y640;A0A3B3ISN2	A0A3B3IRP5;Q6P1J9;A0A2R8YHB3;A0A1B0GUB2	15;15;11;10;4;1	15;15;11;10;4;1	15;15;11;10;4;1	Parafibromin	CDC73	tr|A0A3B3IRP5|A0A3B3IRP5_HUMAN Parafibromin OS=Homo sapiens OX=9606 GN=CDC73 PE=1 SV=1;sp|Q6P1J9|CDC73_HUMAN Parafibromin OS=Homo sapiens OX=9606 GN=CDC73 PE=1 SV=1;tr|A0A2R8YHB3|A0A2R8YHB3_HUMAN Parafibromin OS=Homo sapiens OX=9606 GN=CDC73 PE=1 SV=1;tr|A	33226000	3.7868e+07	3.55313e+07	3.63045e+07	3.5886e+07	3.59541e+07	24.9858	25.1745	25.0826	25.1136	25.0969	25.0997	1.01425	0.720741
A0A3B3IRQ9;A0A3B3ISX1;A0A3B3ITG9;A0A7P0TA14	A0A3B3IRQ9;A0A3B3ISX1	41;22;16;8	1;0;0;0	1;0;0;0			tr|A0A3B3IRQ9|A0A3B3IRQ9_HUMAN Double-stranded RNA-specific adenosine deaminase (Fragment) OS=Homo sapiens OX=9606 GN=ADAR PE=1 SV=1;tr|A0A3B3ISX1|A0A3B3ISX1_HUMAN Double-stranded RNA-specific adenosine deaminase OS=Homo sapiens OX=9606 GN=ADAR PE=1 SV=2	0	0	0	0	0	0	#NUM!	#NUM!	#NUM!	#NUM!	#NUM!	#NUM!	#DIV/0!	#NUM!
F5H345;A0A3B3IRR1;A0A3F2YNY7;P08397;F5GY90;F5H226;F5H0P4;A0A3B3IU56;A0A1W2PNU5;A0A3B3IU34;F5H4W5;F5H4X2	F5H345;A0A3B3IRR1;A0A3F2YNY7;P08397;F5GY90;F5H226;F5H0P4;A0A3B3IU56;A0A1W2PNU5;A0A3B3IU34	9;9;9;9;6;6;6;5;5;5;1;1	9;9;9;9;6;6;6;5;5;5;1;1	9;9;9;9;6;6;6;5;5;5;1;1	Porphobilinogen deaminase	HMBS	tr|F5H345|F5H345_HUMAN Hydroxymethylbilane synthase OS=Homo sapiens OX=9606 GN=HMBS PE=1 SV=1;tr|A0A3B3IRR1|A0A3B3IRR1_HUMAN Hydroxymethylbilane synthase OS=Homo sapiens OX=9606 GN=HMBS PE=1 SV=1;tr|A0A3F2YNY7|A0A3F2YNY7_HUMAN Hydroxymethylbilane synthase	61034000	5.7123e+07	6.28595e+07	6.52572e+07	6.20226e+07	6.24496e+07	25.8631	25.7676	25.9056	25.9596	25.8863	25.8962	1.04813	0.23507
A0A3B3IRS7;A0A3B3IU68;A0A3F2YP66;A0A3B3ITP2;A0A3B3IT31;Q9NUN5	A0A3B3IRS7;A0A3B3IU68;A0A3F2YP66;A0A3B3ITP2;A0A3B3IT31;Q9NUN5	1;1;1;1;1;1	1;1;1;1;1;1	1;1;1;1;1;1	Probable lysosomal cobalamin transporter	LMBRD1	tr|A0A3B3IRS7|A0A3B3IRS7_HUMAN Lysosomal cobalamin transport escort protein LMBD1 OS=Homo sapiens OX=9606 GN=LMBRD1 PE=1 SV=1;tr|A0A3B3IU68|A0A3B3IU68_HUMAN Lysosomal cobalamin transport escort protein LMBD1 (Fragment) OS=Homo sapiens OX=9606 GN=LMBRD1 PE=	0	0	0	0	0	0	#NUM!	#NUM!	#NUM!	#NUM!	#NUM!	#NUM!	#DIV/0!	#NUM!
A0A3B3IRT8;P43307;C9J3L8;C9J5W0;E9PAL7;C9IZQ1;C9JBX5	A0A3B3IRT8;P43307;C9J3L8;C9J5W0;E9PAL7;C9IZQ1	4;4;3;3;3;3;1	4;4;3;3;3;3;1	4;4;3;3;3;3;1	Translocon-associated protein subunit alpha	SSR1	tr|A0A3B3IRT8|A0A3B3IRT8_HUMAN Signal sequence receptor subunit alpha OS=Homo sapiens OX=9606 GN=SSR1 PE=1 SV=1;sp|P43307|SSRA_HUMAN Translocon-associated protein subunit alpha OS=Homo sapiens OX=9606 GN=SSR1 PE=1 SV=3;tr|C9J3L8|C9J3L8_HUMAN Signal sequenc	13587000	1.12889e+07	1.24163e+07	1.23622e+07	1.23194e+07	1.18659e+07	23.6957	23.4284	23.5657	23.5594	23.5544	23.5003	0.980026	0.77803
A0A7P0T8Y4;A0A3B3IS90;Q2TAA5	A0A7P0T8Y4;A0A3B3IS90;Q2TAA5	1;1;1	1;1;1	1;1;1	GDP-Man:Man(3)GlcNAc(2)-PP-Dol alpha-1,2-mannosyltransferase	ALG11	tr|A0A7P0T8Y4|A0A7P0T8Y4_HUMAN GDP-Man:Man(3)GlcNAc(2)-PP-Dol alpha-1,2-mannosyltransferase OS=Homo sapiens OX=9606 GN=ALG11 PE=1 SV=1;tr|A0A3B3IS90|A0A3B3IS90_HUMAN GDP-Man:Man(3)GlcNAc(2)-PP-Dol alpha-1,2-mannosyltransferase OS=Homo sapiens OX=9606 GN=AL	1471300	1.32855e+06	1.48706e+06	1.32496e+06	1.31905e+06	1.23673e+06	20.4887	20.3414	20.504	20.3375	20.3311	20.2381	0.905253	0.0926585
A0A499FJD3;A0A3B3ISA1;Q96S15	A0A499FJD3;A0A3B3ISA1;Q96S15	1;1;1	1;1;1	1;1;1	WD repeat-containing protein 24	WDR24	tr|A0A499FJD3|A0A499FJD3_HUMAN GATOR complex protein WDR24 OS=Homo sapiens OX=9606 GN=WDR24 PE=1 SV=1;tr|A0A3B3ISA1|A0A3B3ISA1_HUMAN GATOR complex protein WDR24 OS=Homo sapiens OX=9606 GN=WDR24 PE=1 SV=1;sp|Q96S15|WDR24_HUMAN GATOR complex protein WDR24 OS	0	0	0	0	0	0	#NUM!	#NUM!	#NUM!	#NUM!	#NUM!	#NUM!	#DIV/0!	#NUM!
A0A3B3ISC0;A0A3B3ISS4;E9PR03;E9PIA7;M9RSF4;Q92985	A0A3B3ISC0;A0A3B3ISS4;E9PR03;E9PIA7;M9RSF4;Q92985	1;1;1;1;1;1	1;1;1;1;1;1	1;1;1;1;1;1	Interferon regulatory factor 7	IRF7	tr|A0A3B3ISC0|A0A3B3ISC0_HUMAN Interferon regulatory factor 7 (Fragment) OS=Homo sapiens OX=9606 GN=IRF7 PE=1 SV=1;tr|A0A3B3ISS4|A0A3B3ISS4_HUMAN Interferon regulatory factor 7 (Fragment) OS=Homo sapiens OX=9606 GN=IRF7 PE=1 SV=1;tr|E9PR03|E9PR03_HUMAN Int	433340	402364	344515	980131	860495	915122	18.7251	18.6181	18.3942	19.9026	19.7148	19.8036	2.33495	0.00132297
A0A3B3ISF0;Q659C4;A0A3B3IT29;A0A3B3ISF8;G3V0E9;H0Y9K3;D6R9W6	A0A3B3ISF0;Q659C4;A0A3B3IT29;A0A3B3ISF8	4;3;2;2;1;1;1	2;1;2;2;1;1;1	2;1;2;2;1;1;1	La-related protein 1B	LARP1B	tr|A0A3B3ISF0|A0A3B3ISF0_HUMAN La-related protein 1B OS=Homo sapiens OX=9606 GN=LARP1B PE=1 SV=1;sp|Q659C4|LAR1B_HUMAN La-related protein 1B OS=Homo sapiens OX=9606 GN=LARP1B PE=1 SV=2;tr|A0A3B3IT29|A0A3B3IT29_HUMAN La-related protein 1B OS=Homo sapiens OX	5942400	4.10478e+06	3.4745e+06	4.1283e+06	3.16437e+06	3.5478e+06	22.5026	21.9689	21.7284	21.9771	21.5935	21.7585	0.80171	0.339356
A0A7I2V2P6;A0A3B3ISG5;P14735;A0A7I2V3E3;A0A7I2YQV5;A0A7I2V4Q3;A0A7I2V610;A0A7I2V2S1;A0A7I2V3K9;B3KSB8;A0A7I2YQS6;A0A7I2V612;A0A7I2V373;A0A7I2V4A4;A0A7I2V634	A0A7I2V2P6;A0A3B3ISG5;P14735;A0A7I2V3E3;A0A7I2YQV5;A0A7I2V4Q3;A0A7I2V610;A0A7I2V2S1;A0A7I2V3K9;B3KSB8	18;18;18;17;16;15;15;14;10;10;8;8;8;7;6	18;18;18;17;16;15;15;14;10;10;8;8;8;7;6	18;18;18;17;16;15;15;14;10;10;8;8;8;7;6	Insulin-degrading enzyme	IDE	tr|A0A7I2V2P6|A0A7I2V2P6_HUMAN Insulin-degrading enzyme OS=Homo sapiens OX=9606 GN=IDE PE=1 SV=1;tr|A0A3B3ISG5|A0A3B3ISG5_HUMAN Insulin-degrading enzyme OS=Homo sapiens OX=9606 GN=IDE PE=1 SV=1;sp|P14735|IDE_HUMAN Insulin-degrading enzyme OS=Homo sapiens O	45372000	4.98151e+07	5.27522e+07	4.62076e+07	4.60222e+07	4.56888e+07	25.4353	25.5701	25.6527	25.4616	25.4558	25.4453	0.932265	0.260115
Q92625;A0A3B3ISP1;A0A3B3ITU5	Q92625;A0A3B3ISP1	11;11;5	11;11;5	11;11;5	Ankyrin repeat and SAM domain-containing protein 1A	ANKS1A	sp|Q92625|ANS1A_HUMAN Ankyrin repeat and SAM domain-containing protein 1A OS=Homo sapiens OX=9606 GN=ANKS1A PE=1 SV=4;tr|A0A3B3ISP1|A0A3B3ISP1_HUMAN Ankyrin repeat and SAM domain-containing protein 1A OS=Homo sapiens OX=9606 GN=ANKS1A PE=1 SV=1	22141000	2.21311e+07	2.28797e+07	2.35997e+07	2.39615e+07	2.34914e+07	24.4002	24.3996	24.4476	24.4923	24.5142	24.4856	1.05809	0.019148
D6RB26;D6RCF5;F6SDC8;A0A3B3ISS3;Q96CQ1;Q9BSK2	D6RB26;D6RCF5;F6SDC8;A0A3B3ISS3;Q96CQ1;Q9BSK2	1;1;1;1;1;1	1;1;1;1;1;1	1;1;1;1;1;1	Solute carrier family 25 member 36;Solute carrier family 25 member 33	SLC25A36;SLC25A33	tr|D6RB26|D6RB26_HUMAN Solute carrier family 25 member 36 OS=Homo sapiens OX=9606 GN=SLC25A36 PE=1 SV=1;tr|D6RCF5|D6RCF5_HUMAN Solute carrier family 25 member 36 OS=Homo sapiens OX=9606 GN=SLC25A36 PE=1 SV=1;tr|F6SDC8|F6SDC8_HUMAN Solute carrier family 25	1586500	1.64942e+06	1.8109e+06	1.45236e+06	1.51062e+06	1.569e+06	20.5974	20.6535	20.7883	20.47	20.5267	20.5814	0.897989	0.0947695
A0A3B3ISS6;Q14956	A0A3B3ISS6;Q14956	3;3	3;3	3;3	Transmembrane glycoprotein NMB	GPNMB	tr|A0A3B3ISS6|A0A3B3ISS6_HUMAN Transmembrane glycoprotein NMB OS=Homo sapiens OX=9606 GN=GPNMB PE=1 SV=1;sp|Q14956|GPNMB_HUMAN Transmembrane glycoprotein NMB OS=Homo sapiens OX=9606 GN=GPNMB PE=1 SV=2	25474000	2.46054e+07	2.52523e+07	2.60543e+07	2.54938e+07	2.41676e+07	24.6025	24.5525	24.5899	24.635	24.6036	24.5266	1.0051	0.861683
C9J8Y3;C9J3Y4;B9ZVM7;Q6LCR0;E7ENI6;E9PDL4;A0A3B3IST8;Q05084;F8WET5;Q6LCT9	C9J8Y3;C9J3Y4;B9ZVM7;Q6LCR0;E7ENI6;E9PDL4;A0A3B3IST8;Q05084;F8WET5;Q6LCT9	2;2;2;2;2;2;2;2;1;1	2;2;2;2;2;2;2;2;1;1	2;2;2;2;2;2;2;2;1;1	Islet cell autoantigen 1	ICA1;ICAp69	tr|C9J8Y3|C9J8Y3_HUMAN Islet cell autoantigen 1 (Fragment) OS=Homo sapiens OX=9606 GN=ICA1 PE=1 SV=1;tr|C9J3Y4|C9J3Y4_HUMAN Islet cell autoantigen 1 (Fragment) OS=Homo sapiens OX=9606 GN=ICA1 PE=1 SV=1;tr|B9ZVM7|B9ZVM7_HUMAN Islet cell autoantigen 1 (Fragm	5237300	5.25679e+06	5.88836e+06	5.02745e+06	5.00958e+06	5.27011e+06	22.3204	22.3258	22.4894	22.2614	22.2563	22.3294	0.934362	0.218768
A0A3B3ISU0;Q02487	A0A3B3ISU0;Q02487	1;1	1;1	1;1	Desmocollin-2	DSC2	tr|A0A3B3ISU0|A0A3B3ISU0_HUMAN Desmocollin-2 OS=Homo sapiens OX=9606 GN=DSC2 PE=1 SV=1;sp|Q02487|DSC2_HUMAN Desmocollin-2 OS=Homo sapiens OX=9606 GN=DSC2 PE=1 SV=1	5184300	2.83308e+06	3.40032e+06	3.41365e+06	3.23439e+06	2.18536e+06	22.3057	21.4339	21.6972	21.7029	21.6251	21.0594	0.773658	0.349715
A0A3B3ISV3;P02462;P29400	A0A3B3ISV3;P02462;P29400	1;1;1	1;1;1	1;1;1	Collagen alpha-1(IV) chain;Arresten;Collagen alpha-5(IV) chain	COL4A1;COL4A5	tr|A0A3B3ISV3|A0A3B3ISV3_HUMAN Collagen alpha-1(IV) chain (Fragment) OS=Homo sapiens OX=9606 GN=COL4A1 PE=1 SV=1;sp|P02462|CO4A1_HUMAN Collagen alpha-1(IV) chain OS=Homo sapiens OX=9606 GN=COL4A1 PE=1 SV=4;sp|P29400|CO4A5_HUMAN Collagen alpha-5(IV) chain O	1635400	2.0704e+06	2.23318e+06	1.56976e+06	1.84119e+06	1.74463e+06	20.6412	20.9815	21.0907	20.5821	20.8122	20.7345	0.868091	0.289773
A0A3B3ISV4	A0A3B3ISV4	5	1	1			tr|A0A3B3ISV4|A0A3B3ISV4_HUMAN Vitamin-K-epoxide reductase (warfarin-sensitive) OS=Homo sapiens OX=9606 GN=VKORC1L1 PE=1 SV=1	1385900	1.17998e+06	1.04915e+06	1.07206e+06	1.04658e+06	1.09958e+06	20.4024	20.1703	20.0008	20.0319	19.9972	20.0685	0.890231	0.305064
Q8N9N7;A0A3B3ISV5;H3BSW0	Q8N9N7;A0A3B3ISV5;H3BSW0	6;6;5	6;6;5	6;6;5	Leucine-rich repeat-containing protein 57	LRRC57	sp|Q8N9N7|LRC57_HUMAN Leucine-rich repeat-containing protein 57 OS=Homo sapiens OX=9606 GN=LRRC57 PE=1 SV=1;tr|A0A3B3ISV5|A0A3B3ISV5_HUMAN Uncharacterized protein OS=Homo sapiens OX=9606 PE=4 SV=1;tr|H3BSW0|H3BSW0_HUMAN Leucine-rich repeat-containing prote	3270800	5.11846e+06	5.40482e+06	4.34532e+06	4.61118e+06	4.71e+06	21.6412	22.2873	22.3658	22.051	22.1367	22.1673	0.990751	0.938164
A0A3B3IT47;Q9Y2I8;E7EQ49;A0A087WTQ2;C9JGR9	A0A3B3IT47;Q9Y2I8;E7EQ49;A0A087WTQ2	12;12;7;7;4	12;12;7;7;4	12;12;7;7;4	WD repeat-containing protein 37	WDR37	tr|A0A3B3IT47|A0A3B3IT47_HUMAN WD repeat-containing protein 37 OS=Homo sapiens OX=9606 GN=WDR37 PE=1 SV=1;sp|Q9Y2I8|WDR37_HUMAN WD repeat-containing protein 37 OS=Homo sapiens OX=9606 GN=WDR37 PE=1 SV=2;tr|E7EQ49|E7EQ49_HUMAN WD repeat-containing protein 3	32313000	3.1613e+07	3.06207e+07	3.15567e+07	3.08242e+07	3.15779e+07	24.9456	24.914	24.868	24.9114	24.8776	24.9124	0.993781	0.752602
A0A3B3IT54;Q9H7E9;A0A3B3IRR6;A0A3B3ITA3	A0A3B3IT54;Q9H7E9;A0A3B3IRR6;A0A3B3ITA3	3;3;2;2	3;3;2;2	3;3;2;2	UPF0488 protein C8orf33	C8orf33	tr|A0A3B3IT54|A0A3B3IT54_HUMAN UPF0488 protein C8orf33 OS=Homo sapiens OX=9606 GN=C8orf33 PE=1 SV=1;sp|Q9H7E9|CH033_HUMAN UPF0488 protein C8orf33 OS=Homo sapiens OX=9606 GN=C8orf33 PE=1 SV=1;tr|A0A3B3IRR6|A0A3B3IRR6_HUMAN UPF0488 protein C8orf33 OS=Homo sa	2068900	1.84851e+06	1.90012e+06	2.05586e+06	1.91178e+06	2.08403e+06	20.9804	20.8179	20.8577	20.9713	20.8665	20.9909	1.04025	0.41053
A0A3B3IT68;F5H2B5;Q96BZ4	A0A3B3IT68;F5H2B5;Q96BZ4	1;1;1	1;1;1	1;1;1	Phospholipase D4	PLD4	tr|A0A3B3IT68|A0A3B3IT68_HUMAN 5-3 exonuclease PLD4 OS=Homo sapiens OX=9606 GN=PLD4 PE=1 SV=1;tr|F5H2B5|F5H2B5_HUMAN 5-3 exonuclease PLD4 OS=Homo sapiens OX=9606 GN=PLD4 PE=1 SV=1;sp|Q96BZ4|PLD4_HUMAN 5-3 exonuclease PLD4 OS=Homo sapiens OX=9606 GN=P	701410	1.09682e+06	1.58677e+06	810426	1.18074e+06	1.15887e+06	19.4199	20.0649	20.5977	19.6283	20.1713	20.1443	0.930587	0.911751
A0A3B3IT92;P33991;A0A3B3IS57;A0A3B3IU45;A0A3B3ITP6;E5RG31;A0A3B3IRR8;E5RFR3;E5RG53;A0A3B3IS88	A0A3B3IT92;P33991;A0A3B3IS57;A0A3B3IU45;A0A3B3ITP6;E5RG31	22;22;20;20;17;15;4;3;2;1	22;22;20;20;17;15;4;3;2;1	22;22;20;20;17;15;4;3;2;1	DNA replication licensing factor MCM4	MCM4	tr|A0A3B3IT92|A0A3B3IT92_HUMAN DNA replication licensing factor MCM4 OS=Homo sapiens OX=9606 GN=MCM4 PE=1 SV=1;sp|P33991|MCM4_HUMAN DNA replication licensing factor MCM4 OS=Homo sapiens OX=9606 GN=MCM4 PE=1 SV=5;tr|A0A3B3IS57|A0A3B3IS57_HUMAN DNA replicati	71099000	6.215e+07	6.62802e+07	6.61731e+07	6.2678e+07	5.94294e+07	26.0833	25.8893	25.9821	25.9797	25.9015	25.8247	0.943624	0.314869
Q9P2X3;A0A3B3ITH3;J3QQU0	Q9P2X3;A0A3B3ITH3;J3QQU0	3;3;2	3;3;2	3;3;2	Protein IMPACT	IMPACT	sp|Q9P2X3|IMPCT_HUMAN Protein IMPACT OS=Homo sapiens OX=9606 GN=IMPACT PE=1 SV=2;tr|A0A3B3ITH3|A0A3B3ITH3_HUMAN Protein IMPACT OS=Homo sapiens OX=9606 GN=IMPACT PE=1 SV=1;tr|J3QQU0|J3QQU0_HUMAN Protein IMPACT (Fragment) OS=Homo sapiens OX=9606 GN=IMPACT PE	2022600	2.74929e+06	2.77415e+06	2.13801e+06	2.402e+06	2.2669e+06	20.9478	21.3906	21.4036	21.0278	21.1958	21.1123	0.90205	0.466855
A0A3B3ITJ4	A0A3B3ITJ4	23	2	2			tr|A0A3B3ITJ4|A0A3B3ITJ4_HUMAN Heterogeneous nuclear ribonucleoprotein L (Fragment) OS=Homo sapiens OX=9606 GN=HNRNPL PE=1 SV=1	6867700	6.67362e+06	3.7745e+06	5.81997e+06	5.84173e+06	5.00202e+06	22.7114	22.67	21.8479	22.4726	22.478	22.2541	0.962341	0.979731
Q8WUD1;A0A3B3ITL1;E9PE37	Q8WUD1;A0A3B3ITL1	11;11;5	2;2;1	2;2;1	Ras-related protein Rab-2B	RAB2B	sp|Q8WUD1|RAB2B_HUMAN Ras-related protein Rab-2B OS=Homo sapiens OX=9606 GN=RAB2B PE=1 SV=1;tr|A0A3B3ITL1|A0A3B3ITL1_HUMAN Ras-related protein Rab-2B OS=Homo sapiens OX=9606 GN=RAB2B PE=1 SV=1	4346400	5.48512e+06	5.7915e+06	5.1923e+06	5.367e+06	5.29243e+06	22.0514	22.3871	22.4655	22.3079	22.3557	22.3355	1.01464	0.82664
A0A3B3ITP4;Q495G5;Q8IVH4;D6RIS5	A0A3B3ITP4;Q495G5;Q8IVH4;D6RIS5	6;6;6;3	6;6;6;3	6;6;6;3	Methylmalonic aciduria type A protein, mitochondrial	MMAA	tr|A0A3B3ITP4|A0A3B3ITP4_HUMAN Methylmalonic aciduria type A protein, mitochondrial OS=Homo sapiens OX=9606 GN=MMAA PE=1 SV=1;tr|Q495G5|Q495G5_HUMAN MMAA protein OS=Homo sapiens OX=9606 GN=MMAA PE=1 SV=1;sp|Q8IVH4|MMAA_HUMAN Methylmalonic aciduria type A p	1314900	1.18067e+06	1.21249e+06	1.3791e+06	1.33122e+06	1.34082e+06	20.3265	20.1712	20.2095	20.3953	20.3443	20.3547	1.09252	0.0979277
A0A3B3ITR4;O00522	A0A3B3ITR4;O00522	1;1	1;1	1;1	Krev interaction trapped protein 1	KRIT1	tr|A0A3B3ITR4|A0A3B3ITR4_HUMAN FERM domain-containing protein (Fragment) OS=Homo sapiens OX=9606 PE=4 SV=1;sp|O00522|KRIT1_HUMAN Krev interaction trapped protein 1 OS=Homo sapiens OX=9606 GN=KRIT1 PE=1 SV=2	0	0	0	0	0	0	#NUM!	#NUM!	#NUM!	#NUM!	#NUM!	#NUM!	#DIV/0!	#NUM!
A0A3B3ITR6;O95363	A0A3B3ITR6;O95363	1;1	1;1	1;1	Phenylalanine--tRNA ligase, mitochondrial	FARS2	tr|A0A3B3ITR6|A0A3B3ITR6_HUMAN Phenylalanyl-tRNA synthetase OS=Homo sapiens OX=9606 GN=FARS2 PE=1 SV=1;sp|O95363|SYFM_HUMAN Phenylalanine--tRNA ligase, mitochondrial OS=Homo sapiens OX=9606 GN=FARS2 PE=1 SV=1	0	0	0	0	0	0	#NUM!	#NUM!	#NUM!	#NUM!	#NUM!	#NUM!	#DIV/0!	#NUM!
Q14181;A0A3B3ITS5;E9PIQ6	Q14181;A0A3B3ITS5;E9PIQ6	2;2;1	2;2;1	2;2;1	DNA polymerase alpha subunit B	POLA2	sp|Q14181|DPOA2_HUMAN DNA polymerase alpha subunit B OS=Homo sapiens OX=9606 GN=POLA2 PE=1 SV=2;tr|A0A3B3ITS5|A0A3B3ITS5_HUMAN DNA polymerase alpha subunit B OS=Homo sapiens OX=9606 PE=3 SV=1;tr|E9PIQ6|E9PIQ6_HUMAN DNA polymerase alpha subunit B (Fragment)	498850	306003	271958	445317	300667	357632	18.9282	18.2232	18.053	18.7645	18.1978	18.4481	1.02489	0.839784
A0A3B3ITT1;Q6IQ22	A0A3B3ITT1;Q6IQ22	5;5	5;5	5;5	Ras-related protein Rab-12	RAB12	tr|A0A3B3ITT1|A0A3B3ITT1_HUMAN Ras-related protein Rab-12 OS=Homo sapiens OX=9606 GN=RAB12 PE=1 SV=1;sp|Q6IQ22|RAB12_HUMAN Ras-related protein Rab-12 OS=Homo sapiens OX=9606 GN=RAB12 PE=1 SV=3	11251000	1.11255e+07	1.17879e+07	1.17856e+07	1.14849e+07	1.17808e+07	23.4235	23.4074	23.4908	23.4905	23.4532	23.4899	1.02596	0.283144
A0A3B3ITT5;P47914;F8WF43;C9IYI4	A0A3B3ITT5;P47914	8;8;1;1	8;8;1;1	8;8;1;1	60S ribosomal protein L29	RPL29	tr|A0A3B3ITT5|A0A3B3ITT5_HUMAN 60S ribosomal protein L29 OS=Homo sapiens OX=9606 GN=RPL29 PE=1 SV=1;sp|P47914|RL29_HUMAN 60S ribosomal protein L29 OS=Homo sapiens OX=9606 GN=RPL29 PE=1 SV=2	97497000	9.60383e+07	8.4812e+07	1.16527e+08	1.19566e+08	1.13572e+08	26.5389	26.5171	26.3378	26.7961	26.8332	26.759	1.25622	0.0253825
A0A3B3ITU8;A0A3B3IU04;A0A3F2YNW8;Q14643;A0A3B3ITQ1;A0A3B3IU05;A0A3B3IU13;A0A3B3IRP0;A0A3B3ITM6;B7ZMI3;A0A3B3IS59;A0A3B3ISR4;A0A3B3ISE3;A0A3B3IRT5;A0A3B3ITM1;A0A3B3ITQ4	A0A3B3ITU8;A0A3B3IU04;A0A3F2YNW8;Q14643;A0A3B3ITQ1;A0A3B3IU05;A0A3B3IU13;A0A3B3IRP0	54;54;54;54;37;36;35;33;16;9;6;4;4;4;3;1	54;54;54;54;37;36;35;33;16;9;6;4;4;4;3;1	44;44;44;44;32;31;30;28;11;7;6;4;4;2;3;1	Inositol 1,4,5-trisphosphate receptor type 1	ITPR1	tr|A0A3B3ITU8|A0A3B3ITU8_HUMAN Inositol 1,4,5-trisphosphate receptor OS=Homo sapiens OX=9606 GN=ITPR1 PE=1 SV=1;tr|A0A3B3IU04|A0A3B3IU04_HUMAN Inositol 1,4,5-trisphosphate receptor OS=Homo sapiens OX=9606 GN=ITPR1 PE=1 SV=1;tr|A0A3F2YNW8|A0A3F2YNW8_HUMAN I	144960000	1.41521e+08	1.53994e+08	1.46532e+08	1.51246e+08	1.44548e+08	27.1111	27.0764	27.1983	27.1266	27.1723	27.107	1.0042	0.880625
A0A3B3ITW3;P28288	A0A3B3ITW3;P28288	20;20	20;20	20;20	ATP-binding cassette sub-family D member 3	ABCD3	tr|A0A3B3ITW3|A0A3B3ITW3_HUMAN ATP-binding cassette sub-family D member 3 OS=Homo sapiens OX=9606 GN=ABCD3 PE=1 SV=2;sp|P28288|ABCD3_HUMAN ATP-binding cassette sub-family D member 3 OS=Homo sapiens OX=9606 GN=ABCD3 PE=1 SV=1	65833000	6.839e+07	7.53023e+07	6.6407e+07	6.88658e+07	6.71824e+07	25.9723	26.0273	26.1662	25.9848	26.0373	26.0016	0.966257	0.501767
A0A3B3ITZ9;Q9Y2W1	A0A3B3ITZ9;Q9Y2W1	32;32	31;31	31;31	Thyroid hormone receptor-associated protein 3	THRAP3	tr|A0A3B3ITZ9|A0A3B3ITZ9_HUMAN Thyroid hormone receptor-associated protein 3 OS=Homo sapiens OX=9606 GN=THRAP3 PE=1 SV=1;sp|Q9Y2W1|TR150_HUMAN Thyroid hormone receptor-associated protein 3 OS=Homo sapiens OX=9606 GN=THRAP3 PE=1 SV=2	159980000	1.82043e+08	1.6441e+08	1.84081e+08	1.82225e+08	1.78994e+08	27.2533	27.4397	27.2927	27.4558	27.4411	27.4153	1.07675	0.190844
A0A3B3IU33;Q9Y303;H3BSD5;H3BT49;H3BTZ6;H3BSV9;H3BQ15	A0A3B3IU33;Q9Y303;H3BSD5;H3BT49;H3BTZ6;H3BSV9	6;6;4;4;4;4;2	6;6;4;4;4;4;2	6;6;4;4;4;4;2	Putative N-acetylglucosamine-6-phosphate deacetylase	AMDHD2	tr|A0A3B3IU33|A0A3B3IU33_HUMAN N-acetylglucosamine-6-phosphate deacetylase OS=Homo sapiens OX=9606 GN=AMDHD2 PE=1 SV=1;sp|Q9Y303|NAGA_HUMAN N-acetylglucosamine-6-phosphate deacetylase OS=Homo sapiens OX=9606 GN=AMDHD2 PE=1 SV=2;tr|H3BSD5|H3BSD5_HUMAN N-ace	6409800	6.57223e+06	7.78562e+06	7.34525e+06	7.6035e+06	7.80592e+06	22.6118	22.648	22.8924	22.8084	22.8582	22.8961	1.09568	0.256931
Q13144;A0A3B3IUB1;A0A3B3ITG6;A0A3B3ISX3;A0A3B3ISM8;A0A3B3IUF2;A0A3B3ITQ2;A0A3B3IRP4;A0A3B3ISS1;A0A3B3IS56;A0A3B3ISV1;A0A3B3ISI2;A0A3B3IST9;C9JRD9;A0A3B3ITK8;A0A3B3IT53;H7C2X0	Q13144;A0A3B3IUB1;A0A3B3ITG6;A0A3B3ISX3	21;21;11;11;10;10;10;9;9;9;6;5;5;4;4;4;4	21;21;11;11;10;10;10;9;9;9;6;5;5;4;4;4;4	21;21;11;11;10;10;10;9;9;9;6;5;5;4;4;4;4	Translation initiation factor eIF-2B subunit epsilon	EIF2B5	sp|Q13144|EI2BE_HUMAN Translation initiation factor eIF-2B subunit epsilon OS=Homo sapiens OX=9606 GN=EIF2B5 PE=1 SV=3;tr|A0A3B3IUB1|A0A3B3IUB1_HUMAN eIF-2B GDP-GTP exchange factor subunit epsilon OS=Homo sapiens OX=9606 GN=EIF2B5 PE=1 SV=1;tr|A0A3B3ITG6|A	68912000	7.49142e+07	6.33374e+07	6.60501e+07	6.54499e+07	6.26037e+07	26.0383	26.1587	25.9166	25.9771	25.9639	25.8997	0.936959	0.322912
A0A3B3IUB5;Q8TCT9;A0A075B6F6;A0A0S2Z6F0;A0A3B3IT72;A0A0C4DGU3;A0A087WVH6	A0A3B3IUB5;Q8TCT9;A0A075B6F6;A0A0S2Z6F0;A0A3B3IT72	9;9;7;7;7;2;1	9;9;7;7;7;2;1	9;9;7;7;7;2;1	Minor histocompatibility antigen H13	HM13	tr|A0A3B3IUB5|A0A3B3IUB5_HUMAN Minor histocompatibility antigen H13 OS=Homo sapiens OX=9606 GN=HM13 PE=1 SV=1;sp|Q8TCT9|HM13_HUMAN Minor histocompatibility antigen H13 OS=Homo sapiens OX=9606 GN=HM13 PE=1 SV=1;tr|A0A075B6F6|A0A075B6F6_HUMAN Minor histocomp	119640000	1.06166e+08	1.15506e+08	1.15527e+08	1.16743e+08	1.11514e+08	26.8341	26.6617	26.7834	26.7837	26.7988	26.7327	1.00724	0.84386
A0A3B3IUD2;Q9BUK6	A0A3B3IUD2;Q9BUK6	8;8	8;8	7;7	Protein misato homolog 1	MSTO1	tr|A0A3B3IUD2|A0A3B3IUD2_HUMAN Protein misato homolog 1 OS=Homo sapiens OX=9606 GN=MSTO1 PE=1 SV=1;sp|Q9BUK6|MSTO1_HUMAN Protein misato homolog 1 OS=Homo sapiens OX=9606 GN=MSTO1 PE=1 SV=1	15114000	1.4258e+07	1.34771e+07	1.39898e+07	1.321e+07	1.3667e+07	23.8494	23.7653	23.684	23.7379	23.6551	23.7042	0.953737	0.299173
A0A3B3IUD7;Q14690	A0A3B3IUD7;Q14690	46;46	46;46	46;46	Protein RRP5 homolog	PDCD11	tr|A0A3B3IUD7|A0A3B3IUD7_HUMAN Programmed cell death 11, isoform CRA_a OS=Homo sapiens OX=9606 GN=PDCD11 PE=1 SV=1;sp|Q14690|RRP5_HUMAN Protein RRP5 homolog OS=Homo sapiens OX=9606 GN=PDCD11 PE=1 SV=3	107650000	1.01675e+08	1.05255e+08	1.01829e+08	1.00753e+08	1.00162e+08	26.6818	26.5994	26.6493	26.6016	26.5862	26.5778	0.962372	0.139954
A0A3F2YNW7;A0A6Q8NVI4;Q8NFD5;A0A1B0GV63;A0A1B0GWJ2;A0A1B0GTJ8;A0A1B0GVK1;H0Y7H8;H0Y3S9;A0A1B0GTI6;H0Y2R3;A0A6I8PTU7	A0A3F2YNW7;A0A6Q8NVI4;Q8NFD5;A0A1B0GV63;A0A1B0GWJ2;A0A1B0GTJ8;A0A1B0GVK1;H0Y7H8	7;7;7;6;6;6;6;6;2;2;2;1	7;7;7;6;6;6;6;6;2;2;2;1	7;7;7;6;6;6;6;6;2;2;2;1	AT-rich interactive domain-containing protein 1B	ARID1B	tr|A0A3F2YNW7|A0A3F2YNW7_HUMAN AT-rich interactive domain-containing protein 1B OS=Homo sapiens OX=9606 GN=ARID1B PE=1 SV=1;tr|A0A6Q8NVI4|A0A6Q8NVI4_HUMAN AT-rich interactive domain-containing protein 1B OS=Homo sapiens OX=9606 GN=ARID1B PE=1 SV=1;sp|Q8NFD	6492000	6.26725e+06	5.93223e+06	6.38799e+06	6.19905e+06	6.16629e+06	22.6302	22.5794	22.5001	22.6069	22.5636	22.556	1.00331	0.901388
A0A3F2YNX7;Q7L5Y1;J3QL81;R4GNF8	A0A3F2YNX7;Q7L5Y1;J3QL81	4;4;3;1	4;4;3;1	4;4;3;1	Mitochondrial enolase superfamily member 1	ENOSF1	tr|A0A3F2YNX7|A0A3F2YNX7_HUMAN L-fuconate dehydratase OS=Homo sapiens OX=9606 GN=ENOSF1 PE=1 SV=1;sp|Q7L5Y1|ENOF1_HUMAN Mitochondrial enolase superfamily member 1 OS=Homo sapiens OX=9606 GN=ENOSF1 PE=1 SV=1;tr|J3QL81|J3QL81_HUMAN Mitochondrial enolase supe	3577800	3.29929e+06	3.53872e+06	3.03497e+06	3.12535e+06	3.0345e+06	21.7706	21.6537	21.7548	21.5332	21.5756	21.533	0.882775	0.0270662
A0A494BZT8;Q9Y6A5;H0Y8F2;A0A494C117;A0A087WUE2	A0A494BZT8;Q9Y6A5	3;3;1;1;1	3;3;1;1;1	3;3;1;1;1	Transforming acidic coiled-coil-containing protein 3	TACC3	tr|A0A494BZT8|A0A494BZT8_HUMAN Transforming acidic coiled-coil-containing protein 3 OS=Homo sapiens OX=9606 GN=TACC3 PE=1 SV=1;sp|Q9Y6A5|TACC3_HUMAN Transforming acidic coiled-coil-containing protein 3 OS=Homo sapiens OX=9606 GN=TACC3 PE=1 SV=1	907560	904152	740954	697326	672669	647407	19.7916	19.7862	19.499	19.4115	19.3595	19.3043	0.790312	0.0631051
H7C3G6;J3KSW8;H0Y7E2;H0Y2S9;A0A494BZV2;Q6WCQ1;K7EL39;J3QRL2	H7C3G6;J3KSW8;H0Y7E2;H0Y2S9;A0A494BZV2;Q6WCQ1;K7EL39;J3QRL2	2;2;2;2;2;2;1;1	2;2;2;2;2;2;1;1	2;2;2;2;2;2;1;1	Myosin phosphatase Rho-interacting protein	MPRIP	tr|H7C3G6|H7C3G6_HUMAN Myosin phosphatase Rho-interacting protein (Fragment) OS=Homo sapiens OX=9606 GN=MPRIP PE=1 SV=2;tr|J3KSW8|J3KSW8_HUMAN Myosin phosphatase Rho-interacting protein (Fragment) OS=Homo sapiens OX=9606 GN=MPRIP PE=1 SV=1;tr|H0Y7E2|H0Y7E2	1573400	1.45768e+06	1.43111e+06	1.51671e+06	1.38677e+06	1.38613e+06	20.5855	20.4752	20.4487	20.5325	20.4033	20.4026	0.961327	0.397151
A0A494BZW2;A0A494C1L5;P50851;E9PEM5;H0YAC6;A0A494C0R9;H0Y9N9;H0YA17;A0A3B3IS13	A0A494BZW2;A0A494C1L5;P50851;E9PEM5;H0YAC6;A0A494C0R9	9;9;9;8;7;6;3;1;1	9;9;9;8;7;6;3;1;1	9;9;9;8;7;6;3;1;1	Lipopolysaccharide-responsive and beige-like anchor protein	LRBA	tr|A0A494BZW2|A0A494BZW2_HUMAN Lipopolysaccharide-responsive and beige-like anchor protein (Fragment) OS=Homo sapiens OX=9606 GN=LRBA PE=1 SV=1;tr|A0A494C1L5|A0A494C1L5_HUMAN Lipopolysaccharide-responsive and beige-like anchor protein OS=Homo sapiens OX=96	9523600	9.98419e+06	9.93434e+06	9.48501e+06	9.479e+06	9.33191e+06	23.1831	23.2512	23.244	23.1772	23.1763	23.1537	0.961069	0.10585
A0A494BZZ1;A0A499FIV7;Q9NPP4	A0A494BZZ1;A0A499FIV7;Q9NPP4	5;5;5	5;5;5	5;5;5	NLR family CARD domain-containing protein 4	NLRC4	tr|A0A494BZZ1|A0A494BZZ1_HUMAN Ice protease-activating factor OS=Homo sapiens OX=9606 GN=NLRC4 PE=1 SV=1;tr|A0A499FIV7|A0A499FIV7_HUMAN Ice protease-activating factor OS=Homo sapiens OX=9606 GN=NLRC4 PE=1 SV=1;sp|Q9NPP4|NLRC4_HUMAN NLR family CARD domain-c	1492900	1.4433e+06	1.55138e+06	1.52451e+06	1.52462e+06	1.54393e+06	20.5097	20.4609	20.5651	20.5399	20.54	20.5582	1.02351	0.374593
A0A494BZZ8;Q96K49;H7C1G1;H7C0B3	A0A494BZZ8;Q96K49;H7C1G1;H7C0B3	4;4;3;3	4;4;3;3	4;4;3;3	Transmembrane protein 87B	TMEM87B	tr|A0A494BZZ8|A0A494BZZ8_HUMAN Transmembrane protein 87B (Fragment) OS=Homo sapiens OX=9606 GN=TMEM87B PE=1 SV=1;sp|Q96K49|TM87B_HUMAN Transmembrane protein 87B OS=Homo sapiens OX=9606 GN=TMEM87B PE=1 SV=1;tr|H7C1G1|H7C1G1_HUMAN Transmembrane protein 87B (	9112400	1.08622e+07	1.32757e+07	1.22205e+07	1.25156e+07	1.20763e+07	23.1194	23.3728	23.6623	23.5428	23.5772	23.5257	1.10713	0.406158
H0Y993;A0A494C028;P35659;B4DFG0;H0Y8X0;A0A494C198;D6RDA2;D6R9L5	H0Y993;A0A494C028;P35659;B4DFG0;H0Y8X0;A0A494C198;D6RDA2	18;18;18;16;13;11;10;5	18;18;18;16;13;11;10;5	18;18;18;16;13;11;10;5	Protein DEK	DEK	tr|H0Y993|H0Y993_HUMAN DEK oncogene (DNA binding), isoform CRA_b OS=Homo sapiens OX=9606 GN=DEK PE=1 SV=2;tr|A0A494C028|A0A494C028_HUMAN Protein DEK OS=Homo sapiens OX=9606 GN=DEK PE=1 SV=1;sp|P35659|DEK_HUMAN Protein DEK OS=Homo sapiens OX=9606 GN=DEK PE=	157040000	1.53606e+08	1.51673e+08	1.65894e+08	1.60187e+08	1.56532e+08	27.2266	27.1947	27.1764	27.3057	27.2552	27.2219	1.0439	0.110658
A0A494C039;Q9Y4L1;A0A087X054;E9PJ21;A0A087WWI4;K7EQK2;J3KTF1;J3QL06;Q9BST8;J3QQH7;J3QLE9;A0A087WW13;A0A087X214;A0A2R8Y358;A0A1W2PS94;Q9BXT5	A0A494C039;Q9Y4L1;A0A087X054;E9PJ21;A0A087WWI4;K7EQK2	61;61;59;43;43;43;15;14;10;10;10;7;6;1;1;1	61;61;59;43;43;43;15;14;10;10;10;7;6;1;1;1	61;61;59;43;43;43;15;14;10;10;10;7;6;1;1;1	Hypoxia up-regulated protein 1	HYOU1	tr|A0A494C039|A0A494C039_HUMAN Hypoxia up-regulated protein 1 OS=Homo sapiens OX=9606 GN=HYOU1 PE=1 SV=1;sp|Q9Y4L1|HYOU1_HUMAN Hypoxia up-regulated protein 1 OS=Homo sapiens OX=9606 GN=HYOU1 PE=1 SV=1;tr|A0A087X054|A0A087X054_HUMAN Hypoxia up-regulated pro	793300000	7.73414e+08	7.96789e+08	8.63088e+08	8.34945e+08	8.47149e+08	29.5633	29.5267	29.5696	29.6849	29.6371	29.658	1.07687	0.00518198
A0A494C050;Q8N5F7;Q5M9Q1	A0A494C050;Q8N5F7;Q5M9Q1	2;2;1	2;2;1	2;2;1	NF-kappa-B-activating protein;NKAP-like protein	NKAP;NKAPL	tr|A0A494C050|A0A494C050_HUMAN NF-kappa-B-activating protein (Fragment) OS=Homo sapiens OX=9606 GN=NKAP PE=1 SV=1;sp|Q8N5F7|NKAP_HUMAN NF-kappa-B-activating protein OS=Homo sapiens OX=9606 GN=NKAP PE=1 SV=1;sp|Q5M9Q1|NKAPL_HUMAN NKAP-like protein OS=Homo s	5294000	5.71184e+06	5.67504e+06	5.52728e+06	5.57418e+06	5.56282e+06	22.3359	22.4455	22.4362	22.3981	22.4103	22.4074	0.999005	0.987945
Q5T278;A0A494C066;B7Z4W5;Q16773	Q5T278;A0A494C066;B7Z4W5;Q16773	1;1;1;1	1;1;1;1	1;1;1;1	Kynurenine--oxoglutarate transaminase 1	CCBL1	tr|Q5T278|Q5T278_HUMAN Kynurenine--oxoglutarate transaminase 1 (Fragment) OS=Homo sapiens OX=9606 GN=KYAT1 PE=1 SV=1;tr|A0A494C066|A0A494C066_HUMAN Kynurenine--oxoglutarate transaminase 1 OS=Homo sapiens OX=9606 GN=KYAT1 PE=4 SV=1;tr|B7Z4W5|B7Z4W5_HUMAN Cy	3550100	4.16428e+06	4.60094e+06	4.00815e+06	4.3023e+06	3.90986e+06	21.7594	21.9896	22.1335	21.9345	22.0367	21.8987	0.992285	0.973665
A0A494C1G8;A0A494C0Z6;H0Y6K5;A0A494C070;H0Y7L6;Q02447	A0A494C1G8;A0A494C0Z6;H0Y6K5;A0A494C070;H0Y7L6;Q02447	2;2;2;2;2;2	2;2;2;2;2;2	2;2;2;2;2;2	Transcription factor Sp3	SP3	tr|A0A494C1G8|A0A494C1G8_HUMAN Transcription factor Sp3 (Fragment) OS=Homo sapiens OX=9606 GN=SP3 PE=1 SV=1;tr|A0A494C0Z6|A0A494C0Z6_HUMAN Transcription factor Sp3 (Fragment) OS=Homo sapiens OX=9606 GN=SP3 PE=1 SV=1;tr|H0Y6K5|H0Y6K5_HUMAN Transcription fac	907900	835744	1.03292e+06	1.03172e+06	966931	1.04168e+06	19.7922	19.6727	19.9783	19.9766	19.8831	19.9905	1.095	0.263361
C9J719;C9JJ78;A0A494C0F3;Q15125	C9J719;C9JJ78;A0A494C0F3;Q15125	1;1;1;1	1;1;1;1	1;1;1;1	3-beta-hydroxysteroid-Delta(8),Delta(7)-isomerase	EBP	tr|C9J719|C9J719_HUMAN 3-beta-hydroxysteroid-Delta(8),Delta(7)-isomerase (Fragment) OS=Homo sapiens OX=9606 GN=EBP PE=1 SV=8;tr|C9JJ78|C9JJ78_HUMAN 3-beta-hydroxysteroid-Delta(8),Delta(7)-isomerase (Fragment) OS=Homo sapiens OX=9606 GN=EBP PE=1 SV=1;tr|A0A	248180	330597	234127	272602	259403	280125	17.921	18.3347	17.8369	18.0564	17.9848	18.0957	0.999049	0.933088
A0A494C0G1;O95394;H0Y987;A0A087WT27;A0A494C1Q4;A0A494C1E2;J3KN95;A0A494C163;A0A494C099;H0Y8I3;D6RCQ8;D6RF77;D6RCD1;D6RC77;D6RIS6	A0A494C0G1;O95394;H0Y987;A0A087WT27;A0A494C1Q4;A0A494C1E2;J3KN95;A0A494C163;A0A494C099	12;12;11;9;9;9;8;6;6;4;4;4;3;3;3	12;12;11;9;9;9;8;6;6;4;4;4;3;3;3	12;12;11;9;9;9;8;6;6;4;4;4;3;3;3	Phosphoacetylglucosamine mutase	PGM3	tr|A0A494C0G1|A0A494C0G1_HUMAN Phosphoacetylglucosamine mutase OS=Homo sapiens OX=9606 GN=PGM3 PE=1 SV=1;sp|O95394|AGM1_HUMAN Phosphoacetylglucosamine mutase OS=Homo sapiens OX=9606 GN=PGM3 PE=1 SV=1;tr|H0Y987|H0Y987_HUMAN Phosphoacetylglucosamine mutase O	31132000	3.20009e+07	3.06313e+07	3.31964e+07	3.37706e+07	3.42865e+07	24.8919	24.9316	24.8685	24.9845	25.0093	25.0311	1.07987	0.0102906
A0A494C0G5;A0A087X208;A0A494C1I6	A0A494C0G5;A0A087X208;A0A494C1I6	10;9;9	10;9;9	1;0;0		AGRN	tr|A0A494C0G5|A0A494C0G5_HUMAN Agrin OS=Homo sapiens OX=9606 GN=AGRN PE=1 SV=1;tr|A0A087X208|A0A087X208_HUMAN Agrin OS=Homo sapiens OX=9606 GN=AGRN PE=1 SV=1;tr|A0A494C1I6|A0A494C1I6_HUMAN Agrin OS=Homo sapiens OX=9606 GN=AGRN PE=1 SV=1	20757000	1.93402e+07	1.76035e+07	2.0653e+07	1.96297e+07	1.98708e+07	24.3071	24.2051	24.0694	24.2998	24.2265	24.2441	1.04251	0.461837
A0A494C0K5;A0A494C0W0;O95453;A0A494C0Q6;A0A494C1G3;A0A494BZU6;A0A494BZW7;A0A494C0P9;A0A494C1K5;A0A494C0Q2;A0A494C1N1;A0A494C156;H3BRK1;A0A494C002;F5H1Z4	A0A494C0K5;A0A494C0W0;O95453;A0A494C0Q6;A0A494C1G3;A0A494BZU6;A0A494BZW7;A0A494C0P9;A0A494C1K5;A0A494C0Q2;A0A494C1N1;A0A494C156	6;6;6;5;4;4;4;4;4;4;4;3;2;2;1	6;6;6;5;4;4;4;4;4;4;4;3;2;2;1	6;6;6;5;4;4;4;4;4;4;4;3;2;2;1	Poly(A)-specific ribonuclease PARN	PARN	tr|A0A494C0K5|A0A494C0K5_HUMAN Poly(A)-specific ribonuclease PARN OS=Homo sapiens OX=9606 GN=PARN PE=1 SV=1;tr|A0A494C0W0|A0A494C0W0_HUMAN Poly(A)-specific ribonuclease PARN OS=Homo sapiens OX=9606 GN=PARN PE=1 SV=1;sp|O95453|PARN_HUMAN Poly(A)-specific ri	4330600	4.11053e+06	4.15535e+06	4.32511e+06	4.15607e+06	4.02522e+06	22.0461	21.9709	21.9865	22.0443	21.9868	21.9406	0.992849	0.793433
H0Y5D5;A0A494C0L7;Q9BTG3;Q5SYW2;F5H2X7;Q9ULV3;F6VD24;A0A0U1RQR2	H0Y5D5;A0A494C0L7;Q9BTG3;Q5SYW2;F5H2X7;Q9ULV3;F6VD24;A0A0U1RQR2	2;2;2;2;2;2;1;1	2;2;2;2;2;2;1;1	2;2;2;2;2;2;1;1	Cip1-interacting zinc finger protein	CIZ1	tr|H0Y5D5|H0Y5D5_HUMAN Cip1-interacting zinc finger protein (Fragment) OS=Homo sapiens OX=9606 GN=CIZ1 PE=1 SV=1;tr|A0A494C0L7|A0A494C0L7_HUMAN Cip1-interacting zinc finger protein OS=Homo sapiens OX=9606 GN=CIZ1 PE=1 SV=1;tr|Q9BTG3|Q9BTG3_HUMAN CIZ1 prote	0	0	0	0	0	0	#NUM!	#NUM!	#NUM!	#NUM!	#NUM!	#NUM!	#DIV/0!	#NUM!
A0A494C0R8;K7EIG1;O75153;I3L2B0;I3L318;I3L4B5;Q9Y5I4	A0A494C0R8;K7EIG1;O75153;I3L2B0	18;17;17;16;2;1;1	18;17;17;16;2;1;1	18;17;17;16;2;1;1	Clustered mitochondria protein homolog	CLUH	tr|A0A494C0R8|A0A494C0R8_HUMAN Clustered mitochondria protein homolog OS=Homo sapiens OX=9606 GN=CLUH PE=1 SV=1;tr|K7EIG1|K7EIG1_HUMAN Clustered mitochondria protein homolog (Fragment) OS=Homo sapiens OX=9606 GN=CLUH PE=1 SV=2;sp|O75153|CLU_HUMAN Clustered	46284000	4.28454e+07	4.50282e+07	4.27437e+07	4.39516e+07	4.51954e+07	25.464	25.3526	25.4243	25.3492	25.3894	25.4297	0.983103	0.580868
A0A494C0W5;Q86WV6;A0A494C0T1;J3QTB1	A0A494C0W5;Q86WV6	9;9;3;3	9;9;3;3	9;9;3;3	Stimulator of interferon genes protein	TMEM173	tr|A0A494C0W5|A0A494C0W5_HUMAN Stimulator of interferon genes protein OS=Homo sapiens OX=9606 GN=STING1 PE=1 SV=1;sp|Q86WV6|STING_HUMAN Stimulator of interferon genes protein OS=Homo sapiens OX=9606 GN=STING1 PE=1 SV=1	33098000	3.51922e+07	3.08061e+07	3.76103e+07	3.72083e+07	3.63958e+07	24.9802	25.0688	24.8767	25.1646	25.1491	25.1173	1.12229	0.0856593
A0A494C0X7;P05107;D3DSM0;J3KNI6;E7EVZ9;E5RK25;E5RIG7;E5RHT0;E5RFI0;E5RIE4;A8MVG7;E5RHE6;E5RK54	A0A494C0X7;P05107;D3DSM0	49;48;45;21;7;6;4;2;2;2;2;1;1	49;48;45;21;7;6;4;2;2;2;2;1;1	49;48;45;21;7;6;4;2;2;2;2;1;1	Integrin beta-2;Integrin beta	ITGB2	tr|A0A494C0X7|A0A494C0X7_HUMAN Integrin beta OS=Homo sapiens OX=9606 GN=ITGB2 PE=1 SV=1;sp|P05107|ITB2_HUMAN Integrin beta-2 OS=Homo sapiens OX=9606 GN=ITGB2 PE=1 SV=2;tr|D3DSM0|D3DSM0_HUMAN Integrin beta OS=Homo sapiens OX=9606 GN=ITGB2 PE=1 SV=1	931660000	8.65529e+08	8.57254e+08	9.35937e+08	9.27745e+08	9.02149e+08	29.7952	29.689	29.6751	29.8018	29.7892	29.7488	1.04196	0.250134
A0A494C108;Q8N9T8;H0YFD2;F8WFC1;H0YH26;H0YG91	A0A494C108;Q8N9T8	12;12;3;3;2;1	12;12;3;3;2;1	12;12;3;3;2;1	Protein KRI1 homolog	KRI1	tr|A0A494C108|A0A494C108_HUMAN Protein KRI1 homolog OS=Homo sapiens OX=9606 GN=KRI1 PE=1 SV=1;sp|Q8N9T8|KRI1_HUMAN Protein KRI1 homolog OS=Homo sapiens OX=9606 GN=KRI1 PE=1 SV=3	28859000	3.16901e+07	2.87737e+07	2.66408e+07	2.70284e+07	2.6507e+07	24.7825	24.9175	24.7782	24.6671	24.688	24.6599	0.897601	0.073087
A0A494C143;Q14689	A0A494C143;Q14689	7;7	6;6	5;5	Disco-interacting protein 2 homolog A	DIP2A	tr|A0A494C143|A0A494C143_HUMAN Disco-interacting protein 2 homolog A OS=Homo sapiens OX=9606 GN=DIP2A PE=1 SV=1;sp|Q14689|DIP2A_HUMAN Disco-interacting protein 2 homolog A OS=Homo sapiens OX=9606 GN=DIP2A PE=1 SV=2	3785900	4.32528e+06	4.76583e+06	4.18431e+06	4.55011e+06	4.40499e+06	21.8522	22.0444	22.1843	21.9966	22.1175	22.0707	1.02038	0.761588
A0A494C164;P52630;B4DLC8;A0A494C1L3;A0A494C0B5;B4DHE0	A0A494C164;P52630	11;11;4;3;2;2	11;11;4;3;2;2	11;11;4;3;2;2	Signal transducer and activator of transcription 2	STAT2	tr|A0A494C164|A0A494C164_HUMAN Signal transducer and activator of transcription OS=Homo sapiens OX=9606 GN=STAT2 PE=1 SV=1;sp|P52630|STAT2_HUMAN Signal transducer and activator of transcription 2 OS=Homo sapiens OX=9606 GN=STAT2 PE=1 SV=1	25298000	2.85529e+07	2.95059e+07	4.21561e+07	4.24204e+07	4.12102e+07	24.5925	24.7671	24.8145	25.3292	25.3383	25.2965	1.50902	0.010503
A0A494C1F2;P35658;A0A0A0MSW3;A0A494BZU9;H0Y837;E9PKD2;B7ZAV2;H0YF36;A0A494C0J0;E9PS86;A0A494C104	A0A494C1F2;P35658;A0A0A0MSW3;A0A494BZU9	23;23;18;12;5;4;4;2;2;1;1	23;23;18;12;5;4;4;2;2;1;1	23;23;18;12;5;4;4;2;2;1;1	Nuclear pore complex protein Nup214	NUP214	tr|A0A494C1F2|A0A494C1F2_HUMAN Nuclear pore complex protein Nup214 OS=Homo sapiens OX=9606 GN=NUP214 PE=1 SV=1;sp|P35658|NU214_HUMAN Nuclear pore complex protein Nup214 OS=Homo sapiens OX=9606 GN=NUP214 PE=1 SV=2;tr|A0A0A0MSW3|A0A0A0MSW3_HUMAN Nuclear pore	84385000	8.92712e+07	8.24404e+07	8.35785e+07	8.06043e+07	8.11806e+07	26.3305	26.4117	26.2968	26.3166	26.2644	26.2746	0.95809	0.207975
A0A494C1M4;Q3SY69;H0YHN9;REV__H0YLH9;REV__Q14005	A0A494C1M4;Q3SY69	49;49;5;1;1	49;49;5;1;1	43;43;5;1;1	Mitochondrial 10-formyltetrahydrofolate dehydrogenase	ALDH1L2	tr|A0A494C1M4|A0A494C1M4_HUMAN 10-formyltetrahydrofolate dehydrogenase OS=Homo sapiens OX=9606 GN=ALDH1L2 PE=1 SV=1;sp|Q3SY69|AL1L2_HUMAN Mitochondrial 10-formyltetrahydrofolate dehydrogenase OS=Homo sapiens OX=9606 GN=ALDH1L2 PE=1 SV=2	184770000	1.90422e+08	1.99444e+08	1.89408e+08	1.90328e+08	1.85872e+08	27.4612	27.5046	27.5714	27.4969	27.5039	27.4697	0.984292	0.567392
P26885;A0A494C1N0;F5H0N4	P26885;A0A494C1N0;F5H0N4	11;11;7	11;11;7	11;11;7	Peptidyl-prolyl cis-trans isomerase FKBP2;Peptidyl-prolyl cis-trans isomerase	FKBP2	sp|P26885|FKBP2_HUMAN Peptidyl-prolyl cis-trans isomerase FKBP2 OS=Homo sapiens OX=9606 GN=FKBP2 PE=1 SV=2;tr|A0A494C1N0|A0A494C1N0_HUMAN Peptidylprolyl isomerase OS=Homo sapiens OX=9606 GN=FKBP2 PE=1 SV=1;tr|F5H0N4|F5H0N4_HUMAN Peptidylprolyl isomerase (F	81720000	6.5934e+07	6.99923e+07	7.6778e+07	7.24251e+07	7.74979e+07	26.2842	25.9745	26.0607	26.1942	26.11	26.2077	1.0416	0.566339
A0A494C1S7;Q9Y5Q9;F8WC64;H0YFI7;H7C0C0	A0A494C1S7;Q9Y5Q9	9;9;2;1;1	9;9;2;1;1	9;9;2;1;1	General transcription factor 3C polypeptide 3	GTF3C3	tr|A0A494C1S7|A0A494C1S7_HUMAN General transcription factor 3C polypeptide 3 OS=Homo sapiens OX=9606 GN=GTF3C3 PE=1 SV=1;sp|Q9Y5Q9|TF3C3_HUMAN General transcription factor 3C polypeptide 3 OS=Homo sapiens OX=9606 GN=GTF3C3 PE=1 SV=1	7941800	7.69017e+06	7.48986e+06	7.73513e+06	7.28693e+06	7.58314e+06	22.921	22.8746	22.8365	22.883	22.7969	22.8544	0.977656	0.406365
J3KPS2;A0A494C1T9;Q6ZRV2	J3KPS2;A0A494C1T9;Q6ZRV2	3;3;3	3;3;3	3;3;3	Protein FAM83H	FAM83H	tr|J3KPS2|J3KPS2_HUMAN Protein FAM83H (Fragment) OS=Homo sapiens OX=9606 GN=FAM83H PE=1 SV=1;tr|A0A494C1T9|A0A494C1T9_HUMAN Protein FAM83H OS=Homo sapiens OX=9606 GN=FAM83H PE=1 SV=1;sp|Q6ZRV2|FA83H_HUMAN Protein FAM83H OS=Homo sapiens OX=9606 GN=FAM83H PE	2926300	3.42404e+06	3.40689e+06	2.85661e+06	3.11054e+06	2.89223e+06	21.4806	21.7073	21.7	21.4459	21.5687	21.4637	0.90798	0.201412
A0A494C1V1;Q6ZNJ1;H0Y764;H7C3Y7	A0A494C1V1;Q6ZNJ1;H0Y764	10;10;6;2	10;10;6;2	10;10;6;2	Neurobeachin-like protein 2	NBEAL2	tr|A0A494C1V1|A0A494C1V1_HUMAN Neurobeachin-like protein 2 OS=Homo sapiens OX=9606 GN=NBEAL2 PE=1 SV=1;sp|Q6ZNJ1|NBEL2_HUMAN Neurobeachin-like protein 2 OS=Homo sapiens OX=9606 GN=NBEAL2 PE=1 SV=2;tr|H0Y764|H0Y764_HUMAN Neurobeachin-like protein 2 (Fragmen	12195000	1.28171e+07	1.30829e+07	1.24401e+07	1.23653e+07	1.31184e+07	23.5398	23.6116	23.6412	23.5685	23.5598	23.6451	0.995504	0.882396
A0A499FI31;Q15020;H0YHU8;A0A494C0L2;F8W667;F8VVK9;F8VZM2	A0A499FI31;Q15020	33;33;8;6;6;2;2	33;33;8;6;6;2;2	33;33;8;6;6;2;2	Squamous cell carcinoma antigen recognized by T-cells 3	SART3	tr|A0A499FI31|A0A499FI31_HUMAN Squamous cell carcinoma antigen recognized by T-cells 3 OS=Homo sapiens OX=9606 GN=SART3 PE=1 SV=1;sp|Q15020|SART3_HUMAN Squamous cell carcinoma antigen recognized by T-cells 3 OS=Homo sapiens OX=9606 GN=SART3 PE=1 SV=1	137640000	1.43938e+08	1.45082e+08	1.45301e+08	1.45909e+08	1.41983e+08	27.0363	27.1009	27.1123	27.1145	27.1205	27.0811	1.01531	0.465513
Q7Z319;A0A499FJN1;A0A499FIS5;Q9BUB5;A0A499FJS1;E9PIA0	Q7Z319;A0A499FJN1;A0A499FIS5;Q9BUB5;A0A499FJS1	4;4;4;4;2;1	4;4;4;4;2;1	4;4;4;4;2;1	MAP kinase-interacting serine/threonine-protein kinase 1	DKFZp686E14208;MKNK1	tr|Q7Z319|Q7Z319_HUMAN MAP kinase-interacting serine/threonine-protein kinase 1 OS=Homo sapiens OX=9606 GN=MKNK1 PE=1 SV=1;tr|A0A499FJN1|A0A499FJN1_HUMAN MAP kinase-interacting serine/threonine-protein kinase 1 OS=Homo sapiens OX=9606 GN=MKNK1 PE=1 SV=1;tr	5802200	6.17334e+06	6.25437e+06	5.8583e+06	6.07302e+06	6.19114e+06	22.4682	22.5576	22.5764	22.482	22.534	22.5618	0.994105	0.852542
A0A499FIX8;H7BXI1;A0A087WXU3;A0FGR8	A0A499FIX8;H7BXI1;A0A087WXU3;A0FGR8	35;34;33;33	35;34;33;33	35;34;33;33	Extended synaptotagmin-2	ESYT2	tr|A0A499FIX8|A0A499FIX8_HUMAN Extended synaptotagmin-2 OS=Homo sapiens OX=9606 GN=ESYT2 PE=1 SV=1;tr|H7BXI1|H7BXI1_HUMAN Extended synaptotagmin-2 OS=Homo sapiens OX=9606 GN=ESYT2 PE=1 SV=2;tr|A0A087WXU3|A0A087WXU3_HUMAN Extended synaptotagmin-2 OS=Homo sa	158630000	1.48737e+08	1.61856e+08	1.55955e+08	1.58087e+08	1.54899e+08	27.2411	27.1482	27.2701	27.2166	27.2361	27.2068	0.999396	0.999845
A0A499FIZ0;A0A7P0SXD0;Q9H7D7;A0A7I2YQL3;A0A7I2YQQ9;H0Y9R3;C9JCS7;H0Y917;A0A7I2V3I7	A0A499FIZ0;A0A7P0SXD0;Q9H7D7;A0A7I2YQL3;A0A7I2YQQ9;H0Y9R3	19;18;18;17;16;10;4;2;2	19;18;18;17;16;10;4;2;2	19;18;18;17;16;10;4;2;2	WD repeat-containing protein 26	WDR26	tr|A0A499FIZ0|A0A499FIZ0_HUMAN WD repeat-containing protein 26 OS=Homo sapiens OX=9606 GN=WDR26 PE=1 SV=2;tr|A0A7P0SXD0|A0A7P0SXD0_HUMAN WD repeat-containing protein 26 (Fragment) OS=Homo sapiens OX=9606 GN=WDR26 PE=1 SV=1;sp|Q9H7D7|WDR26_HUMAN WD repeat-c	50461000	5.08163e+07	5.22521e+07	5.08632e+07	4.85623e+07	5.07551e+07	25.5887	25.5988	25.639	25.6001	25.5333	25.5971	0.978188	0.303118
A0A499FJI4;A0A804HL12;O75592;A0A804HIR9;A0A804HKQ1;A0A804HJ25;H7C3U4	A0A499FJI4;A0A804HL12;O75592;A0A804HIR9;A0A804HKQ1;A0A804HJ25	27;27;27;26;26;25;8	27;27;27;26;26;25;8	27;27;27;26;26;25;8	E3 ubiquitin-protein ligase MYCBP2	MYCBP2	tr|A0A499FJI4|A0A499FJI4_HUMAN RCR-type E3 ubiquitin transferase OS=Homo sapiens OX=9606 GN=MYCBP2 PE=1 SV=2;tr|A0A804HL12|A0A804HL12_HUMAN E3 ubiquitin-protein ligase MYCBP2 OS=Homo sapiens OX=9606 GN=MYCBP2 PE=4 SV=1;sp|O75592|MYCB2_HUMAN E3 ubiquitin-pr	34858000	3.72189e+07	3.73698e+07	3.50667e+07	3.40622e+07	3.4482e+07	25.055	25.1495	25.1554	25.0636	25.0217	25.0393	0.946679	0.124734
A0A499FJK2;P01137;A0A7I2YQL8;A0A7I2V5Z9	A0A499FJK2;P01137;A0A7I2YQL8;A0A7I2V5Z9	20;20;13;10	20;20;13;10	20;20;13;10	Transforming growth factor beta-1;Latency-associated peptide	TGFB1	tr|A0A499FJK2|A0A499FJK2_HUMAN Transforming growth factor beta OS=Homo sapiens OX=9606 GN=TGFB1 PE=1 SV=1;sp|P01137|TGFB1_HUMAN Transforming growth factor beta-1 proprotein OS=Homo sapiens OX=9606 GN=TGFB1 PE=1 SV=2;tr|A0A7I2YQL8|A0A7I2YQL8_HUMAN Transform	97568000	8.17584e+07	8.89161e+07	1.16362e+08	1.11182e+08	1.09348e+08	26.5399	26.2849	26.4059	26.794	26.7283	26.7044	1.25592	0.0337693
A0A4V7I447;Q0VD83	A0A4V7I447;Q0VD83	44;44	44;44	44;44	Apolipoprotein B receptor	APOBR	tr|A0A4V7I447|A0A4V7I447_HUMAN Apolipoprotein B receptor OS=Homo sapiens OX=9606 GN=APOBR PE=1 SV=1;sp|Q0VD83|APOBR_HUMAN Apolipoprotein B receptor OS=Homo sapiens OX=9606 GN=APOBR PE=1 SV=3	210160000	1.99352e+08	1.65428e+08	1.97777e+08	1.93783e+08	1.95165e+08	27.6469	27.5707	27.3016	27.5593	27.5299	27.5401	1.0205	0.760061
A0A4W8VX11;E7EV93;E9PGW9;E5RGQ4	A0A4W8VX11	61;21;19;16	1;0;0;0	1;0;0;0			tr|A0A4W8VX11|A0A4W8VX11_HUMAN Pericentriolar material 1 protein OS=Homo sapiens OX=9606 GN=PCM1 PE=4 SV=1	991860	1.38426e+06	1.33372e+06	1.19371e+06	1.09687e+06	1.09099e+06	19.9198	20.4007	20.347	20.187	20.065	20.0572	0.911515	0.519062
A0A590UJ01;Q13535	A0A590UJ01;Q13535	3;3	3;3	3;3	Serine/threonine-protein kinase ATR	ATR	tr|A0A590UJ01|A0A590UJ01_HUMAN Serine/threonine-protein kinase ATR (Fragment) OS=Homo sapiens OX=9606 GN=ATR PE=1 SV=1;sp|Q13535|ATR_HUMAN Serine/threonine-protein kinase ATR OS=Homo sapiens OX=9606 GN=ATR PE=1 SV=3	2423700	2.34385e+06	2.65123e+06	2.31549e+06	2.23775e+06	2.41228e+06	21.2088	21.1604	21.3382	21.1429	21.0936	21.202	0.938904	0.235126
U3KPX3;A0A590UJ43;P48729;H0Y9X2;U3KQK7;Q8N752;A0A590UK94;A0A590UJQ7;E5RG27;U3KQ83;D6RGE5	U3KPX3;A0A590UJ43;P48729;H0Y9X2;U3KQK7;Q8N752	14;14;14;7;7;7;4;2;2;2;2	14;14;14;7;7;7;4;2;2;2;2	1;1;1;1;1;0;0;0;0;0;0	Casein kinase I isoform alpha;Casein kinase I isoform alpha-like	CSNK1A1;CSNK1A1L	tr|U3KPX3|U3KPX3_HUMAN Casein kinase I isoform alpha OS=Homo sapiens OX=9606 GN=CSNK1A1 PE=1 SV=2;tr|A0A590UJ43|A0A590UJ43_HUMAN Casein kinase I isoform alpha OS=Homo sapiens OX=9606 GN=CSNK1A1 PE=1 SV=1;sp|P48729|KC1A_HUMAN Casein kinase I isoform alpha O	63472000	5.89161e+07	6.20118e+07	5.89388e+07	5.92541e+07	5.73247e+07	25.9196	25.8122	25.886	25.8127	25.8204	25.7727	0.951831	0.142349
C9JE12;C9JCW7;A0A590UJA9;Q9BVT8	C9JE12;C9JCW7;A0A590UJA9;Q9BVT8	1;1;1;1	1;1;1;1	1;1;1;1	Transmembrane and ubiquitin-like domain-containing protein 1	TMUB1	tr|C9JE12|C9JE12_HUMAN Transmembrane and ubiquitin-like domain-containing protein 1 (Fragment) OS=Homo sapiens OX=9606 GN=TMUB1 PE=1 SV=1;tr|C9JCW7|C9JCW7_HUMAN Transmembrane and ubiquitin-like domain-containing protein 1 (Fragment) OS=Homo sapiens OX=9606	0	0	0	0	0	0	#NUM!	#NUM!	#NUM!	#NUM!	#NUM!	#NUM!	#DIV/0!	#NUM!
A0A590UJJ4;Q5TG81;Q14722;A0A590UJB8;A0A590UJV4;A0A590UK89;C9JQ60;K7EKU4;A0A087X1P8;F8W6W4;B7Z8E5;A0A590UJK5;A0A590UJ35;A0A590UJX9;C9JBV8	A0A590UJJ4;Q5TG81	18;9;4;3;3;3;3;3;2;2;2;1;1;1;1	1;0;0;0;1;1;0;1;0;0;0;1;0;1;0	1;0;0;0;1;1;0;1;0;0;0;1;0;1;0		KCNAB2	tr|A0A590UJJ4|A0A590UJJ4_HUMAN K(+) channel subunit beta-2 OS=Homo sapiens OX=9606 GN=KCNAB2 PE=1 SV=1;tr|Q5TG81|Q5TG81_HUMAN Voltage-gated potassium channel subunit beta-2 (Fragment) OS=Homo sapiens OX=9606 GN=KCNAB2 PE=1 SV=2	8478900	9.64261e+06	8.75661e+06	9.31851e+06	9.11745e+06	9.31971e+06	23.0154	23.201	23.0619	23.1517	23.1202	23.1519	1.03265	0.477828
H7BZW9;H7BZK0;A0A590UJS6;H7C3M8;A0A5F9VB99;A0A590UJK3;Q14BN4	H7BZW9;H7BZK0;A0A590UJS6;H7C3M8;A0A5F9VB99;A0A590UJK3;Q14BN4	2;2;2;2;2;2;2	2;2;2;2;2;2;2	2;2;2;2;2;2;2	Sarcolemmal membrane-associated protein	SLMAP	tr|H7BZW9|H7BZW9_HUMAN Sarcolemmal membrane-associated protein (Fragment) OS=Homo sapiens OX=9606 GN=SLMAP PE=1 SV=1;tr|H7BZK0|H7BZK0_HUMAN Sarcolemmal membrane-associated protein (Fragment) OS=Homo sapiens OX=9606 GN=SLMAP PE=1 SV=1;tr|A0A590UJS6|A0A590UJ	0	0	0	0	0	0	#NUM!	#NUM!	#NUM!	#NUM!	#NUM!	#NUM!	#DIV/0!	#NUM!
A0A590UJK4;A0A590UK01;A0A590UJP7;A0A590UK80;Q13247	A0A590UJK4;A0A590UK01;A0A590UJP7;A0A590UK80;Q13247	17;17;17;17;17	17;17;17;17;17	13;13;13;13;13	Serine/arginine-rich splicing factor 6	SRSF6	tr|A0A590UJK4|A0A590UJK4_HUMAN Serine/arginine-rich-splicing factor 6 OS=Homo sapiens OX=9606 GN=SRSF6 PE=1 SV=1;tr|A0A590UK01|A0A590UK01_HUMAN Serine/arginine-rich-splicing factor 6 OS=Homo sapiens OX=9606 GN=SRSF6 PE=1 SV=1;tr|A0A590UJP7|A0A590UJP7_HUMAN	212200000	2.09583e+08	2.02283e+08	2.13856e+08	2.14295e+08	2.05217e+08	27.6608	27.6429	27.5918	27.6721	27.675	27.6126	1.0149	0.502578
A0A590UJN0;Q9H2F5	A0A590UJN0;Q9H2F5	2;2	2;2	2;2	Enhancer of polycomb homolog 1	EPC1	tr|A0A590UJN0|A0A590UJN0_HUMAN Enhancer of polycomb homolog OS=Homo sapiens OX=9606 GN=EPC1 PE=1 SV=1;sp|Q9H2F5|EPC1_HUMAN Enhancer of polycomb homolog 1 OS=Homo sapiens OX=9606 GN=EPC1 PE=1 SV=1	0	0	0	0	0	0	#NUM!	#NUM!	#NUM!	#NUM!	#NUM!	#NUM!	#DIV/0!	#NUM!
A0A590UK44;A0A590UJQ1;Q96J02;A0A590UJW8;A0A590UK95;Q9H0M0;A0A1W2PR79	A0A590UK44;A0A590UJQ1;Q96J02;A0A590UJW8;A0A590UK95	7;7;7;6;4;2;1	7;7;7;6;4;2;1	7;7;7;6;4;2;1	E3 ubiquitin-protein ligase Itchy homolog	ITCH	tr|A0A590UK44|A0A590UK44_HUMAN E3 ubiquitin-protein ligase OS=Homo sapiens OX=9606 GN=ITCH PE=1 SV=1;tr|A0A590UJQ1|A0A590UJQ1_HUMAN E3 ubiquitin-protein ligase OS=Homo sapiens OX=9606 GN=ITCH PE=1 SV=1;sp|Q96J02|ITCH_HUMAN E3 ubiquitin-protein ligase Itchy	5936600	5.91566e+06	6.77468e+06	6.13319e+06	6.23623e+06	6.24991e+06	22.5012	22.4961	22.6917	22.5482	22.5722	22.5754	0.999592	0.975158
A0A590UJS4;Q6KC79	A0A590UJS4;Q6KC79	21;21	21;21	21;21	Nipped-B-like protein	NIPBL	tr|A0A590UJS4|A0A590UJS4_HUMAN Nipped-B protein OS=Homo sapiens OX=9606 GN=NIPBL PE=1 SV=1;sp|Q6KC79|NIPBL_HUMAN Nipped-B-like protein OS=Homo sapiens OX=9606 GN=NIPBL PE=1 SV=2	21699000	2.08858e+07	2.15985e+07	2.04916e+07	2.0385e+07	2.07103e+07	24.3711	24.316	24.3644	24.2885	24.281	24.3038	0.959546	0.060914
A0A590UJS8;A0A5F9ZA98;O75027;B4DGL8;A0A2R8Y473;A0A087WW65;E9PJR8;E9PNQ5;A0A2R8Y3N2	A0A590UJS8;A0A5F9ZA98;O75027;B4DGL8;A0A2R8Y473;A0A087WW65	11;11;11;10;9;9;3;1;1	11;11;11;10;9;9;3;1;1	11;11;11;10;9;9;3;1;1	ATP-binding cassette sub-family B member 7, mitochondrial	ABCB7	tr|A0A590UJS8|A0A590UJS8_HUMAN Iron-sulfur clusters transporter ABCB7, mitochondrial OS=Homo sapiens OX=9606 GN=ABCB7 PE=1 SV=1;tr|A0A5F9ZA98|A0A5F9ZA98_HUMAN Iron-sulfur clusters transporter ABCB7, mitochondrial OS=Homo sapiens OX=9606 GN=ABCB7 PE=1 SV=1;	14088000	1.11069e+07	1.19808e+07	1.16615e+07	1.17122e+07	1.14129e+07	23.748	23.4049	23.5142	23.4752	23.4815	23.4442	0.935735	0.473371
A0A590UJW0;P20585;A0A590UKC9;A0A590UJN8	A0A590UJW0;P20585;A0A590UKC9;A0A590UJN8	6;6;5;5	6;6;5;5	6;6;5;5	DNA mismatch repair protein Msh3	MSH3	tr|A0A590UJW0|A0A590UJW0_HUMAN DNA mismatch repair protein Msh3 OS=Homo sapiens OX=9606 GN=MSH3 PE=1 SV=1;sp|P20585|MSH3_HUMAN DNA mismatch repair protein Msh3 OS=Homo sapiens OX=9606 GN=MSH3 PE=1 SV=4;tr|A0A590UKC9|A0A590UKC9_HUMAN DNA mismatch repair pro	4250800	3.74088e+06	3.5314e+06	3.75928e+06	3.53546e+06	3.56678e+06	22.0193	21.8349	21.7518	21.842	21.7535	21.7662	0.942587	0.415659
A0A590UKB7;A0A590UJZ8;H7BY35;Q92736	A0A590UKB7;A0A590UJZ8;H7BY35;Q92736	1;1;1;1	1;1;1;1	1;1;1;1	Ryanodine receptor 2	RYR2	tr|A0A590UKB7|A0A590UKB7_HUMAN Ryanodine receptor 2 (Fragment) OS=Homo sapiens OX=9606 GN=RYR2 PE=1 SV=1;tr|A0A590UJZ8|A0A590UJZ8_HUMAN Ryanodine receptor 2 (Fragment) OS=Homo sapiens OX=9606 GN=RYR2 PE=1 SV=1;tr|H7BY35|H7BY35_HUMAN Ryanodine receptor 2 OS	7978500	8.93103e+06	1.42125e+07	1.64346e+07	1.65433e+07	1.86827e+07	22.9277	23.0904	23.7607	23.9702	23.9797	24.1552	1.65993	0.0860836
A0A5F9UK94;Q01433;H0Y360;A0A804CCZ3;A0A7P0Z4H6;H0YF16;A0A804H2H4;A0A590UK85;A0A590UJX5;A0A7P0TB79;E9PJF6;A0A7P0T999;E9PIJ1	A0A5F9UK94;Q01433;H0Y360;A0A804CCZ3;A0A7P0Z4H6;H0YF16;A0A804H2H4;A0A590UK85;A0A590UJX5	23;23;22;21;17;17;16;15;14;7;6;5;4	22;22;21;20;17;16;15;15;14;7;6;5;4	22;22;21;20;17;16;15;15;14;7;6;5;4	AMP deaminase 2	AMPD2	tr|A0A5F9UK94|A0A5F9UK94_HUMAN AMP deaminase OS=Homo sapiens OX=9606 GN=AMPD2 PE=1 SV=1;sp|Q01433|AMPD2_HUMAN AMP deaminase 2 OS=Homo sapiens OX=9606 GN=AMPD2 PE=1 SV=2;tr|H0Y360|H0Y360_HUMAN AMP deaminase OS=Homo sapiens OX=9606 GN=AMPD2 PE=1 SV=2;tr|A0A8	65113000	6.65072e+07	6.65663e+07	6.2964e+07	6.34631e+07	6.25405e+07	25.9564	25.987	25.9883	25.908	25.9194	25.8983	0.953484	0.00877114
A0A5F9UP49;Q9BRK5;A0A5F9UJX7;H0Y3T6;G3V1E2	A0A5F9UP49;Q9BRK5;A0A5F9UJX7;H0Y3T6;G3V1E2	12;12;10;9;8	12;12;10;9;8	12;12;10;9;8	45 kDa calcium-binding protein	SDF4	tr|A0A5F9UP49|A0A5F9UP49_HUMAN 45 kDa calcium-binding protein OS=Homo sapiens OX=9606 GN=SDF4 PE=1 SV=1;sp|Q9BRK5|CAB45_HUMAN 45 kDa calcium-binding protein OS=Homo sapiens OX=9606 GN=SDF4 PE=1 SV=1;tr|A0A5F9UJX7|A0A5F9UJX7_HUMAN 45 kDa calcium-binding pro	52051000	5.26577e+07	5.49596e+07	5.70113e+07	5.63008e+07	5.50164e+07	25.6334	25.6501	25.7119	25.7647	25.7467	25.7134	1.05424	0.0643505
A0A5H1ZRP2;A0A5F9UY30;O43493	A0A5H1ZRP2;A0A5F9UY30;O43493	15;15;15	15;15;15	15;15;15	Trans-Golgi network integral membrane protein 2	TGOLN2	tr|A0A5H1ZRP2|A0A5H1ZRP2_HUMAN Trans-Golgi network integral membrane protein 2 OS=Homo sapiens OX=9606 GN=TGOLN2 PE=1 SV=1;tr|A0A5F9UY30|A0A5F9UY30_HUMAN Trans-Golgi network integral membrane protein 2 OS=Homo sapiens OX=9606 GN=TGOLN2 PE=1 SV=1;sp|O43493|	73170000	7.80399e+07	5.68098e+07	7.29989e+07	6.76514e+07	6.91698e+07	26.1247	26.2177	25.7596	26.1214	26.0116	26.0436	1.00865	0.877125
A0A5F9W493;E7ETM0	A0A5F9W493;E7ETM0	13;11	1;1	0;0		CSNK1A1	tr|A0A5F9W493|A0A5F9W493_HUMAN Casein kinase 1, alpha 1, isoform CRA_d OS=Homo sapiens OX=9606 GN=CSNK1A1 PE=1 SV=1;tr|E7ETM0|E7ETM0_HUMAN Casein kinase I isoform alpha OS=Homo sapiens OX=9606 GN=CSNK1A1 PE=1 SV=1	2078400	1.16732e+06	1.24693e+06	1.53121e+06	1.31676e+06	1532200	20.987	20.1548	20.25	20.5462	20.3286	20.5472	0.974963	0.973513
A0A5F9YFS9;C9JBL1;Q9Y6A9	A0A5F9YFS9;C9JBL1;Q9Y6A9	2;1;1	2;1;1	2;1;1	Signal peptidase complex subunit 1	SPCS1	tr|A0A5F9YFS9|A0A5F9YFS9_HUMAN Microsomal signal peptidase 12 kDa subunit OS=Homo sapiens OX=9606 GN=SPCS1 PE=1 SV=1;tr|C9JBL1|C9JBL1_HUMAN Microsomal signal peptidase 12 kDa subunit OS=Homo sapiens OX=9606 GN=SPCS1 PE=1 SV=1;sp|Q9Y6A9|SPCS1_HUMAN Signal p	31672000	2.56826e+07	3.14165e+07	3.15644e+07	3.0885e+07	2.97342e+07	24.9167	24.6143	24.905	24.9118	24.8804	24.8256	1.03844	0.606773
A0A804HHW3;C9JHC0;C9JDK5;A0A5F9ZHX4;A0A804HKK9;A0A5F9ZHW9;A0A804HJV3;A0A804HIN1;A0A804HL48;A0A804HKY8;A0A804HI52;A0A5F9ZH11;P55201	A0A804HHW3;C9JHC0;C9JDK5;A0A5F9ZHX4;A0A804HKK9;A0A5F9ZHW9;A0A804HJV3;A0A804HIN1;A0A804HL48;A0A804HKY8;A0A804HI52;A0A5F9ZH11;P55201	3;3;3;3;3;3;3;3;3;3;3;3;3	3;3;3;3;3;3;3;3;3;3;3;3;3	3;3;3;3;3;3;3;3;3;3;3;3;3	Peregrin	BRPF1	tr|A0A804HHW3|A0A804HHW3_HUMAN Peregrin OS=Homo sapiens OX=9606 GN=BRPF1 PE=4 SV=1;tr|C9JHC0|C9JHC0_HUMAN Peregrin (Fragment) OS=Homo sapiens OX=9606 GN=BRPF1 PE=1 SV=2;tr|C9JDK5|C9JDK5_HUMAN Peregrin (Fragment) OS=Homo sapiens OX=9606 GN=BRPF1 PE=1 SV=3;t	0	0	0	0	0	0	#NUM!	#NUM!	#NUM!	#NUM!	#NUM!	#NUM!	#DIV/0!	#NUM!
A0A5F9ZHP1;A0A5F9ZH79;Q8N9N2;H0YE76;A0A5F9ZI37;H0YCB3;A0A5K1VW55;A0A5F9ZI10;E9PQZ6;E9PR40;H0YER2;E9PM82;E9PJM2;E9PKM6;E9PL92;A0A5F9ZGP6;E9PQ44	A0A5F9ZHP1;A0A5F9ZH79;Q8N9N2;H0YE76;A0A5F9ZI37;H0YCB3;A0A5K1VW55;A0A5F9ZI10;E9PQZ6;E9PR40	6;6;5;4;4;4;4;3;3;3;2;2;1;1;1;1;1	6;6;5;4;4;4;4;3;3;3;2;2;1;1;1;1;1	6;6;5;4;4;4;4;3;3;3;2;2;1;1;1;1;1	Activating signal cointegrator 1 complex subunit 1	ASCC1	tr|A0A5F9ZHP1|A0A5F9ZHP1_HUMAN Activating signal cointegrator 1 complex subunit 1 OS=Homo sapiens OX=9606 GN=ASCC1 PE=1 SV=1;tr|A0A5F9ZH79|A0A5F9ZH79_HUMAN Activating signal cointegrator 1 complex subunit 1 OS=Homo sapiens OX=9606 GN=ASCC1 PE=1 SV=1;sp|Q8N	5002700	5.72865e+06	6.22078e+06	6.00931e+06	6.22613e+06	6.27406e+06	22.2543	22.4498	22.5687	22.5188	22.5699	22.581	1.09187	0.283771
A0A5F9ZHB6;P49642;H0YIP2;A0A3B3ITS8;F8VNY2	A0A5F9ZHB6;P49642;H0YIP2;A0A3B3ITS8;F8VNY2	2;2;1;1;1	2;2;1;1;1	2;2;1;1;1	DNA primase small subunit;DNA primase	PRIM1	tr|A0A5F9ZHB6|A0A5F9ZHB6_HUMAN DNA primase OS=Homo sapiens OX=9606 GN=PRIM1 PE=1 SV=1;sp|P49642|PRI1_HUMAN DNA primase small subunit OS=Homo sapiens OX=9606 GN=PRIM1 PE=1 SV=1;tr|H0YIP2|H0YIP2_HUMAN DNA primase small subunit (Fragment) OS=Homo sapiens OX=9	558360	652320	704278	578768	575622	615134	19.0908	19.3152	19.4258	19.1426	19.1348	19.2305	0.924054	0.389786
F6R5I9;B4DZ60;A0A5F9ZHD5;P17707	F6R5I9;B4DZ60;A0A5F9ZHD5;P17707	1;1;1;1	1;1;1;1	1;1;1;1	S-adenosylmethionine decarboxylase proenzyme;S-adenosylmethionine decarboxylase alpha chain;S-adenosylmethionine decarboxylase beta chain	AMD1	tr|F6R5I9|F6R5I9_HUMAN S-adenosylmethionine decarboxylase proenzyme OS=Homo sapiens OX=9606 GN=AMD1 PE=1 SV=1;tr|B4DZ60|B4DZ60_HUMAN S-adenosylmethionine decarboxylase proenzyme OS=Homo sapiens OX=9606 GN=AMD1 PE=1 SV=1;tr|A0A5F9ZHD5|A0A5F9ZHD5_HUMAN Adeno	247600	246986	224336	266726	276620	216569	17.9177	17.9141	17.7753	18.025	18.0775	17.7245	1.05702	0.587352
A0A5F9ZHG7;E9PCH4;Q8TEU7;D6RE77;B7Z7Y1;A0A2R8Y661;A0A2R8YGD3;Q9Y4G8	A0A5F9ZHG7;E9PCH4;Q8TEU7;D6RE77;B7Z7Y1	5;5;5;4;4;1;1;1	5;5;5;4;4;1;1;1	5;5;5;4;4;1;1;1	Rap guanine nucleotide exchange factor 6	RAPGEF6	tr|A0A5F9ZHG7|A0A5F9ZHG7_HUMAN Rap guanine nucleotide exchange factor 6 OS=Homo sapiens OX=9606 GN=RAPGEF6 PE=4 SV=1;tr|E9PCH4|E9PCH4_HUMAN Uncharacterized protein OS=Homo sapiens OX=9606 PE=4 SV=1;sp|Q8TEU7|RPGF6_HUMAN Rap guanine nucleotide exchange fact	8969500	8.54365e+06	8.53545e+06	9.01649e+06	8.69505e+06	8.57121e+06	23.0966	23.0264	23.025	23.1041	23.0518	23.0311	1.00899	0.707042
A0A5F9ZHH6;P19793;A0A087WZ88;A0A0G2JKR7;P48443;P28702;A0A0G2JHI1	A0A5F9ZHH6;P19793;A0A087WZ88;A0A0G2JKR7;P48443;P28702	5;5;4;4;4;4;2	5;5;4;4;4;4;2	5;5;4;4;4;4;2	Retinoic acid receptor RXR-alpha;Retinoic acid receptor RXR-gamma;Retinoic acid receptor RXR-beta	RXRA;RXRG;RXRB	tr|A0A5F9ZHH6|A0A5F9ZHH6_HUMAN Retinoic acid receptor RXR-alpha OS=Homo sapiens OX=9606 GN=RXRA PE=1 SV=1;sp|P19793|RXRA_HUMAN Retinoic acid receptor RXR-alpha OS=Homo sapiens OX=9606 GN=RXRA PE=1 SV=1;tr|A0A087WZ88|A0A087WZ88_HUMAN Retinoic acid receptor	7365900	6.65739e+06	4.24584e+06	5.93627e+06	5.08729e+06	5.8515e+06	22.8124	22.6665	22.0176	22.5011	22.2785	22.4804	0.923692	0.782059
J3QRD1;A0A5F9ZHI5;A0A5F9ZHN9;P51648;A0A5K1VW72;A0A5F9ZI12;A0A5F9ZGX4;J3QKK9;K7EN73;J3QS00;J3KTG1;I3L1M4;I3L0X1;A0A5F9ZHP6;A0A5F9ZHZ9	J3QRD1;A0A5F9ZHI5;A0A5F9ZHN9;P51648;A0A5K1VW72;A0A5F9ZI12;A0A5F9ZGX4	4;4;4;4;3;3;3;1;1;1;1;1;1;1;1	4;4;4;4;3;3;3;1;1;1;1;1;1;1;1	4;4;4;4;3;3;3;1;1;1;1;1;1;1;1	Fatty aldehyde dehydrogenase	ALDH3A2	tr|J3QRD1|J3QRD1_HUMAN Aldehyde dehydrogenase family 3 member A2 OS=Homo sapiens OX=9606 GN=ALDH3A2 PE=1 SV=1;tr|A0A5F9ZHI5|A0A5F9ZHI5_HUMAN Aldehyde dehydrogenase OS=Homo sapiens OX=9606 GN=ALDH3A2 PE=1 SV=1;tr|A0A5F9ZHN9|A0A5F9ZHN9_HUMAN Aldehyde dehydro	16492000	1.69315e+07	1.88762e+07	1.75724e+07	1.84807e+07	1.867e+07	23.9753	24.0132	24.1701	24.0668	24.1395	24.1542	1.04634	0.384477
A0A5F9ZHL1;P24752;A0A5F9ZHJ7;A0A5F9ZHJ0;A0A5F9ZHD4;A0A5F9ZI66;A0A5F9ZHH9;H0YEL7;A0A5F9ZHL7;E9PRQ6	A0A5F9ZHL1;P24752;A0A5F9ZHJ7;A0A5F9ZHJ0;A0A5F9ZHD4;A0A5F9ZI66;A0A5F9ZHH9	24;24;22;19;17;17;13;11;5;5	24;24;22;19;17;17;13;11;5;5	24;24;22;19;17;17;13;11;5;5	Acetyl-CoA acetyltransferase, mitochondrial	ACAT1	tr|A0A5F9ZHL1|A0A5F9ZHL1_HUMAN Acetyl-CoA acetyltransferase, mitochondrial OS=Homo sapiens OX=9606 GN=ACAT1 PE=1 SV=1;sp|P24752|THIL_HUMAN Acetyl-CoA acetyltransferase, mitochondrial OS=Homo sapiens OX=9606 GN=ACAT1 PE=1 SV=1;tr|A0A5F9ZHJ7|A0A5F9ZHJ7_HUMAN	361720000	3.57308e+08	3.7994e+08	4.02297e+08	3.99733e+08	3.89537e+08	28.4303	28.4126	28.5012	28.5837	28.5745	28.5372	1.08426	0.0309185
A0A5F9ZHN7;Q9NTJ5;E9PGZ4;C9JV50;F8WDN7;F8WCQ2;C9J3E3	A0A5F9ZHN7;Q9NTJ5;E9PGZ4	25;25;19;10;10;3;1	25;25;19;10;10;3;1	25;25;19;10;10;3;1	Phosphatidylinositide phosphatase SAC1	SACM1L	tr|A0A5F9ZHN7|A0A5F9ZHN7_HUMAN Phosphatidylinositol-3-phosphatase SAC1 OS=Homo sapiens OX=9606 GN=SACM1L PE=1 SV=1;sp|Q9NTJ5|SAC1_HUMAN Phosphatidylinositol-3-phosphatase SAC1 OS=Homo sapiens OX=9606 GN=SACM1L PE=1 SV=2;tr|E9PGZ4|E9PGZ4_HUMAN Phosphatidyli	159920000	1.42822e+08	1.63149e+08	1.42699e+08	1.49616e+08	1.41799e+08	27.2528	27.0896	27.2816	27.0884	27.1567	27.0793	0.931792	0.23118
A0A5F9ZHR7;P11117;E9PQY3;E9PHY0;A0A5F9ZH82;B7Z7D2;A0A5F9ZI20;A0A5F9ZH40;B7Z6U3	A0A5F9ZHR7;P11117;E9PQY3;E9PHY0;A0A5F9ZH82;B7Z7D2	8;8;7;6;5;5;3;3;3	8;8;7;6;5;5;3;3;3	8;8;7;6;5;5;3;3;3	Lysosomal acid phosphatase	ACP2	tr|A0A5F9ZHR7|A0A5F9ZHR7_HUMAN Lysosomal acid phosphatase OS=Homo sapiens OX=9606 GN=ACP2 PE=1 SV=1;sp|P11117|PPAL_HUMAN Lysosomal acid phosphatase OS=Homo sapiens OX=9606 GN=ACP2 PE=1 SV=3;tr|E9PQY3|E9PQY3_HUMAN Lysosomal acid phosphatase OS=Homo sapiens	20254000	2.08352e+07	2.25914e+07	2.10627e+07	2.07913e+07	2.13096e+07	24.2717	24.3125	24.4293	24.3282	24.3095	24.345	0.991879	0.84971
E7EN32;A0A5F9ZHS3;O00255;A0A5F9ZI68;E7ENS2	E7EN32;A0A5F9ZHS3;O00255	4;4;4;1;1	4;4;4;1;1	4;4;4;1;1	Menin	MEN1	tr|E7EN32|E7EN32_HUMAN Menin OS=Homo sapiens OX=9606 GN=MEN1 PE=1 SV=1;tr|A0A5F9ZHS3|A0A5F9ZHS3_HUMAN Menin OS=Homo sapiens OX=9606 GN=MEN1 PE=1 SV=1;sp|O00255|MEN1_HUMAN Menin OS=Homo sapiens OX=9606 GN=MEN1 PE=1 SV=4	8712700	8.94945e+06	9.29578e+06	8.6344e+06	8.30629e+06	8.7205e+06	23.0547	23.0934	23.1481	23.0417	22.9858	23.056	0.951898	0.113078
A0A6Q8PG44;A0A6Q8PGC3;A0A6Q8PGP6;A0A5F9ZHU6;A0A6Q8PH24;J3KNF5;A0A6Q8PH78;A0A6Q8PGB1;O15078;A0A5K1VW81	A0A6Q8PG44;A0A6Q8PGC3;A0A6Q8PGP6;A0A5F9ZHU6;A0A6Q8PH24;J3KNF5;A0A6Q8PH78;A0A6Q8PGB1;O15078;A0A5K1VW81	2;2;2;2;2;2;2;2;2;1	2;2;2;2;2;2;2;2;2;1	2;2;2;2;2;2;2;2;2;1	Centrosomal protein of 290 kDa	CEP290	tr|A0A6Q8PG44|A0A6Q8PG44_HUMAN Centrosomal protein of 290 kDa OS=Homo sapiens OX=9606 GN=CEP290 PE=1 SV=1;tr|A0A6Q8PGC3|A0A6Q8PGC3_HUMAN Centrosomal protein of 290 kDa OS=Homo sapiens OX=9606 GN=CEP290 PE=1 SV=1;tr|A0A6Q8PGP6|A0A6Q8PGP6_HUMAN Centrosomal p	22031000	1.94369e+07	1.19342e+07	1.98271e+07	1.72205e+07	1.69264e+07	24.393	24.2123	23.5086	24.241	24.0376	24.0128	1.01071	0.849698
A0A5F9ZHU7;P49643	A0A5F9ZHU7;P49643	2;2	2;2	2;2	DNA primase large subunit	PRIM2	tr|A0A5F9ZHU7|A0A5F9ZHU7_HUMAN DNA primase large subunit OS=Homo sapiens OX=9606 GN=PRIM2 PE=1 SV=1;sp|P49643|PRI2_HUMAN DNA primase large subunit OS=Homo sapiens OX=9606 GN=PRIM2 PE=1 SV=2	3142000	3.0728e+06	3.14843e+06	2.81487e+06	2.84069e+06	2.79389e+06	21.5833	21.5511	21.5862	21.4246	21.4378	21.4138	0.902408	0.000926397
Q8WY22;A0A5F9ZHY7;REV__Q96PE2	Q8WY22;A0A5F9ZHY7	4;4;1	4;4;1	4;4;1	BRI3-binding protein	BRI3BP	sp|Q8WY22|BRI3B_HUMAN BRI3-binding protein OS=Homo sapiens OX=9606 GN=BRI3BP PE=1 SV=1;tr|A0A5F9ZHY7|A0A5F9ZHY7_HUMAN BRI3-binding protein OS=Homo sapiens OX=9606 GN=BRI3BP PE=1 SV=1	14197000	1.23614e+07	1.40663e+07	1.28816e+07	1.24881e+07	1.22834e+07	23.7591	23.5593	23.7457	23.6188	23.574	23.5502	0.926852	0.233718
Q92974;V9GYM8;A0A5F9ZI21;V9GYF0;Q5VY93;V9GZ14;V9GYG5;V9GYF5;REV__A0A286YES2;REV__O14715;REV__J3KNE0;REV__A6NKT7;REV__F8VYC4;V9GZ58;REV__P0DJD1;REV__A0A1W2PNU4;REV__P0DJD0;REV__Q99666;REV__J3KQ37	Q92974;V9GYM8;A0A5F9ZI21	49;49;49;15;12;6;5;5;1;1;1;1;1;1;1;1;1;1;1	49;49;49;15;12;6;5;5;1;1;1;1;1;1;1;1;1;1;1	49;49;49;15;12;6;5;5;1;1;1;1;1;1;1;1;1;1;1	Rho guanine nucleotide exchange factor 2	ARHGEF2	sp|Q92974|ARHG2_HUMAN Rho guanine nucleotide exchange factor 2 OS=Homo sapiens OX=9606 GN=ARHGEF2 PE=1 SV=4;tr|V9GYM8|V9GYM8_HUMAN Guanine nucleotide exchange factor H1 OS=Homo sapiens OX=9606 GN=ARHGEF2 PE=1 SV=1;tr|A0A5F9ZI21|A0A5F9ZI21_HUMAN Guanine nuc	286380000	2.73951e+08	2.7004e+08	2.83486e+08	2.80706e+08	2.80355e+08	28.0934	28.0293	28.0086	28.0787	28.0645	28.0627	1.01707	0.433647
A0A5F9ZI39;P23458;A0A5F9ZHN8;A0A5F9ZH07;A0A5F9ZHW0;A0A5F9ZH32;A0A5F9ZI01;A0A5F9ZHK2;A0A5F9ZHI1	A0A5F9ZI39;P23458;A0A5F9ZHN8;A0A5F9ZH07;A0A5F9ZHW0	15;15;14;13;10;4;3;1;1	14;14;13;12;9;4;3;1;1	14;14;13;12;9;4;3;1;1	Tyrosine-protein kinase JAK1	JAK1	tr|A0A5F9ZI39|A0A5F9ZI39_HUMAN Tyrosine-protein kinase OS=Homo sapiens OX=9606 GN=JAK1 PE=1 SV=1;sp|P23458|JAK1_HUMAN Tyrosine-protein kinase JAK1 OS=Homo sapiens OX=9606 GN=JAK1 PE=1 SV=2;tr|A0A5F9ZHN8|A0A5F9ZHN8_HUMAN Tyrosine-protein kinase OS=Homo sapi	12989000	1.27366e+07	1.33065e+07	1.22424e+07	1.22975e+07	1.23432e+07	23.6308	23.6025	23.6656	23.5454	23.5519	23.5572	0.944945	0.0426467
A0A5F9ZI63;O75530;E9PJK2;H0YEL4	A0A5F9ZI63;O75530	6;5;2;1	6;5;2;1	6;5;2;1	Polycomb protein EED	EED	tr|A0A5F9ZI63|A0A5F9ZI63_HUMAN Polycomb protein EED OS=Homo sapiens OX=9606 GN=EED PE=1 SV=2;sp|O75530|EED_HUMAN Polycomb protein EED OS=Homo sapiens OX=9606 GN=EED PE=1 SV=2	16077000	1.56322e+07	1.66095e+07	1.45192e+07	1.56147e+07	1.47745e+07	23.9385	23.898	23.9855	23.7915	23.8964	23.8166	0.929421	0.0620866
A0A5H1ZRP4;Q8WX92	A0A5H1ZRP4;Q8WX92	18;17	18;17	18;17	Negative elongation factor B	NELFB	tr|A0A5H1ZRP4|A0A5H1ZRP4_HUMAN Negative elongation factor B OS=Homo sapiens OX=9606 GN=NELFB PE=1 SV=1;sp|Q8WX92|NELFB_HUMAN Negative elongation factor B OS=Homo sapiens OX=9606 GN=NELFB PE=1 SV=1	51696000	5.08094e+07	4.95318e+07	4.79275e+07	4.72561e+07	4.62984e+07	25.6235	25.5986	25.5619	25.5144	25.494	25.4645	0.930575	0.0119233
A0A5H1ZRS1	A0A5H1ZRS1	67	67	1			tr|A0A5H1ZRS1|A0A5H1ZRS1_HUMAN Pericentriolar material 1 protein OS=Homo sapiens OX=9606 GN=PCM1 PE=1 SV=1	364000000	3.57538e+08	3.53575e+08	3.38059e+08	3.26113e+08	3.22415e+08	28.4394	28.4135	28.3974	28.3327	28.2808	28.2643	0.91766	0.0113795
H0YH69;A0A5K1VW28;Q9HBU6;A0A5F9ZI33;Q86U68	H0YH69;A0A5K1VW28;Q9HBU6;A0A5F9ZI33	5;5;5;3;2	5;5;5;3;2	5;5;5;3;2	Ethanolamine kinase 1	ETNK1	tr|H0YH69|H0YH69_HUMAN Ethanolamine kinase 1 OS=Homo sapiens OX=9606 GN=ETNK1 PE=1 SV=2;tr|A0A5K1VW28|A0A5K1VW28_HUMAN Ethanolamine kinase 1 OS=Homo sapiens OX=9606 GN=ETNK1 PE=1 SV=1;sp|Q9HBU6|EKI1_HUMAN Ethanolamine kinase 1 OS=Homo sapiens OX=9606 GN=ET	9108600	8.09562e+06	8.58876e+06	1.00525e+07	9.7609e+06	9.73088e+06	23.1188	22.9487	23.034	23.261	23.2186	23.2141	1.14544	0.046649
A0A5K1VW60;Q99766;A0A2R8YDJ1;G3V467	A0A5K1VW60;Q99766;A0A2R8YDJ1	3;3;2;1	3;3;2;1	3;3;2;1	ATP synthase subunit s, mitochondrial	ATP5S	tr|A0A5K1VW60|A0A5K1VW60_HUMAN ATP synthase subunit s, mitochondrial OS=Homo sapiens OX=9606 GN=DMAC2L PE=1 SV=1;sp|Q99766|ATP5S_HUMAN ATP synthase subunit s, mitochondrial OS=Homo sapiens OX=9606 GN=DMAC2L PE=1 SV=3;tr|A0A2R8YDJ1|A0A2R8YDJ1_HUMAN ATP synt	3035200	3.00479e+06	3.18404e+06	2.99246e+06	2.9984e+06	2.93846e+06	21.5334	21.5188	21.6024	21.5129	21.5158	21.4866	0.968051	0.206247
A0A5K1VW61;A0A5K1VW79;A0A5K1VW71;A0A5K1VW93;Q7Z5Q1	A0A5K1VW61;A0A5K1VW79;A0A5K1VW71;A0A5K1VW93;Q7Z5Q1	5;5;5;5;5	5;5;5;5;5	3;3;3;3;3	Cytoplasmic polyadenylation element-binding protein 2	CPEB2	tr|A0A5K1VW61|A0A5K1VW61_HUMAN Cytoplasmic polyadenylation element-binding protein 2 OS=Homo sapiens OX=9606 GN=CPEB2 PE=1 SV=1;tr|A0A5K1VW79|A0A5K1VW79_HUMAN Cytoplasmic polyadenylation element-binding protein 2 OS=Homo sapiens OX=9606 GN=CPEB2 PE=1 SV=1;	6542700	6.84774e+06	7.65687e+06	9.24196e+06	8.74716e+06	9.38136e+06	22.6415	22.7072	22.8683	23.1398	23.0604	23.1614	1.30043	0.016827
Q6I9Y2;A0A5S6STF9;F8WF22	Q6I9Y2;A0A5S6STF9;F8WF22	6;6;4	6;6;4	6;6;4	THO complex subunit 7 homolog	THOC7	sp|Q6I9Y2|THOC7_HUMAN THO complex subunit 7 homolog OS=Homo sapiens OX=9606 GN=THOC7 PE=1 SV=3;tr|A0A5S6STF9|A0A5S6STF9_HUMAN THO complex subunit 7 homolog OS=Homo sapiens OX=9606 GN=THOC7 PE=1 SV=1;tr|F8WF22|F8WF22_HUMAN THO complex subunit 7 homolog (Fra	11826000	1.20334e+07	1.20613e+07	1.32594e+07	1.25696e+07	1.26457e+07	23.4955	23.5205	23.5239	23.6605	23.5834	23.5921	1.0711	0.0427619
Q96HD1;A0A804HL07;A0A804HJB9;A0A804HKD9;A0A804HJJ0;A0A804HL60;A0A804HKP9;A0A669KAV0;A0A804HKP7;A0A804HJM5;A0A804HKL1;A0A804HL57;A0A804HL34;F8WBY3;A0A669KBB3;A0A804HK40;A0A804HJ85;A0A804HL19;A0A669KAY9;A0A669KB87;A0A804HI35;H7C2L3;A0A804HLG6	Q96HD1;A0A804HL07;A0A804HJB9;A0A804HKD9;A0A804HJJ0;A0A804HL60;A0A804HKP9;A0A669KAV0;A0A804HKP7;A0A804HJM5;A0A804HKL1;A0A804HL57;A0A804HL34;F8WBY3;A0A669KBB3;A0A804HK40;A0A804HJ85	5;5;5;5;5;5;5;5;5;5;4;4;4;3;3;3;3;2;2;2;1;1;1	5;5;5;5;5;5;5;5;5;5;4;4;4;3;3;3;3;2;2;2;1;1;1	5;5;5;5;5;5;5;5;5;5;4;4;4;3;3;3;3;2;2;2;1;1;1	Cysteine-rich with EGF-like domain protein 1	CRELD1	sp|Q96HD1|CREL1_HUMAN Protein disulfide isomerase CRELD1 OS=Homo sapiens OX=9606 GN=CRELD1 PE=1 SV=3;tr|A0A804HL07|A0A804HL07_HUMAN Protein disulfide isomerase CRELD1 OS=Homo sapiens OX=9606 GN=CRELD1 PE=4 SV=1;tr|A0A804HJB9|A0A804HJB9_HUMAN Protein disulf	11322000	9.88026e+06	1.12623e+07	1.0763e+07	1.12587e+07	1.05736e+07	23.4326	23.2361	23.425	23.3596	23.4245	23.334	1.00402	0.915557
A0A669KBB4;A0A669KBK2;H0Y818;A0A669KAW3;P40692;E7EUC9;A0A087WX20;A0A669KB03;H0Y806	A0A669KBB4;A0A669KBK2;H0Y818;A0A669KAW3;P40692;E7EUC9;A0A087WX20;A0A669KB03	3;3;3;3;3;2;2;2;1	3;3;3;3;3;2;2;2;1	3;3;3;3;3;2;2;2;1	DNA mismatch repair protein Mlh1	MLH1	tr|A0A669KBB4|A0A669KBB4_HUMAN DNA mismatch repair protein Mlh1 OS=Homo sapiens OX=9606 GN=MLH1 PE=1 SV=1;tr|A0A669KBK2|A0A669KBK2_HUMAN DNA mismatch repair protein Mlh1 OS=Homo sapiens OX=9606 GN=MLH1 PE=1 SV=1;tr|H0Y818|H0Y818_HUMAN DNA mismatch repair p	961290	1.03294e+06	992799	938902	957197	946797	19.8746	19.9783	19.9211	19.8406	19.8685	19.8527	0.951746	0.134271
Q13620;K4DI93;A0A669KAX4;A0A7P0T954;A0A7P0TAQ3;A0A7P0T9L3;A0A804CL36;A0A7P0T9C8;A0A7P0T8P8;A0A7P0T9D0;A0A669KBG9;A0A7P0T9P5;A0A7P0TAF9;A0A7P0T9R8;A0A7P0Z4G9;A0A669KAU9;A0A7P0T8W4	Q13620;K4DI93;A0A669KAX4;A0A7P0T954;A0A7P0TAQ3;A0A7P0T9L3;A0A804CL36;A0A7P0T9C8;A0A7P0T8P8;A0A7P0T9D0;A0A669KBG9;A0A7P0T9P5;A0A7P0TAF9;A0A7P0T9R8	20;20;20;19;19;19;18;17;17;15;15;15;13;10;5;2;2	11;11;11;10;11;10;10;9;8;8;8;8;8;7;3;2;2	11;11;11;10;11;10;10;9;8;8;8;8;8;7;3;2;2	Cullin-4B	CUL4B	sp|Q13620|CUL4B_HUMAN Cullin-4B OS=Homo sapiens OX=9606 GN=CUL4B PE=1 SV=4;tr|K4DI93|K4DI93_HUMAN Cullin 4B, isoform CRA_e OS=Homo sapiens OX=9606 GN=CUL4B PE=1 SV=1;tr|A0A669KAX4|A0A669KAX4_HUMAN Cullin-4B OS=Homo sapiens OX=9606 GN=CUL4B PE=1 SV=1;tr|A0A	25558000	2.53167e+07	2.38186e+07	3.07472e+07	2.99565e+07	2.99401e+07	24.6073	24.5936	24.5056	24.874	24.8364	24.8356	1.21355	0.00625374
A0A669KB05;A0A669KB62;A0A804HK15;A0A804HIL4;E9PKY0;A0A804HJM1	A0A669KB05;A0A669KB62	28;27;10;9;7;6	1;1;1;0;0;0	1;1;1;0;0;0			tr|A0A669KB05|A0A669KB05_HUMAN Catenin delta-1 OS=Homo sapiens OX=9606 GN=CTNND1 PE=1 SV=1;tr|A0A669KB62|A0A669KB62_HUMAN Catenin delta-1 OS=Homo sapiens OX=9606 GN=CTNND1 PE=1 SV=1	1940900	2.07178e+06	2.14057e+06	2.12757e+06	2.14249e+06	2.04056e+06	20.8883	20.9824	21.0296	21.0208	21.0309	20.9605	1.02557	0.484636
Q92538;A0A669KB10;A0A7P0RGV0;A0A669KBG8;A0A7I2YQM2;A0A7I2V2L5;A0A7I2YQ65;A0A7I2V452;A0A7I2V529;A0A7I2V514;A0A7I2V4K2;A0A7I2V3Y5;A0A7I2V2L4;A0A7I2V3Q4;A0A7I2V3E5;A0A7I2V4M6;A0A7I2V329;A0A7I2V2Y7;A0A7I2YQN6;A0A7I2V3J0;A0A7I2V3S0;A0A7I2V5C9;A0A7I2V4F1;A0A7I2YQP6;A0A7I2V2U1;A0A7I2V4H1;A0A7I2YQM0;A0A7I2V2I0;A0A7I2V3H2;A0A7I2V338;A0A7I2V2F8;A0A7I2V2L1;A0A7I2YQN3;A0A7I2YQJ5;A0A7I2YQB8;A0A7I2V4F9;A0A7I2V…	Q92538;A0A669KB10;A0A7P0RGV0;A0A669KBG8;A0A7I2YQM2;A0A7I2V2L5;A0A7I2YQ65;A0A7I2V452;A0A7I2V529;A0A7I2V514;A0A7I2V4K2;A0A7I2V3Y5;A0A7I2V2L4	25;25;25;25;25;25;25;23;22;22;21;18;18;4;3;3;3;2;2;2;2;2;2;2;2;2;2;2;2;2;2;1;1;1;1;1;1;1;1;1;1;1;1	25;25;25;25;25;25;25;23;22;22;21;18;18;4;3;3;3;2;2;2;2;2;2;2;2;2;2;2;2;2;2;1;1;1;1;1;1;1;1;1;1;1;1	25;25;25;25;25;25;25;23;22;22;21;18;18;4;3;3;3;2;2;2;2;2;2;2;2;2;2;2;2;2;2;1;1;1;1;1;1;1;1;1;1;1;1	Golgi-specific brefeldin A-resistance guanine nucleotide exchange factor 1	GBF1	sp|Q92538|GBF1_HUMAN Golgi-specific brefeldin A-resistance guanine nucleotide exchange factor 1 OS=Homo sapiens OX=9606 GN=GBF1 PE=1 SV=2;tr|A0A669KB10|A0A669KB10_HUMAN Golgi-specific brefeldin A-resistance guanine nucleotide exchange factor 1 OS=Homo sapi	26379000	2.88533e+07	2.89612e+07	2.95864e+07	2.93665e+07	2.92259e+07	24.6529	24.7822	24.7876	24.8184	24.8077	24.8007	1.04733	0.26148
A0A669KB12;Q09472;I3L466;A0A0U1RR87;I3L3I5;I3L0Q1	A0A669KB12;Q09472	7;7;3;1;1;1	7;7;3;1;1;1	3;3;0;1;0;0	Histone acetyltransferase p300	EP300	tr|A0A669KB12|A0A669KB12_HUMAN Histone acetyltransferase OS=Homo sapiens OX=9606 GN=EP300 PE=1 SV=1;sp|Q09472|EP300_HUMAN Histone acetyltransferase p300 OS=Homo sapiens OX=9606 GN=EP300 PE=1 SV=2	5451500	7.12257e+06	6.12975e+06	5.91716e+06	6.2686e+06	5.78813e+06	22.3782	22.764	22.5474	22.4965	22.5797	22.4647	0.960975	0.706625
B7Z2L0;A0A669KBH7;A0A669KB27;Q9UHQ4;H0Y7N8;C9JTE9;H7C5E2;A0A669KAY5;C9IYK6	B7Z2L0;A0A669KBH7;A0A669KB27;Q9UHQ4;H0Y7N8;C9JTE9;H7C5E2;A0A669KAY5	4;4;4;4;3;3;3;3;1	4;4;4;4;3;3;3;3;1	4;4;4;4;3;3;3;3;1	B-cell receptor-associated protein 29	BCAP29	tr|B7Z2L0|B7Z2L0_HUMAN B-cell receptor-associated protein OS=Homo sapiens OX=9606 GN=BCAP29 PE=1 SV=1;tr|A0A669KBH7|A0A669KBH7_HUMAN DUS4L-BCAP29 readthrough OS=Homo sapiens OX=9606 GN=DUS4L-BCAP29 PE=1 SV=1;tr|A0A669KB27|A0A669KB27_HUMAN DUS4L-BCAP29 read	11258000	1.02946e+07	9.64155e+06	1.08878e+07	1.07104e+07	1.02409e+07	23.4244	23.2954	23.2008	23.3762	23.3525	23.2878	1.02067	0.682707
K7EKZ6;K7EQZ1;K7EQ21;A0A669KB29;Q9P0U4;K7EJR0	K7EKZ6;K7EQZ1;K7EQ21;A0A669KB29;Q9P0U4	3;3;3;3;3;1	3;3;3;3;3;1	3;3;3;3;3;1	CXXC-type zinc finger protein 1	CXXC1	tr|K7EKZ6|K7EKZ6_HUMAN CXXC-type zinc finger protein 1 (Fragment) OS=Homo sapiens OX=9606 GN=CXXC1 PE=1 SV=1;tr|K7EQZ1|K7EQZ1_HUMAN CXXC-type zinc finger protein 1 OS=Homo sapiens OX=9606 GN=CXXC1 PE=1 SV=9;tr|K7EQ21|K7EQ21_HUMAN CXXC-type zinc finger prot	1742200	1.71352e+06	1.61231e+06	1.59689e+06	1.68555e+06	1.63307e+06	20.7325	20.7085	20.6207	20.6068	20.6848	20.6392	0.969904	0.35338
A0A669KB95;A0A669KBH4;Q14999;A0A669KAU7	A0A669KB95;A0A669KBH4;Q14999;A0A669KAU7	2;2;2;1	1;1;1;0	1;1;1;0	Cullin-7	CUL7	tr|A0A669KB95|A0A669KB95_HUMAN Cullin-7 (Fragment) OS=Homo sapiens OX=9606 GN=CUL7 PE=1 SV=1;tr|A0A669KBH4|A0A669KBH4_HUMAN Cullin-7 OS=Homo sapiens OX=9606 GN=CUL7 PE=1 SV=1;sp|Q14999|CUL7_HUMAN Cullin-7 OS=Homo sapiens OX=9606 GN=CUL7 PE=1 SV=2;tr|A0A669	0	0	0	0	0	0	#NUM!	#NUM!	#NUM!	#NUM!	#NUM!	#NUM!	#DIV/0!	#NUM!
A0A669KBF5;A0A669KBE6;Q9NV96;A0A669KBA0;A0A669KB92;Q3MIR4	A0A669KBF5;A0A669KBE6;Q9NV96	5;5;5;1;1;1	5;5;5;1;1;1	5;5;5;1;1;1	Cell cycle control protein 50A	TMEM30A	tr|A0A669KBF5|A0A669KBF5_HUMAN Cell cycle control protein OS=Homo sapiens OX=9606 GN=TMEM30A PE=1 SV=1;tr|A0A669KBE6|A0A669KBE6_HUMAN Cell cycle control protein OS=Homo sapiens OX=9606 GN=TMEM30A PE=1 SV=1;sp|Q9NV96|CC50A_HUMAN Cell cycle control protein 5	12373000	1.44468e+07	1.58603e+07	1.38174e+07	1.41375e+07	1.38521e+07	23.5607	23.7842	23.9189	23.72	23.753	23.7236	0.979543	0.850371
A0A669KBH9;A0A669KBG4;M0QXA7;A0A669KAV7;B9EGQ5;A0A2R8YFV2;O95785	A0A669KBH9;A0A669KBG4;M0QXA7;A0A669KAV7;B9EGQ5;A0A2R8YFV2;O95785	7;6;6;6;5;5;5	7;6;6;6;5;5;5	7;6;6;6;5;5;5	Protein Wiz	WIZ	tr|A0A669KBH9|A0A669KBH9_HUMAN Protein Wiz OS=Homo sapiens OX=9606 GN=WIZ PE=1 SV=1;tr|A0A669KBG4|A0A669KBG4_HUMAN Protein Wiz OS=Homo sapiens OX=9606 GN=WIZ PE=1 SV=1;tr|M0QXA7|M0QXA7_HUMAN Protein Wiz OS=Homo sapiens OX=9606 GN=WIZ PE=1 SV=1;tr|A0A669KAV	8745200	8.60074e+06	9.24301e+06	8.9697e+06	8.77219e+06	8.73119e+06	23.0601	23.036	23.1399	23.0966	23.0645	23.0577	0.995643	0.877528
A0A669KBI0;C9JX57;D3DSE6;C9J818;A0A669KAZ0;A0A669KAW7;A0A5F9ZHZ7;A0A669KAW9;A0A669KAY3;F8VZ95;A0A669KB30;Q9NX33;A0A669KBG3;A0A669KAZ9	A0A669KBI0;C9JX57;D3DSE6;C9J818;A0A669KAZ0;A0A669KAW7;A0A5F9ZHZ7;A0A669KAW9;A0A669KAY3;F8VZ95	4;3;3;3;3;3;3;3;3;2;1;1;1;1	4;3;3;3;3;3;3;3;3;2;1;1;1;1	1;0;0;0;0;0;0;0;0;0;0;0;0;0		C21orf59	tr|A0A669KBI0|A0A669KBI0_HUMAN CFAP298-TCP10L readthrough OS=Homo sapiens OX=9606 GN=CFAP298-TCP10L PE=3 SV=1;tr|C9JX57|C9JX57_HUMAN Cilia- and flagella-associated protein 298 (Fragment) OS=Homo sapiens OX=9606 GN=CFAP298 PE=3 SV=8;tr|D3DSE6|D3DSE6_HUMAN C	936110	940450	1.03891e+06	853962	966139	798361	19.8363	19.843	19.9866	19.7038	19.8819	19.6067	0.898128	0.184391
A0A669KBI7;Q9UMN6	A0A669KBI7;Q9UMN6	2;2	2;2	2;2	Histone-lysine N-methyltransferase 2B	KMT2B	tr|A0A669KBI7|A0A669KBI7_HUMAN [Histone H3]-lysine(4) N-trimethyltransferase OS=Homo sapiens OX=9606 GN=KMT2B PE=1 SV=1;sp|Q9UMN6|KMT2B_HUMAN Histone-lysine N-methyltransferase 2B OS=Homo sapiens OX=9606 GN=KMT2B PE=1 SV=1	0	0	0	0	0	0	#NUM!	#NUM!	#NUM!	#NUM!	#NUM!	#NUM!	#DIV/0!	#NUM!
A0A669KBJ4;Q6P0Q8	A0A669KBJ4;Q6P0Q8	2;2	1;1	1;1	Microtubule-associated serine/threonine-protein kinase 2	MAST2	tr|A0A669KBJ4|A0A669KBJ4_HUMAN Non-specific serine/threonine protein kinase OS=Homo sapiens OX=9606 GN=MAST2 PE=1 SV=1;sp|Q6P0Q8|MAST2_HUMAN Microtubule-associated serine/threonine-protein kinase 2 OS=Homo sapiens OX=9606 GN=MAST2 PE=1 SV=2	378460	406864	434842	382221	371233	396656	18.5298	18.6342	18.7301	18.544	18.502	18.5975	0.942585	0.287453
A0A669KBJ7;Q9H2P0;A0A2R8Y6X0;A0A2R8YCL6	A0A669KBJ7;Q9H2P0;A0A2R8Y6X0	6;6;3;1	6;6;3;1	6;6;3;1	Activity-dependent neuroprotector homeobox protein	ADNP	tr|A0A669KBJ7|A0A669KBJ7_HUMAN Activity-dependent neuroprotector homeobox protein OS=Homo sapiens OX=9606 GN=ADNP PE=1 SV=1;sp|Q9H2P0|ADNP_HUMAN Activity-dependent neuroprotector homeobox protein OS=Homo sapiens OX=9606 GN=ADNP PE=1 SV=1;tr|A0A2R8Y6X0|A0A2	6217200	8.36366e+06	7.8776e+06	7.0195e+06	8.2807e+06	6.9623e+06	22.5678	22.9957	22.9093	22.7429	22.9813	22.7311	0.991274	0.971969
A0A804HK46;A0A669KBL2;Q5VUG0;A0A804HKS4;Q5T981;A0A804HLD5	A0A804HK46;A0A669KBL2;Q5VUG0;A0A804HKS4;Q5T981;A0A804HLD5	2;2;2;1;1;1	2;2;2;1;1;1	2;2;2;1;1;1	Scm-like with four MBT domains protein 2	SFMBT2	tr|A0A804HK46|A0A804HK46_HUMAN Scm-like with four MBT domains protein 2 OS=Homo sapiens OX=9606 GN=SFMBT2 PE=4 SV=1;tr|A0A669KBL2|A0A669KBL2_HUMAN Scm-like with four MBT domains protein 2 OS=Homo sapiens OX=9606 GN=SFMBT2 PE=1 SV=1;sp|Q5VUG0|SMBT2_HUMAN Sc	2460400	2.63616e+06	2.69775e+06	2.60697e+06	2.65957e+06	2.55857e+06	21.2305	21.33	21.3633	21.3139	21.3428	21.2869	1.00395	0.889012
A0A6E1W3F4	A0A6E1W3F4	1	1	1			tr|A0A6E1W3F4|A0A6E1W3F4_HUMAN Ankyrin repeat domain-containing protein 13D OS=Homo sapiens OX=9606 GN=ANKRD13D PE=1 SV=1	2685900	2.20758e+06	3.01195e+06	2.77951e+06	2.92712e+06	2.89648e+06	21.357	21.074	21.5223	21.4064	21.4811	21.4659	1.08825	0.415967
A0A6E1WJ75;Q86U70;E9PFI4;G5E9Y7;O43679;H0YA09	A0A6E1WJ75;Q86U70;E9PFI4;G5E9Y7;O43679	3;3;2;2;2;1	3;3;2;2;2;1	3;3;2;2;2;1	LIM domain-binding protein 1;LIM domain-binding protein 2	LDB1;LDB2	tr|A0A6E1WJ75|A0A6E1WJ75_HUMAN LIM domain binding 1, isoform CRA_c OS=Homo sapiens OX=9606 GN=LDB1 PE=1 SV=1;sp|Q86U70|LDB1_HUMAN LIM domain-binding protein 1 OS=Homo sapiens OX=9606 GN=LDB1 PE=1 SV=2;tr|E9PFI4|E9PFI4_HUMAN LIM domain-binding protein 2 OS=	3182700	2.91018e+06	3.27252e+06	2.85134e+06	2.67977e+06	2.75766e+06	21.6018	21.4727	21.642	21.4432	21.3537	21.395	0.885041	0.0561436
A0A6I8PIV1;Q9P2J5;A0A6I8PL42;B4DER1;A0A6I8PIT3;A0A6I8PRS0;A0A6I8PLB8;A0A6I8PS05;A0A6I8PLB3;A0A6I8PIP7;A0A6I8PTV8;A0A6I8PRU9;A0A6I8PRP1	A0A6I8PIV1;Q9P2J5;A0A6I8PL42;B4DER1;A0A6I8PIT3;A0A6I8PRS0;A0A6I8PLB8;A0A6I8PS05;A0A6I8PLB3;A0A6I8PIP7;A0A6I8PTV8	72;72;70;70;69;68;67;64;60;52;44;33;5	72;72;70;70;69;68;67;64;60;52;44;33;5	72;72;70;70;69;68;67;64;60;52;44;33;5	Leucine--tRNA ligase, cytoplasmic	LARS	tr|A0A6I8PIV1|A0A6I8PIV1_HUMAN Leucyl-tRNA synthetase OS=Homo sapiens OX=9606 GN=LARS1 PE=1 SV=1;sp|Q9P2J5|SYLC_HUMAN Leucine--tRNA ligase, cytoplasmic OS=Homo sapiens OX=9606 GN=LARS1 PE=1 SV=2;tr|A0A6I8PL42|A0A6I8PL42_HUMAN Leucyl-tRNA synthetase OS=Homo	425220000	4.49918e+08	4.37883e+08	4.33895e+08	4.29978e+08	4.26502e+08	28.6636	28.7451	28.706	28.6928	28.6797	28.668	0.982752	0.405614
A0A6I8PRG8;A0A6I8PRB8;A0A6I8PL17;Q16827	A0A6I8PRG8;A0A6I8PRB8;A0A6I8PL17;Q16827	3;3;3;3	3;3;3;3	3;3;3;3	Receptor-type tyrosine-protein phosphatase O	PTPRO	tr|A0A6I8PRG8|A0A6I8PRG8_HUMAN Receptor-type tyrosine-protein phosphatase O OS=Homo sapiens OX=9606 GN=PTPRO PE=1 SV=1;tr|A0A6I8PRB8|A0A6I8PRB8_HUMAN Protein-tyrosine-phosphatase OS=Homo sapiens OX=9606 GN=PTPRO PE=1 SV=1;tr|A0A6I8PL17|A0A6I8PL17_HUMAN Pro	6707900	6.68616e+06	6.32961e+06	7.33064e+06	6.04868e+06	6.09487e+06	22.6774	22.6727	22.5937	22.8055	22.5282	22.5392	0.987351	0.822702
A0A6I8PS19;A0A6I8PL80;Q9NVN8	A0A6I8PS19;A0A6I8PL80;Q9NVN8	11;11;11	11;11;11	11;11;11	Guanine nucleotide-binding protein-like 3-like protein	GNL3L	tr|A0A6I8PS19|A0A6I8PS19_HUMAN Guanine nucleotide binding protein-like 3 (Nucleolar)-like, isoform CRA_b OS=Homo sapiens OX=9606 GN=GNL3L PE=1 SV=1;tr|A0A6I8PL80|A0A6I8PL80_HUMAN Guanine nucleotide-binding protein-like 3-like protein OS=Homo sapiens OX=960	22690000	2.44363e+07	2.42732e+07	2.33987e+07	2.25979e+07	2.27737e+07	24.4356	24.5425	24.5329	24.4799	24.4297	24.4409	0.963177	0.255324
Q8N954;A0A6I8PRS5;A0A6Q8JGY2	Q8N954;A0A6I8PRS5;A0A6Q8JGY2	2;2;1	2;2;1	2;2;1	G patch domain-containing protein 11	GPATCH11	sp|Q8N954|GPT11_HUMAN G patch domain-containing protein 11 OS=Homo sapiens OX=9606 GN=GPATCH11 PE=1 SV=4;tr|A0A6I8PRS5|A0A6I8PRS5_HUMAN Coiled-coil domain-containing protein 75 OS=Homo sapiens OX=9606 GN=GPATCH11 PE=1 SV=1;tr|A0A6Q8JGY2|A0A6Q8JGY2_HUMAN G	2601400	2.09699e+06	2.25162e+06	2.33229e+06	2.09554e+06	2.23884e+06	21.3109	20.9999	21.1025	21.1533	20.9989	21.0943	0.959232	0.624557
A0A6I8PTZ8;Q9UL18;Q5TA58;Q9HCK5;A0A0U1RQZ8	A0A6I8PTZ8;Q9UL18;Q5TA58	22;22;21;10;1	15;15;14;5;1	11;11;10;2;1	Protein argonaute-1;Protein argonaute	AGO1	tr|A0A6I8PTZ8|A0A6I8PTZ8_HUMAN Protein argonaute-1 OS=Homo sapiens OX=9606 GN=AGO1 PE=1 SV=1;sp|Q9UL18|AGO1_HUMAN Protein argonaute-1 OS=Homo sapiens OX=9606 GN=AGO1 PE=1 SV=3;tr|Q5TA58|Q5TA58_HUMAN Protein argonaute-1 OS=Homo sapiens OX=9606 GN=AGO1 PE=1	14761000	1.58485e+07	1.79352e+07	1.60106e+07	1.63114e+07	1.76096e+07	23.8153	23.9178	24.0963	23.9325	23.9594	24.0699	1.02857	0.665321
A0A6Q8KRG2;Q08379;B7ZC06;A0A1W2PQY5;A0A087WYC0;H0Y7B8;R4GND7	A0A6Q8KRG2;Q08379;B7ZC06	28;28;15;8;7;5;1	28;28;15;8;7;5;1	27;27;15;7;7;5;1	Golgin subfamily A member 2	GOLGA2	tr|A0A6Q8KRG2|A0A6Q8KRG2_HUMAN Golgin subfamily A member 2 OS=Homo sapiens OX=9606 GN=GOLGA2 PE=1 SV=1;sp|Q08379|GOGA2_HUMAN Golgin subfamily A member 2 OS=Homo sapiens OX=9606 GN=GOLGA2 PE=1 SV=3;tr|B7ZC06|B7ZC06_HUMAN Golgin subfamily A member 2 (Fragmen	79287000	8.43616e+07	7.58385e+07	8.6054e+07	8.52001e+07	8.58547e+07	26.2406	26.3301	26.1764	26.3587	26.3444	26.3554	1.07358	0.143924
A0A6Q8PGX0;A0A6Q8PEV5;A0A6Q8PH03;A0A7I2SYM4;A0A6Q8PFB5;A0A6Q8PF12;Q9BYV8;A0A6Q8PGR4;A0A6Q8PFB1;A0A7I2PK71	A0A6Q8PGX0;A0A6Q8PEV5;A0A6Q8PH03;A0A7I2SYM4;A0A6Q8PFB5;A0A6Q8PF12;Q9BYV8;A0A6Q8PGR4;A0A6Q8PFB1	3;3;3;3;3;3;3;2;2;1	3;3;3;3;3;3;3;2;2;1	3;3;3;3;3;3;3;2;2;1	Centrosomal protein of 41 kDa	CEP41	tr|A0A6Q8PGX0|A0A6Q8PGX0_HUMAN Centrosomal protein of 41 kDa OS=Homo sapiens OX=9606 GN=CEP41 PE=1 SV=1;tr|A0A6Q8PEV5|A0A6Q8PEV5_HUMAN Centrosomal protein of 41 kDa OS=Homo sapiens OX=9606 GN=CEP41 PE=1 SV=1;tr|A0A6Q8PH03|A0A6Q8PH03_HUMAN Centrosomal prote	673640	687099	485559	688408	553160	648258	19.3616	19.3902	18.8893	19.3929	19.0773	19.3062	1.02358	0.824567
A0A6Q8PHC1;A0A6Q8PH97;A0A6Q8PEX8;A0A6Q8PH88;A0A6Q8PHN7;A0A7I2RYU0;A0A6Q8PFG4;A0A6Q8PH79;A0A6Q8PGL3;A0A6Q8PGS2;Q8TB36;A0A6Q8PFF4;B4DIH2;A0A6Q8PGQ9;A0A6Q8PGU0;A0A6Q8PEZ4	A0A6Q8PHC1;A0A6Q8PH97;A0A6Q8PEX8;A0A6Q8PH88;A0A6Q8PHN7;A0A7I2RYU0;A0A6Q8PFG4;A0A6Q8PH79;A0A6Q8PGL3;A0A6Q8PGS2;Q8TB36;A0A6Q8PFF4;B4DIH2	3;3;3;3;3;3;3;3;3;3;3;2;2;1;1;1	3;3;3;3;3;3;3;3;3;3;3;2;2;1;1;1	3;3;3;3;3;3;3;3;3;3;3;2;2;1;1;1	Ganglioside-induced differentiation-associated protein 1	GDAP1	tr|A0A6Q8PHC1|A0A6Q8PHC1_HUMAN Ganglioside-induced differentiation-associated protein 1 OS=Homo sapiens OX=9606 GN=GDAP1 PE=1 SV=1;tr|A0A6Q8PH97|A0A6Q8PH97_HUMAN Ganglioside-induced differentiation-associated protein 1 OS=Homo sapiens OX=9606 GN=GDAP1 PE=1	12547000	1.2854e+07	1.33425e+07	1.34758e+07	1.35027e+07	1.32265e+07	23.5808	23.6157	23.6695	23.6839	23.6867	23.6569	1.03772	0.161866
Q9NXR1;I3L522;A0A6Q8PEY3;A0A6Q8PGV6;I3L3G9;A0A6Q8PG46;A0A0J9YY14;A0A0J9YYF5;A6NIZ0;I3L2S8;I3L2R9;A0A6Q8PHH1;Q9GZM8;J3QSD2;J3QL85;J3QRZ1;I3L533;J3KRK9;I3L2T8;I3L2R3	Q9NXR1;I3L522;A0A6Q8PEY3;A0A6Q8PGV6;I3L3G9;A0A6Q8PG46;A0A0J9YY14	5;5;5;5;5;4;3;2;2;2;2;2;2;1;1;1;1;1;1;1	5;5;5;5;5;4;3;2;2;2;2;2;2;1;1;1;1;1;1;1	5;5;5;5;5;4;3;2;2;2;2;2;2;1;1;1;1;1;1;1	Nuclear distribution protein nudE homolog 1	NDE1	sp|Q9NXR1|NDE1_HUMAN Nuclear distribution protein nudE homolog 1 OS=Homo sapiens OX=9606 GN=NDE1 PE=1 SV=3;tr|I3L522|I3L522_HUMAN Nuclear distribution protein nudE homolog 1 OS=Homo sapiens OX=9606 GN=NDE1 PE=1 SV=2;tr|A0A6Q8PEY3|A0A6Q8PEY3_HUMAN Nuclear d	2244300	2.00158e+06	1.9761e+06	2.0586e+06	2.03723e+06	2.03297e+06	21.0978	20.9327	20.9142	20.9732	20.9582	20.9552	0.985024	0.77169
A0A6Q8PFF7;A0A6Q8PG30;A0A6Q8PHQ1;A0A6Q8PEZ7;Q96S66;A0A6Q8PG14;A0A6Q8PG75;A0A6Q8PGA4;A0A6Q8PG68;A0A6Q8PF11;Q5T1P5	A0A6Q8PFF7;A0A6Q8PG30;A0A6Q8PHQ1;A0A6Q8PEZ7;Q96S66;A0A6Q8PG14;A0A6Q8PG75;A0A6Q8PGA4	5;5;5;5;5;4;4;4;1;1;1	5;5;5;5;5;4;4;4;1;1;1	5;5;5;5;5;4;4;4;1;1;1	Chloride channel CLIC-like protein 1	CLCC1	tr|A0A6Q8PFF7|A0A6Q8PFF7_HUMAN Chloride channel CLIC-like protein 1 OS=Homo sapiens OX=9606 GN=CLCC1 PE=1 SV=1;tr|A0A6Q8PG30|A0A6Q8PG30_HUMAN Chloride channel CLIC-like protein 1 OS=Homo sapiens OX=9606 GN=CLCC1 PE=1 SV=1;tr|A0A6Q8PHQ1|A0A6Q8PHQ1_HUMAN Chl	3099600	2.52729e+06	2.63427e+06	2.67265e+06	2.7002e+06	2.68624e+06	21.5637	21.2692	21.329	21.3498	21.3646	21.3572	0.975539	0.770008
A0A6Q8PF03;A0A6Q8PHN0;A0A6Q8PH75;A0A6Q8PHD2;O00458	A0A6Q8PF03;A0A6Q8PHN0;A0A6Q8PH75;A0A6Q8PHD2;O00458	1;1;1;1;1	1;1;1;1;1	1;1;1;1;1	Interferon-related developmental regulator 1	IFRD1	tr|A0A6Q8PF03|A0A6Q8PF03_HUMAN Interferon-related developmental regulator 1 OS=Homo sapiens OX=9606 GN=IFRD1 PE=3 SV=1;tr|A0A6Q8PHN0|A0A6Q8PHN0_HUMAN Interferon-related developmental regulator 1 OS=Homo sapiens OX=9606 GN=IFRD1 PE=3 SV=1;tr|A0A6Q8PH75|A0A6	81103	93441.9	87037.3	123940	69916	87045.1	16.3075	16.5118	16.4093	16.9193	16.0933	16.4095	1.07385	0.816601
A0A6Q8PF34;A0A804HLI8;Q96PZ2;E9PNQ0;A0A6Q8PHI8;E9PR18	A0A6Q8PF34;A0A804HLI8;Q96PZ2;E9PNQ0;A0A6Q8PHI8;E9PR18	2;2;2;1;1;1	2;2;2;1;1;1	2;2;2;1;1;1	Protein FAM111A	FAM111A	tr|A0A6Q8PF34|A0A6Q8PF34_HUMAN Serine protease FAM111A (Fragment) OS=Homo sapiens OX=9606 GN=FAM111A PE=1 SV=1;tr|A0A804HLI8|A0A804HLI8_HUMAN Serine protease FAM111A OS=Homo sapiens OX=9606 GN=FAM111A PE=4 SV=1;sp|Q96PZ2|F111A_HUMAN Serine protease FAM111A	1005400	903634	556303	995925	1.03198e+06	862343	19.9393	19.7854	19.0855	19.9257	19.977	19.7179	1.17235	0.414845
Q92562;A0A6Q8PHH5;A0A6Q8PF62;A0A6Q8PF70;A0A6Q8PHP5;A0A6Q8PG59;A0A6Q8PGY7;A0A6Q8PHC7;A0A6Q8PHA1;A0A6Q8PGP4;A0A6Q8PFJ3;A0A6Q8PGW5;A0A6Q8PF27;A0A6Q8PGB4;A0A6Q8PHK3;A0A6Q8PGY4;A0A6Q8PF86;A0A6Q8PGW0;A0A6Q8PHM5;A0A6Q8PHB4;Q5TCS5;A0A6Q8PGC1;H0Y6G7;Q5TCS4;A0A6Q8PGM1;A0A6Q8PGL0;A0A6Q8PG61;A0A6Q8PG49;A0A6Q8PH92;A0A6Q8PGP1;A0A6Q8PF90	Q92562;A0A6Q8PHH5;A0A6Q8PF62;A0A6Q8PF70;A0A6Q8PHP5;A0A6Q8PG59;A0A6Q8PGY7;A0A6Q8PHC7;A0A6Q8PHA1;A0A6Q8PGP4;A0A6Q8PFJ3;A0A6Q8PGW5;A0A6Q8PF27;A0A6Q8PGB4;A0A6Q8PHK3;A0A6Q8PGY4;A0A6Q8PF86;A0A6Q8PGW0;A0A6Q8PHM5;A0A6Q8PHB4;Q5TCS5	6;6;6;6;6;6;5;5;5;5;4;4;4;4;4;3;3;3;3;3;3;2;2;2;2;2;2;1;1;1;1	6;6;6;6;6;6;5;5;5;5;4;4;4;4;4;3;3;3;3;3;3;2;2;2;2;2;2;1;1;1;1	6;6;6;6;6;6;5;5;5;5;4;4;4;4;4;3;3;3;3;3;3;2;2;2;2;2;2;1;1;1;1	Polyphosphoinositide phosphatase	FIG4	sp|Q92562|FIG4_HUMAN Polyphosphoinositide phosphatase OS=Homo sapiens OX=9606 GN=FIG4 PE=1 SV=1;tr|A0A6Q8PHH5|A0A6Q8PHH5_HUMAN Polyphosphoinositide phosphatase OS=Homo sapiens OX=9606 GN=FIG4 PE=1 SV=1;tr|A0A6Q8PF62|A0A6Q8PF62_HUMAN Polyphosphoinositide ph	472850	406922	411423	448853	432905	424409	18.851	18.6344	18.6503	18.7759	18.7237	18.6951	1.0116	0.810214
F5H2T0;A0A6Q8PGW3;A0A6Q8PF66;A0A6Q8PFH9;A0A6Q8PHC9;O95163;A0A6Q8PF69;A0A6Q8PGR0;A0A6Q8PHA0;A0A6Q8PFN8;A0A6Q8PH48;A0A6Q8PHI5;A0A6Q8PFB7;A0A6Q8PEX6;A0A6Q8PG86;A0A6Q8PHF4	F5H2T0;A0A6Q8PGW3;A0A6Q8PF66;A0A6Q8PFH9;A0A6Q8PHC9;O95163;A0A6Q8PF69;A0A6Q8PGR0;A0A6Q8PHA0;A0A6Q8PFN8;A0A6Q8PH48;A0A6Q8PHI5;A0A6Q8PFB7;A0A6Q8PEX6;A0A6Q8PG86;A0A6Q8PHF4	7;7;7;7;7;7;6;6;6;6;6;6;6;6;6;6	7;7;7;7;7;7;6;6;6;6;6;6;6;6;6;6	7;7;7;7;7;7;6;6;6;6;6;6;6;6;6;6	Elongator complex protein 1	IKBKAP	tr|F5H2T0|F5H2T0_HUMAN IkappaB kinase complex-associated protein OS=Homo sapiens OX=9606 GN=ELP1 PE=1 SV=1;tr|A0A6Q8PGW3|A0A6Q8PGW3_HUMAN Elongator complex protein 1 OS=Homo sapiens OX=9606 GN=ELP1 PE=1 SV=1;tr|A0A6Q8PF66|A0A6Q8PF66_HUMAN Elongator complex	17388000	1.76519e+07	1.86558e+07	1.7457e+07	1.74833e+07	1.68448e+07	24.0516	24.0733	24.1531	24.0573	24.0595	24.0058	0.964419	0.235828
A0A6Q8PF81;Q7RTS9;J3QR81;J3QQT7;J3KSF9;J3QSE7;J3QRF2;J3KRG4	A0A6Q8PF81;Q7RTS9;J3QR81;J3QQT7;J3KSF9;J3QSE7;J3QRF2;J3KRG4	2;2;1;1;1;1;1;1	2;2;1;1;1;1;1;1	2;2;1;1;1;1;1;1	Dymeclin	DYM	tr|A0A6Q8PF81|A0A6Q8PF81_HUMAN Dymeclin OS=Homo sapiens OX=9606 GN=DYM PE=1 SV=1;sp|Q7RTS9|DYM_HUMAN Dymeclin OS=Homo sapiens OX=9606 GN=DYM PE=1 SV=1;tr|J3QR81|J3QR81_HUMAN Dymeclin (Fragment) OS=Homo sapiens OX=9606 GN=DYM PE=1 SV=1;tr|J3QQT7|J3QQT7_HUMA	3955600	4.22067e+06	3.75161e+06	3.97739e+06	3.75216e+06	3.93965e+06	21.9155	22.009	21.8391	21.9234	21.8393	21.9096	0.978314	0.622007
A0A6Q8PFA6;A0A6Q8PH57;A0A6Q8PGH7;A0A6Q8PG37;O00139;D6R9M0;A0A6Q8PGG1;H0Y8H2;A0A669KBE9;Q8N4N8	A0A6Q8PFA6;A0A6Q8PH57;A0A6Q8PGH7;A0A6Q8PG37;O00139;D6R9M0;A0A6Q8PGG1	23;23;22;22;22;16;14;2;1;1	23;23;22;22;22;16;14;2;1;1	22;22;21;21;21;15;14;2;1;1	Kinesin-like protein KIF2A	KIF2A	tr|A0A6Q8PFA6|A0A6Q8PFA6_HUMAN Kinesin-like protein OS=Homo sapiens OX=9606 GN=KIF2A PE=1 SV=1;tr|A0A6Q8PH57|A0A6Q8PH57_HUMAN Kinesin-like protein OS=Homo sapiens OX=9606 GN=KIF2A PE=1 SV=1;tr|A0A6Q8PGH7|A0A6Q8PGH7_HUMAN Kinesin-like protein (Fragment) OS=	48578000	5.12456e+07	5.14032e+07	4.92839e+07	4.76969e+07	4.77544e+07	25.5338	25.6109	25.6154	25.5546	25.5074	25.5091	0.957074	0.125943
A0A6Q8PFG8;A0A6Q8PFH3;Q9H5K3	A0A6Q8PFG8;A0A6Q8PFH3;Q9H5K3	1;1;1	1;1;1	1;1;1	Protein O-mannose kinase	POMK	tr|A0A6Q8PFG8|A0A6Q8PFG8_HUMAN Protein O-mannose kinase (Fragment) OS=Homo sapiens OX=9606 GN=POMK PE=1 SV=1;tr|A0A6Q8PFH3|A0A6Q8PFH3_HUMAN Protein O-mannose kinase OS=Homo sapiens OX=9606 GN=POMK PE=1 SV=1;sp|Q9H5K3|SG196_HUMAN Protein O-mannose kinase OS	1609200	1.12377e+06	1.11638e+06	1.10728e+06	1.11116e+06	923207	20.6179	20.0999	20.0904	20.0786	20.0836	19.8163	0.816151	0.252895
A0A6Q8PFI7;A0A6Q8PHJ5;A0A6Q8PGP5;Q96PU5;A0A7P0Z498;A0A6Q8PG51;A0A1B0GVY1;A0A6Q8PG81;K7ERN1	A0A6Q8PFI7;A0A6Q8PHJ5;A0A6Q8PGP5;Q96PU5;A0A7P0Z498;A0A6Q8PG51;A0A1B0GVY1;A0A6Q8PG81;K7ERN1	6;5;5;5;4;4;4;3;3	6;5;5;5;4;4;4;3;3	2;2;2;2;2;1;2;1;1	E3 ubiquitin-protein ligase NEDD4-like	NEDD4L	tr|A0A6Q8PFI7|A0A6Q8PFI7_HUMAN E3 ubiquitin-protein ligase OS=Homo sapiens OX=9606 GN=NEDD4L PE=1 SV=1;tr|A0A6Q8PHJ5|A0A6Q8PHJ5_HUMAN E3 ubiquitin-protein ligase OS=Homo sapiens OX=9606 GN=NEDD4L PE=1 SV=1;tr|A0A6Q8PGP5|A0A6Q8PGP5_HUMAN E3 ubiquitin-protei	27374000	1.45573e+06	2.84886e+06	3.09614e+06	2.4307e+06	2.67094e+06	24.7063	20.4733	21.442	21.562	21.2129	21.3489	0.25878	0.582632
A0A6Q8PFJ0;P02545;A0A804HL68;A0A6Q8PHQ9;A0A6Q8PF80;A0A6Q8PGH0;A0A6Q8PFM1;A0A6Q8PF59;A0A6Q8PFF5;REV__Q5VX52	A0A6Q8PFJ0;P02545;A0A804HL68;A0A6Q8PHQ9;A0A6Q8PF80	71;71;66;58;40;30;15;15;2;1	71;71;66;58;40;30;15;15;2;1	3;3;0;0;0;0;0;0;0;0	Prelamin-A/C;Lamin-A/C	LMNA	tr|A0A6Q8PFJ0|A0A6Q8PFJ0_HUMAN Prelamin-A/C OS=Homo sapiens OX=9606 GN=LMNA PE=1 SV=1;sp|P02545|LMNA_HUMAN Prelamin-A/C OS=Homo sapiens OX=9606 GN=LMNA PE=1 SV=1;tr|A0A804HL68|A0A804HL68_HUMAN Prelamin-A/C OS=Homo sapiens OX=9606 GN=LMNA PE=4 SV=1;tr|A0A6Q	1964600000	1.91112e+09	1.76533e+09	2.12604e+09	2.11953e+09	2.11969e+09	30.8716	30.8318	30.7173	30.9855	30.9811	30.9812	1.12838	0.062672
A0A6Q8PGT8;A0A6Q8PFL5;A0A6Q8PG02;A0A6Q8PGF7;A0A6Q8PGB2;Q6UWE0;A0A6Q8PGW1;A0A6Q8PFT9;A0A6Q8PFI6;A0A6Q8PH70;A0A6Q8PFW1;A0A6Q8PFL1;A0A6Q8PHH6;A0A6Q8PF55	A0A6Q8PGT8;A0A6Q8PFL5;A0A6Q8PG02;A0A6Q8PGF7;A0A6Q8PGB2;Q6UWE0;A0A6Q8PGW1;A0A6Q8PFT9	8;8;8;8;8;8;6;4;3;3;3;2;2;1	8;8;8;8;8;8;6;4;3;3;3;2;2;1	8;8;8;8;8;8;6;4;3;3;3;2;2;1	E3 ubiquitin-protein ligase LRSAM1	LRSAM1	tr|A0A6Q8PGT8|A0A6Q8PGT8_HUMAN E3 ubiquitin-protein ligase LRSAM1 OS=Homo sapiens OX=9606 GN=LRSAM1 PE=1 SV=1;tr|A0A6Q8PFL5|A0A6Q8PFL5_HUMAN E3 ubiquitin-protein ligase LRSAM1 OS=Homo sapiens OX=9606 GN=LRSAM1 PE=1 SV=1;tr|A0A6Q8PG02|A0A6Q8PG02_HUMAN E3 ub	3471600	3.69783e+06	3.58396e+06	3.86405e+06	3.92353e+06	4.05731e+06	21.7272	21.8182	21.7731	21.8817	21.9037	21.9521	1.1015	0.0156688
A0A6Q8PFU3;P43034;A0A6Q8PFT2;A0A6Q8PG63;I3L3N5;A0A6Q8PH33;I3L495	A0A6Q8PFU3;P43034;A0A6Q8PFT2;A0A6Q8PG63	20;20;16;15;8;6;4	20;20;16;15;8;6;4	20;20;16;15;8;6;4	Platelet-activating factor acetylhydrolase IB subunit alpha	PAFAH1B1	tr|A0A6Q8PFU3|A0A6Q8PFU3_HUMAN Platelet-activating factor acetylhydrolase IB subunit alpha OS=Homo sapiens OX=9606 GN=PAFAH1B1 PE=1 SV=1;sp|P43034|LIS1_HUMAN Platelet-activating factor acetylhydrolase IB subunit beta OS=Homo sapiens OX=9606 GN=PAFAH1B1 PE=	136740000	1.43006e+08	1.56558e+08	1.41326e+08	1.45208e+08	1.44985e+08	27.0269	27.0915	27.2221	27.0744	27.1135	27.1113	0.989033	0.835535
H7BZJ7;A0A6Q8PFY3;Q9BXW9	H7BZJ7;A0A6Q8PFY3;Q9BXW9	1;1;1	1;1;1	1;1;1	Fanconi anemia group D2 protein	FANCD2	tr|H7BZJ7|H7BZJ7_HUMAN Fanconi anemia group D2 protein (Fragment) OS=Homo sapiens OX=9606 GN=FANCD2 PE=1 SV=1;tr|A0A6Q8PFY3|A0A6Q8PFY3_HUMAN Fanconi anemia group D2 protein (Fragment) OS=Homo sapiens OX=9606 GN=FANCD2 PE=1 SV=1;sp|Q9BXW9|FACD2_HUMAN Fancon	834360	700346	868328	740038	687326	715989	19.6703	19.4177	19.7279	19.4972	19.3906	19.4496	0.891937	0.230722
A0A6Q8PFY7;Q92734;A0A6Q8PFC4;A0A6Q8PH89;A0A6Q8PH27;A0A6Q8PG00;A0A6Q8PG04;A0A6Q8PGS4;A0A6Q8PF40;C9JJP5;C9JUE0;C9JTY3;A0A6Q8PF51	A0A6Q8PFY7;Q92734;A0A6Q8PFC4;A0A6Q8PH89;A0A6Q8PH27;A0A6Q8PG00;A0A6Q8PG04;A0A6Q8PGS4;A0A6Q8PF40;C9JJP5;C9JUE0;C9JTY3;A0A6Q8PF51	11;11;10;10;10;10;10;10;10;9;8;7;7	11;11;10;10;10;10;10;10;10;9;8;7;7	11;11;10;10;10;10;10;10;10;9;8;7;7	Protein TFG	TFG	tr|A0A6Q8PFY7|A0A6Q8PFY7_HUMAN Protein TFG OS=Homo sapiens OX=9606 GN=TFG PE=1 SV=1;sp|Q92734|TFG_HUMAN Protein TFG OS=Homo sapiens OX=9606 GN=TFG PE=1 SV=2;tr|A0A6Q8PFC4|A0A6Q8PFC4_HUMAN Protein TFG OS=Homo sapiens OX=9606 GN=TFG PE=1 SV=1;tr|A0A6Q8PH89|A	30164000	2.98787e+07	3.01746e+07	3.02223e+07	2.99817e+07	3.03852e+07	24.8463	24.8326	24.8468	24.8491	24.8376	24.8569	1.00412	0.462836
A0A6Q8PG35;E9PKE4;A0A6Q8PHF8;A0A6Q8PGB9;Q9HAB3	A0A6Q8PG35;E9PKE4;A0A6Q8PHF8;A0A6Q8PGB9;Q9HAB3	1;1;1;1;1	1;1;1;1;1	1;1;1;1;1	Solute carrier family 52, riboflavin transporter, member 2	SLC52A2	tr|A0A6Q8PG35|A0A6Q8PG35_HUMAN Riboflavin transporter OS=Homo sapiens OX=9606 GN=SLC52A2 PE=1 SV=1;tr|E9PKE4|E9PKE4_HUMAN Riboflavin transporter OS=Homo sapiens OX=9606 GN=SLC52A2 PE=1 SV=3;tr|A0A6Q8PHF8|A0A6Q8PHF8_HUMAN Riboflavin transporter OS=Homo sapi	4422200	4.0828e+06	4.37958e+06	3.75499e+06	3.93053e+06	3.84442e+06	22.0763	21.9611	22.0624	21.8404	21.9063	21.8743	0.894864	0.0296376
A0A6Q8PG52	A0A6Q8PG52	17	1	1			tr|A0A6Q8PG52|A0A6Q8PG52_HUMAN Ras-related protein Rab-7a OS=Homo sapiens OX=9606 GN=RAB7A PE=1 SV=1	0	0	0	0	0	0	#NUM!	#NUM!	#NUM!	#NUM!	#NUM!	#NUM!	#DIV/0!	#NUM!
P41250;A0A6Q8PGA8;A0A6Q8PGZ8;A0A6Q8PGI6;A0A6Q8PHH9;A0A6Q8PGW4;A0A6Q8PHI7;H7C443;A0A6Q8PFZ6;A0A6Q8PF45;A0A6Q8PH49;A0A6Q8PGN7;F8WCK4;A0A6Q8PGZ9;A0A6Q8PFV5;A0A6Q8PFU7;A0A6Q8PGT3	P41250;A0A6Q8PGA8;A0A6Q8PGZ8;A0A6Q8PGI6;A0A6Q8PHH9;A0A6Q8PGW4;A0A6Q8PHI7;H7C443;A0A6Q8PFZ6	45;45;44;44;38;37;35;33;31;19;19;13;13;13;11;9;5	45;45;44;44;38;37;35;33;31;19;19;13;13;13;11;9;5	45;45;44;44;38;37;35;33;31;19;19;13;13;13;11;9;5	Glycine--tRNA ligase	GARS	sp|P41250|GARS_HUMAN Glycine--tRNA ligase OS=Homo sapiens OX=9606 GN=GARS1 PE=1 SV=3;tr|A0A6Q8PGA8|A0A6Q8PGA8_HUMAN Diadenosine tetraphosphate synthetase OS=Homo sapiens OX=9606 GN=GARS1 PE=1 SV=1;tr|A0A6Q8PGZ8|A0A6Q8PGZ8_HUMAN Diadenosine tetraphosphate s	765230000	7.90826e+08	7.72691e+08	7.75567e+08	7.6913e+08	7.43454e+08	29.5113	29.5588	29.5253	29.5307	29.5187	29.4697	0.982567	0.341303
A0A6Q8PGB0;P24928	A0A6Q8PGB0;P24928	37;37	37;37	37;37	DNA-directed RNA polymerase II subunit RPB1	POLR2A	tr|A0A6Q8PGB0|A0A6Q8PGB0_HUMAN DNA-directed RNA polymerase subunit OS=Homo sapiens OX=9606 GN=POLR2A PE=1 SV=2;sp|P24928|RPB1_HUMAN DNA-directed RNA polymerase II subunit RPB1 OS=Homo sapiens OX=9606 GN=POLR2A PE=1 SV=2	63204000	6.40328e+07	6.53657e+07	6.52209e+07	6.41495e+07	6.554e+07	25.9135	25.9323	25.962	25.9588	25.9349	25.9659	1.01198	0.373957
A0A6Q8PGF4;A0A6Q8PH09;Q9NVI1;H3BP78;F8W7R3	A0A6Q8PGF4;A0A6Q8PH09;Q9NVI1;H3BP78;F8W7R3	2;2;2;1;1	2;2;2;1;1	2;2;2;1;1	Fanconi anemia group I protein	FANCI	tr|A0A6Q8PGF4|A0A6Q8PGF4_HUMAN Fanconi anemia group I protein OS=Homo sapiens OX=9606 GN=FANCI PE=1 SV=1;tr|A0A6Q8PH09|A0A6Q8PH09_HUMAN Fanconi anemia group I protein OS=Homo sapiens OX=9606 GN=FANCI PE=1 SV=1;sp|Q9NVI1|FANCI_HUMAN Fanconi anemia group I p	1161000	1.044e+06	1.13747e+06	1.06646e+06	972681	1.1261e+06	20.1469	19.9937	20.1174	20.0244	19.8916	20.1029	0.946975	0.365631
A0A7P0TAV2;A0A6Q8PGK3;A0A7P0T9G7;Q99707;A0A7P0TAJ0;B1ANE3;A0A494C064;A0A494C1A2	A0A7P0TAV2;A0A6Q8PGK3;A0A7P0T9G7;Q99707;A0A7P0TAJ0;B1ANE3	4;4;4;4;3;2;1;1	4;4;4;4;3;2;1;1	4;4;4;4;3;2;1;1	Methionine synthase	MTR	tr|A0A7P0TAV2|A0A7P0TAV2_HUMAN Methionine synthase OS=Homo sapiens OX=9606 GN=MTR PE=1 SV=1;tr|A0A6Q8PGK3|A0A6Q8PGK3_HUMAN Methionine synthase OS=Homo sapiens OX=9606 GN=MTR PE=1 SV=2;tr|A0A7P0T9G7|A0A7P0T9G7_HUMAN Methionine synthase OS=Homo sapiens OX=96	5116900	5.34748e+06	5.27596e+06	4.96024e+06	4.89859e+06	4.92404e+06	22.2868	22.3504	22.331	22.242	22.2239	22.2314	0.93917	0.0330502
Q27J81;A0A6Q8PHA2;A0A6Q8PH71;A0A6Q8PHG2;A0A6Q8PGN3;A0A6Q8PF44;A0A6Q8PH25;A0A6Q8PF29;A0A6Q8PFW4;A0A087X118;A0A6Q8PGC7;A0A0A0MQU1;A0A6Q8PH63;A0A6Q8PFN5;A0A6Q8PGU8;A0A6Q8PH59;A0A6Q8PFB9;A0A6Q8PGY8;A0A6Q8PHS8;A0A6Q8PH52;A0A6Q8PFY4;A0A6Q8PG64;A0A6Q8PFJ1;A0A6Q8PGX4;A0A6Q8PEY5;A0A6Q8PGK9;A0A6Q8PF91;A0A6Q8PEY8	Q27J81;A0A6Q8PHA2;A0A6Q8PH71;A0A6Q8PHG2;A0A6Q8PGN3;A0A6Q8PF44;A0A6Q8PH25;A0A6Q8PF29;A0A6Q8PFW4;A0A087X118;A0A6Q8PGC7;A0A0A0MQU1;A0A6Q8PH63;A0A6Q8PFN5;A0A6Q8PGU8;A0A6Q8PH59;A0A6Q8PFB9;A0A6Q8PGY8;A0A6Q8PHS8	30;30;30;30;30;29;28;28;26;25;24;22;22;17;17;16;16;16;16;11;6;5;5;4;3;3;3;3	30;30;30;30;30;29;28;28;26;25;24;22;22;17;17;16;16;16;16;11;6;5;5;4;3;3;3;3	30;30;30;30;30;29;28;28;26;25;24;22;22;17;17;16;16;16;16;11;6;5;5;4;3;3;3;3	Inverted formin-2	INF2	sp|Q27J81|INF2_HUMAN Inverted formin-2 OS=Homo sapiens OX=9606 GN=INF2 PE=1 SV=2;tr|A0A6Q8PHA2|A0A6Q8PHA2_HUMAN Inverted formin-2 OS=Homo sapiens OX=9606 GN=INF2 PE=1 SV=1;tr|A0A6Q8PH71|A0A6Q8PH71_HUMAN Inverted formin-2 OS=Homo sapiens OX=9606 GN=INF2 PE=	54835000	5.46107e+07	5.78218e+07	5.27687e+07	5.28057e+07	5.16591e+07	25.7086	25.7027	25.7851	25.6532	25.6542	25.6225	0.940013	0.0637163
A0A6Q8PGN6	A0A6Q8PGN6	32	1	0			tr|A0A6Q8PGN6|A0A6Q8PGN6_HUMAN Calpain inhibitor OS=Homo sapiens OX=9606 GN=CAST PE=1 SV=1	3867400	3.57596e+06	2.66585e+06	3.194e+06	3.09046e+06	2.1673e+06	21.8829	21.7699	21.3462	21.6069	21.5594	21.0475	0.836045	0.341502
A0A6Q8PHS7;A0A6Q8PGS5;C9JEX3;Q13614;A0A6Q8PGV9;A0A6Q8PHL9	A0A6Q8PHS7;A0A6Q8PGS5;C9JEX3;Q13614;A0A6Q8PGV9	3;3;3;3;2;1	3;3;3;3;2;1	3;3;3;3;2;1	Myotubularin-related protein 2	MTMR2	tr|A0A6Q8PHS7|A0A6Q8PHS7_HUMAN Phosphatidylinositol-3,5-bisphosphate 3-phosphatase OS=Homo sapiens OX=9606 GN=MTMR2 PE=1 SV=1;tr|A0A6Q8PGS5|A0A6Q8PGS5_HUMAN Phosphatidylinositol-3,5-bisphosphate 3-phosphatase OS=Homo sapiens OX=9606 GN=MTMR2 PE=1 SV=1;tr|C	1086600	1.03868e+06	1.07049e+06	998000	964647	943473	20.0514	19.9863	20.0298	19.9287	19.8796	19.8476	0.909364	0.0117323
A0A6Q8PGU6;Q8NB90	A0A6Q8PGU6;Q8NB90	8;8	7;7	7;7	Spermatogenesis-associated protein 5	SPATA5	tr|A0A6Q8PGU6|A0A6Q8PGU6_HUMAN Vesicle-fusing ATPase OS=Homo sapiens OX=9606 GN=SPATA5 PE=1 SV=1;sp|Q8NB90|AFG2H_HUMAN ATPase family protein 2 homolog OS=Homo sapiens OX=9606 GN=SPATA5 PE=1 SV=3	4631300	4.50424e+06	4.53736e+06	4.51533e+06	4.32101e+06	4.59833e+06	22.143	22.1029	22.1134	22.1064	22.0429	22.1327	0.982576	0.447682
A0A6Q8PGV8;O95140;A0A6Q8PGA3;A0A6Q8PFJ4;A0A6Q8PGS9;A0A6Q8PGR2;Q5JXC5;H7C5H5	A0A6Q8PGV8;O95140;A0A6Q8PGA3;A0A6Q8PFJ4;A0A6Q8PGS9	9;9;8;8;7;3;1;1	9;9;8;8;7;3;1;1	8;8;7;7;6;3;1;0	Mitofusin-2	MFN2	tr|A0A6Q8PGV8|A0A6Q8PGV8_HUMAN Mitofusin-2 OS=Homo sapiens OX=9606 GN=MFN2 PE=1 SV=1;sp|O95140|MFN2_HUMAN Mitofusin-2 OS=Homo sapiens OX=9606 GN=MFN2 PE=1 SV=3;tr|A0A6Q8PGA3|A0A6Q8PGA3_HUMAN Mitofusin-2 OS=Homo sapiens OX=9606 GN=MFN2 PE=1 SV=1;tr|A0A6Q8PF	8840900	9.699e+06	1.11532e+07	9.60901e+06	9.93732e+06	1.03529e+07	23.0758	23.2094	23.411	23.196	23.2444	23.3035	1.00694	0.888346
A0A6Q8PH20;B7Z574;P20810;E7ES10;E7EVY3;E9PDE4;A0A6Q8PFE5	A0A6Q8PH20;B7Z574;P20810;E7ES10;E7EVY3;E9PDE4;A0A6Q8PFE5	38;32;32;31;31;30;29	1;1;1;1;1;1;1	0;0;0;0;0;0;0	Calpastatin	CAST	tr|A0A6Q8PH20|A0A6Q8PH20_HUMAN Calpain inhibitor OS=Homo sapiens OX=9606 GN=CAST PE=1 SV=1;tr|B7Z574|B7Z574_HUMAN Calpain inhibitor OS=Homo sapiens OX=9606 GN=CAST PE=1 SV=1;sp|P20810|ICAL_HUMAN Calpastatin OS=Homo sapiens OX=9606 GN=CAST PE=1 SV=4;tr|E7ES	1016700	1.04717e+06	1.03703e+06	1.03933e+06	1.08739e+06	1.01974e+06	19.9555	19.9981	19.984	19.9872	20.0524	19.9598	1.01469	0.546965
A0A6Q8PH21;Q9UHW9;B3KXX3;H0YMQ9;H0YKQ8;I3L4N6;Q9UP95;J3QSF2;H0YKE6;H0YKJ2;A0A0G2JQE3;H0YB78;A0A0U1RR18;A0A0G2JNW7;Q9Y666	A0A6Q8PH21;Q9UHW9;B3KXX3;H0YMQ9;H0YKQ8	9;9;8;6;6;4;4;2;2;1;1;1;1;1;1	9;9;8;6;6;4;4;2;2;1;1;1;1;1;1	9;9;8;6;6;4;4;2;2;1;1;1;1;1;1	Solute carrier family 12 member 6	SLC12A6	tr|A0A6Q8PH21|A0A6Q8PH21_HUMAN Solute carrier family 12 member 6 OS=Homo sapiens OX=9606 GN=SLC12A6 PE=1 SV=1;sp|Q9UHW9|S12A6_HUMAN Solute carrier family 12 member 6 OS=Homo sapiens OX=9606 GN=SLC12A6 PE=1 SV=2;tr|B3KXX3|B3KXX3_HUMAN Solute carrier family	14503000	1.60142e+07	1.66752e+07	1.34319e+07	1.40686e+07	1.40592e+07	23.7898	23.9329	23.9912	23.6792	23.746	23.745	0.880641	0.0797176
A0A6Q8PH91;Q9BQ69	A0A6Q8PH91;Q9BQ69	4;4	4;4	4;4	O-acetyl-ADP-ribose deacetylase MACROD1	MACROD1	tr|A0A6Q8PH91|A0A6Q8PH91_HUMAN ADP-ribose glycohydrolase MACROD1 OS=Homo sapiens OX=9606 GN=MACROD1 PE=1 SV=1;sp|Q9BQ69|MACD1_HUMAN ADP-ribose glycohydrolase MACROD1 OS=Homo sapiens OX=9606 GN=MACROD1 PE=1 SV=2	4088700	2.26927e+06	3.07235e+06	2.05179e+06	2.30972e+06	2.44759e+06	21.9632	21.1138	21.5509	20.9685	21.1393	21.2229	0.722044	0.213954
A0A6Q8PHA5;P12081;E7ETE2;A0A6Q8PF47;A0A6Q8PHE3;B4DDD8;A0A6Q8PF07;B4E1C5;A0A6Q8PFF2;A0A6Q8PHQ0;A0A6Q8PFG9;A0A6Q8PFN6;D6RF05;A0A2R8YCI2;A0A2R8YFR1	A0A6Q8PHA5;P12081;E7ETE2;A0A6Q8PF47;A0A6Q8PHE3;B4DDD8;A0A6Q8PF07;B4E1C5;A0A6Q8PFF2	37;37;36;34;33;33;31;30;30;15;14;14;5;5;3	37;37;36;34;33;33;31;30;30;15;14;14;5;5;3	30;30;29;27;28;28;24;25;23;15;12;12;5;5;3	Histidine--tRNA ligase, cytoplasmic	HARS	tr|A0A6Q8PHA5|A0A6Q8PHA5_HUMAN Histidine--tRNA ligase, cytoplasmic OS=Homo sapiens OX=9606 GN=HARS1 PE=1 SV=1;sp|P12081|HARS1_HUMAN Histidine--tRNA ligase, cytoplasmic OS=Homo sapiens OX=9606 GN=HARS1 PE=1 SV=2;tr|E7ETE2|E7ETE2_HUMAN Histidine--tRNA ligase	317950000	3.31909e+08	3.43741e+08	3.37653e+08	3.41218e+08	3.3241e+08	28.2442	28.3062	28.3567	28.331	28.3461	28.3084	1.0178	0.513639
A0A6Q8PHC6;P50440;A0A6Q8PGA2;A0A6Q8PFC6;H0YMX4;H0YKW9;A0A6Q8PF48;H0YN43;H0YLC6	A0A6Q8PHC6;P50440;A0A6Q8PGA2;A0A6Q8PFC6	21;21;18;15;7;4;4;1;1	21;21;18;15;7;4;4;1;1	21;21;18;15;7;4;4;1;1	Glycine amidinotransferase, mitochondrial	GATM	tr|A0A6Q8PHC6|A0A6Q8PHC6_HUMAN Glycine amidinotransferase OS=Homo sapiens OX=9606 GN=GATM PE=1 SV=1;sp|P50440|GATM_HUMAN Glycine amidinotransferase, mitochondrial OS=Homo sapiens OX=9606 GN=GATM PE=1 SV=1;tr|A0A6Q8PGA2|A0A6Q8PGA2_HUMAN Glycine amidinotrans	70413000	7.67072e+07	8.12451e+07	7.97445e+07	8.2481e+07	8.29518e+07	26.0693	26.1929	26.2758	26.2489	26.2976	26.3058	1.07362	0.217235
A0A6Q8PHH2;O95251	A0A6Q8PHH2;O95251	2;1	2;1	2;1	Histone acetyltransferase KAT7	KAT7	tr|A0A6Q8PHH2|A0A6Q8PHH2_HUMAN Histone acetyltransferase OS=Homo sapiens OX=9606 GN=KAT7 PE=1 SV=1;sp|O95251|KAT7_HUMAN Histone acetyltransferase KAT7 OS=Homo sapiens OX=9606 GN=KAT7 PE=1 SV=1	5457100	5.80345e+06	8.48448e+06	5.15156e+06	5.0253e+06	4.87654e+06	22.3797	22.4685	23.0164	22.2966	22.2608	22.2174	0.762389	0.208307
A0A6Q8PHK0;A0A6Q8PGG9;Q14669;G5E9G6;H7C2Y1;H7C1L9;C9JLD7;F8W9P3;C9JLJ5;C9JSX9	A0A6Q8PHK0;A0A6Q8PGG9;Q14669	37;36;34;7;4;4;3;2;2;2	37;36;34;7;4;4;3;2;2;2	37;36;34;7;4;4;3;2;2;2	E3 ubiquitin-protein ligase TRIP12	TRIP12	tr|A0A6Q8PHK0|A0A6Q8PHK0_HUMAN E3 ubiquitin-protein ligase TRIP12 OS=Homo sapiens OX=9606 GN=TRIP12 PE=1 SV=1;tr|A0A6Q8PGG9|A0A6Q8PGG9_HUMAN E3 ubiquitin-protein ligase TRIP12 OS=Homo sapiens OX=9606 GN=TRIP12 PE=1 SV=1;sp|Q14669|TRIPC_HUMAN E3 ubiquitin-p	49313000	5.1859e+07	5.37515e+07	5.95286e+07	6.0022e+07	5.93489e+07	25.5555	25.6281	25.6798	25.8271	25.839	25.8227	1.15476	0.0268445
A0A6Q8PHP0;P49902;A0A6Q8PHB5;Q5JUV4;A0A6Q8PG36;A0A6Q8PFH2;Q5JUV6;H0YHR8;REV__H0YES7;REV__M0QX83;REV__A0A804HLB1;S4R3A6;A0A6Q8PEZ2;REV__F5GWJ3;S4R3E7;REV__Q17RW3;REV__A0A1B0GW38;A0A6Q8PF50	A0A6Q8PHP0;P49902;A0A6Q8PHB5;Q5JUV4	17;16;16;12;4;4;3;3;1;1;1;1;1;1;1;1;1;1	17;16;16;12;4;4;3;3;1;1;1;1;1;1;1;1;1;1	17;16;16;12;4;4;3;3;1;1;1;1;1;1;1;1;1;1	Cytosolic purine 5-nucleotidase	NT5C2	tr|A0A6Q8PHP0|A0A6Q8PHP0_HUMAN Cytosolic purine 5-nucleotidase OS=Homo sapiens OX=9606 GN=NT5C2 PE=1 SV=1;sp|P49902|5NTC_HUMAN Cytosolic purine 5-nucleotidase OS=Homo sapiens OX=9606 GN=NT5C2 PE=1 SV=1;tr|A0A6Q8PHB5|A0A6Q8PHB5_HUMAN Cytosolic purine 5-n	56572000	5.53864e+07	5.614e+07	5.74869e+07	5.98728e+07	5.69681e+07	25.7536	25.723	25.7425	25.7767	25.8354	25.7637	1.03706	0.128042
D6RE68;A0A7I2PK40;A9YTQ3;H0YA43	D6RE68;A0A7I2PK40;A9YTQ3;H0YA43	2;2;2;1	2;2;2;1	2;2;2;1	Aryl hydrocarbon receptor repressor	AHRR	tr|D6RE68|D6RE68_HUMAN Aryl hydrocarbon receptor repressor OS=Homo sapiens OX=9606 GN=AHRR PE=1 SV=1;tr|A0A7I2PK40|A0A7I2PK40_HUMAN Aryl hydrocarbon receptor repressor OS=Homo sapiens OX=9606 GN=AHRR PE=1 SV=1;sp|A9YTQ3|AHRR_HUMAN Aryl hydrocarbon receptor	3716300	4.90728e+06	4.1456e+06	2.32142e+06	3.67951e+06	1.67965e+06	21.8254	22.2265	21.9831	21.1466	21.8111	20.6797	0.601493	0.123166
A0A7I2YME5;A0A7I2R3P8;Q96P20;A0A7I2PRX0;A0A7I2PMC6;A0A7I2PJH0;A0A7I2UNQ2;A0A2R8YEG7	A0A7I2YME5;A0A7I2R3P8;Q96P20;A0A7I2PRX0;A0A7I2PMC6;A0A7I2PJH0;A0A7I2UNQ2;A0A2R8YEG7	14;14;14;13;12;11;10;9	14;14;14;13;12;11;10;9	14;14;14;13;12;11;10;9	NACHT, LRR and PYD domains-containing protein 3	NLRP3	tr|A0A7I2YME5|A0A7I2YME5_HUMAN NACHT, LRR and PYD domains-containing protein 3 OS=Homo sapiens OX=9606 GN=NLRP3 PE=1 SV=1;tr|A0A7I2R3P8|A0A7I2R3P8_HUMAN NACHT, LRR and PYD domains-containing protein 3 OS=Homo sapiens OX=9606 GN=NLRP3 PE=1 SV=1;sp|Q96P20|NL	28532000	2.92353e+07	2.9668e+07	2.84442e+07	2.89097e+07	2.78906e+07	24.7661	24.8012	24.8224	24.7616	24.785	24.7333	0.974942	0.175708
A0A7I2RN43;O75953	A0A7I2RN43;O75953	1;1	1;1	1;1	DnaJ homolog subfamily B member 5	DNAJB5	tr|A0A7I2RN43|A0A7I2RN43_HUMAN DnaJ homolog subfamily B member 5 OS=Homo sapiens OX=9606 GN=DNAJB5 PE=1 SV=1;sp|O75953|DNJB5_HUMAN DnaJ homolog subfamily B member 5 OS=Homo sapiens OX=9606 GN=DNAJB5 PE=1 SV=1	1440400	1.64976e+06	1.50973e+06	1.85257e+06	1.64021e+06	1.7383e+06	20.458	20.6538	20.5259	20.8211	20.6454	20.7292	1.13722	0.0730646
A0A7I2SVS4;P56524;C9J481;C9J0X4;K7EJL6;H7BZT3	A0A7I2SVS4;P56524	8;8;3;2;1;1	8;8;3;2;1;1	7;7;2;1;0;1	Histone deacetylase 4	HDAC4	tr|A0A7I2SVS4|A0A7I2SVS4_HUMAN Histone deacetylase OS=Homo sapiens OX=9606 GN=HDAC4 PE=1 SV=1;sp|P56524|HDAC4_HUMAN Histone deacetylase 4 OS=Homo sapiens OX=9606 GN=HDAC4 PE=1 SV=3	9489600	9.88682e+06	1.01294e+07	9.45393e+06	9.11056e+06	9.22713e+06	23.1779	23.2371	23.2721	23.1725	23.1191	23.1375	0.941902	0.0681773
A0A7I2V2B0;Q92581;A0A1B0GV11;A0A0D9SGH0	A0A7I2V2B0;Q92581;A0A1B0GV11;A0A0D9SGH0	2;2;1;1	2;2;1;1	2;2;1;1	Sodium/hydrogen exchanger 6	SLC9A6	tr|A0A7I2V2B0|A0A7I2V2B0_HUMAN Sodium/hydrogen exchanger OS=Homo sapiens OX=9606 GN=SLC9A6 PE=1 SV=1;sp|Q92581|SL9A6_HUMAN Sodium/hydrogen exchanger 6 OS=Homo sapiens OX=9606 GN=SLC9A6 PE=1 SV=2;tr|A0A1B0GV11|A0A1B0GV11_HUMAN Sodium/hydrogen exchanger OS=H	1655000	1.64631e+06	1.71266e+06	1.72297e+06	1.60417e+06	1.70656e+06	20.6584	20.6508	20.7078	20.7165	20.6134	20.7027	1.00393	0.897219
O14964;A0A7I2V2W5;A0A7I2V5A3;A0A7I2V2K2;A0A7I2V3F9;A0A7I2V2D8;A0A7I2V5A2;A0A7I2V2R9;A0A7I2V3J3;A0A7I2V307;A0A7I2V637;A0A7I2V3I8;A0A7I2V6E0;A0A7I2V3Z1;I3L1P5;A0A7I2YQD1;A0A7I2V4X6;I3L1E3;A0A7I2V5D6;I3L165;A0A7I2YQU5;A0A7I2V4J7;A0A7I2V5B7;A0A7I2V628;A0A7I2V5L9;A0A7I2V611;A0A7I2V5W6;A0A7I2V5N3;A0A7I2V674;A0A7I2YQY0;A0A7I2YQP0;A0A7I2V3Q7;A0A7I2V605;A0A7I2V3C3;A0A7I2YQS8;A0A7I2V5X2;A0A7I2V4M9;A0A7I2V3…	O14964;A0A7I2V2W5;A0A7I2V5A3;A0A7I2V2K2;A0A7I2V3F9;A0A7I2V2D8;A0A7I2V5A2;A0A7I2V2R9;A0A7I2V3J3;A0A7I2V307;A0A7I2V637;A0A7I2V3I8;A0A7I2V6E0;A0A7I2V3Z1;I3L1P5;A0A7I2YQD1	24;24;24;24;24;24;24;24;24;23;23;22;21;21;20;20;10;9;8;5;4;4;4;4;4;2;2;2;1;1;1;1;1;1;1;1;1;1;1;1	24;24;24;24;24;24;24;24;24;23;23;22;21;21;20;20;10;9;8;5;4;4;4;4;4;2;2;2;1;1;1;1;1;1;1;1;1;1;1;1	24;24;24;24;24;24;24;24;24;23;23;22;21;21;20;20;10;9;8;5;4;4;4;4;4;2;2;2;1;1;1;1;1;1;1;1;1;1;1;1	Hepatocyte growth factor-regulated tyrosine kinase substrate	HGS	sp|O14964|HGS_HUMAN Hepatocyte growth factor-regulated tyrosine kinase substrate OS=Homo sapiens OX=9606 GN=HGS PE=1 SV=1;tr|A0A7I2V2W5|A0A7I2V2W5_HUMAN Hepatocyte growth factor-regulated tyrosine kinase substrate OS=Homo sapiens OX=9606 GN=HGS PE=1 SV=1;t	126540000	1.31762e+08	1.13524e+08	1.27982e+08	1.24238e+08	1.2587e+08	26.915	26.9734	26.7584	26.9314	26.8885	26.9074	1.01684	0.718904
H7C4K3;A0A7I2V2F9;E7EUI6;P05556;A0A7I2V348;C9JPK5;A0A7I2V5Z8;A0A7I2V5T3;Q5T3E6;E9PLR6;E7EQW5;Q5T3E5;E9PQJ2;H7C4N8;C9JNE0	H7C4K3;A0A7I2V2F9;E7EUI6;P05556;A0A7I2V348;C9JPK5;A0A7I2V5Z8;A0A7I2V5T3	23;23;23;23;21;21;12;12;5;5;5;3;3;2;1	23;23;23;23;21;21;12;12;5;5;5;3;3;2;1	23;23;23;23;21;21;12;12;5;5;5;3;3;2;1	Integrin beta;Integrin beta-1	ITGB1	tr|H7C4K3|H7C4K3_HUMAN Integrin beta OS=Homo sapiens OX=9606 GN=ITGB1 PE=1 SV=2;tr|A0A7I2V2F9|A0A7I2V2F9_HUMAN Integrin beta OS=Homo sapiens OX=9606 GN=ITGB1 PE=1 SV=1;tr|E7EUI6|E7EUI6_HUMAN Integrin beta OS=Homo sapiens OX=9606 GN=ITGB1 PE=1 SV=2;sp|P0555	237680000	2.25972e+08	2.33417e+08	2.35019e+08	2.34817e+08	2.20318e+08	27.8244	27.7516	27.7983	27.8082	27.807	27.715	0.990082	0.717057
F8VZJ2;A0A7I2V2K5;H0YHX9;A0A7I2V473;Q13765;E9PAV3;F8W0W4;F8VNW4;F8VZ58	F8VZJ2;A0A7I2V2K5;H0YHX9;A0A7I2V473;Q13765;E9PAV3;F8W0W4;F8VNW4	8;8;8;8;8;8;6;5;3	8;8;8;8;8;8;6;5;3	6;6;6;6;6;6;4;3;1	Nascent polypeptide-associated complex subunit alpha;Nascent polypeptide-associated complex subunit alpha, muscle-specific form	NACA	tr|F8VZJ2|F8VZJ2_HUMAN Nascent polypeptide-associated complex subunit alpha OS=Homo sapiens OX=9606 GN=NACA PE=1 SV=1;tr|A0A7I2V2K5|A0A7I2V2K5_HUMAN Nascent polypeptide-associated complex subunit alpha OS=Homo sapiens OX=9606 GN=NACA PE=1 SV=1;tr|H0YHX9|H0	197210000	2.80143e+08	2.97507e+08	2.79906e+08	2.97384e+08	2.89729e+08	27.5552	28.0616	28.1483	28.0604	28.1478	28.1101	1.11894	0.424217
Q5T8D3;A0A7I2V347;A0A7I2YQE9;B7Z2R7;A0A7I2V560;A0A7I2YQD7;A0A7I2YQJ9;A0A7I2V5E1;A0A7I2V2Y9;A0A7I2V2M2;A0A7I2V5L4;A0A7I2V556;A0A7I2V690;A0A7I2V420;A0A7I2YQS1;A0A7I2V5U2;X6RDD7;A0A7I2V462;Q5T8E0;A0A7I2V2R8	Q5T8D3;A0A7I2V347;A0A7I2YQE9;B7Z2R7;A0A7I2V560;A0A7I2YQD7;A0A7I2YQJ9;A0A7I2V5E1;A0A7I2V2Y9;A0A7I2V2M2;A0A7I2V5L4;A0A7I2V556;A0A7I2V690;A0A7I2V420;A0A7I2YQS1;A0A7I2V5U2	10;10;10;10;10;10;10;10;10;10;9;9;9;8;8;6;4;4;4;1	10;10;10;10;10;10;10;10;10;10;9;9;9;8;8;6;4;4;4;1	10;10;10;10;10;10;10;10;10;10;9;9;9;8;8;6;4;4;4;1	Acyl-CoA-binding domain-containing protein 5	ACBD5	sp|Q5T8D3|ACBD5_HUMAN Acyl-CoA-binding domain-containing protein 5 OS=Homo sapiens OX=9606 GN=ACBD5 PE=1 SV=1;tr|A0A7I2V347|A0A7I2V347_HUMAN Acyl-CoA-binding domain-containing protein 5 OS=Homo sapiens OX=9606 GN=ACBD5 PE=1 SV=1;tr|A0A7I2YQE9|A0A7I2YQE9_HU	5757700	6.71447e+06	5.96858e+06	6.68881e+06	6.6623e+06	6.56987e+06	22.4571	22.6788	22.509	22.6733	22.6676	22.6474	1.08027	0.22829
A0A7I2V2N6;A0A7I2V327;A0A7I2V2X3;A0A7I2V4N8;H7C2X4;H7C1Y7;A0A7I2V5B2;A0A7I2V5U7;A0A7I2V419;A0A7I2V458;A0A7I2V2W9;A0A7I2V438;A0A7I2V5L0;A0A7I2V2F6;H7C2W5;C9J6X0;A0A7I2V3D4;A0A7I2V2I6;Q8N1B9;A0A7I2V2J5	A0A7I2V2N6;A0A7I2V327;A0A7I2V2X3;A0A7I2V4N8;H7C2X4;H7C1Y7;A0A7I2V5B2;A0A7I2V5U7;A0A7I2V419;A0A7I2V458;A0A7I2V2W9;A0A7I2V438;A0A7I2V5L0	14;13;13;13;13;13;13;13;13;13;13;13;13;6;5;5;5;5;5;2	14;13;13;13;13;13;13;13;13;13;13;13;13;6;5;5;5;5;5;2	1;0;0;0;0;0;0;0;0;0;0;0;0;0;0;0;0;0;0;0		NDUFA10	tr|A0A7I2V2N6|A0A7I2V2N6_HUMAN NADH dehydrogenase [ubiquinone] 1 alpha subcomplex subunit 10, mitochondrial OS=Homo sapiens OX=9606 GN=NDUFA10 PE=1 SV=1;tr|A0A7I2V327|A0A7I2V327_HUMAN NADH dehydrogenase [ubiquinone] 1 alpha subcomplex subunit 10, mitochond	57158000	5.34552e+07	5.23941e+07	5.85412e+07	5.61424e+07	5.62435e+07	25.7685	25.6718	25.6429	25.8029	25.7426	25.7452	1.04859	0.20404
A0A7I2V549;A0A7I2V602;P27448;A0A7I2YQF4;A0A7I2YQF7;A0A7I2V2N8;A0A7I2V4K8;A0A7I2V2U9;A0A7I2V409;H0YJI9;A0A7I2V4T2;J3KNR0;A0A7I2V3I9;A0A7I2V3B9;A0A7I2V639;A0A7I2V5G3;H0YNV4;H0YKP9;A0A7I2V4G7;A0A7I2V2E3;A0A7I2V3C6;A0A7I2V3P5;A0A7I2V2I9;A0A7I2V3K2;H0YIY6;A0A7I2V4L1;A0A087X0I6;B4DIB3;Q9P0L2;A0A7I2V5H7;A0A7I2YQC1;A0A7I2V550;A0A7I2YQ91;A0A7I2V2J6;A0A7I2V3X7;A0A7I2V483;A0A7I2YQ84;A0A7I2YQJ7;A0A7I2V4T5;A0…	A0A7I2V549;A0A7I2V602;P27448;A0A7I2YQF4;A0A7I2YQF7;A0A7I2V2N8;A0A7I2V4K8;A0A7I2V2U9;A0A7I2V409;H0YJI9;A0A7I2V4T2;J3KNR0;A0A7I2V3I9;A0A7I2V3B9;A0A7I2V639;A0A7I2V5G3;H0YNV4;H0YKP9;A0A7I2V4G7;A0A7I2V2E3;A0A7I2V3C6;A0A7I2V3P5;A0A7I2V2I9;A0A7I2V3K2;H0YIY6;A0A7I2V4L1	19;19;19;19;19;19;18;18;18;18;18;18;17;17;17;17;16;16;16;15;15;15;15;14;12;11;5;5;5;4;4;4;3;3;3;3;3;3;3;3;2;1;1;1;1;1;1;1	13;13;13;13;13;13;12;12;12;12;12;13;13;11;11;11;10;10;10;10;9;9;9;9;9;5;1;1;1;3;0;1;3;3;3;3;3;3;3;3;0;1;1;0;0;0;0;1	13;13;13;13;13;13;12;12;12;12;12;13;13;11;11;11;10;10;10;10;9;9;9;9;9;5;1;1;1;3;0;1;3;3;3;3;3;3;3;3;0;1;1;0;0;0;0;1	MAP/microtubule affinity-regulating kinase 3	MARK3	tr|A0A7I2V549|A0A7I2V549_HUMAN Non-specific serine/threonine protein kinase OS=Homo sapiens OX=9606 GN=MARK3 PE=1 SV=1;tr|A0A7I2V602|A0A7I2V602_HUMAN Non-specific serine/threonine protein kinase OS=Homo sapiens OX=9606 GN=MARK3 PE=1 SV=1;sp|P27448|MARK3_HU	13809000	1.46896e+07	1.57967e+07	1.44522e+07	1.4095e+07	1.43789e+07	23.7191	23.8083	23.9131	23.7848	23.7487	23.7774	0.969088	0.523572
A0A7I2V6E3;A0A7I2V466;A0A7I2V2Q8;P53634;A0A7I2YQT5;A0A7I2V5C5;H0YCY8;A0A7I2V2V5;A0A7I2V5L5;A0A7I2V2F3;A0A7I2V4Z3;A0A7I2V3A2;A0A7I2V5J2;A0A7I2V3M6	A0A7I2V6E3;A0A7I2V466;A0A7I2V2Q8;P53634;A0A7I2YQT5;A0A7I2V5C5;H0YCY8	10;10;10;10;9;5;5;3;1;1;1;1;1;1	10;10;10;10;9;5;5;3;1;1;1;1;1;1	10;10;10;10;9;5;5;3;1;1;1;1;1;1	Dipeptidyl peptidase 1;Dipeptidyl peptidase 1 exclusion domain chain;Dipeptidyl peptidase 1 heavy chain;Dipeptidyl peptidase 1 light chain	CTSC	tr|A0A7I2V6E3|A0A7I2V6E3_HUMAN Cathepsin C OS=Homo sapiens OX=9606 GN=CTSC PE=1 SV=1;tr|A0A7I2V466|A0A7I2V466_HUMAN Cathepsin C OS=Homo sapiens OX=9606 GN=CTSC PE=1 SV=1;tr|A0A7I2V2Q8|A0A7I2V2Q8_HUMAN Cathepsin C OS=Homo sapiens OX=9606 GN=CTSC PE=1 SV=1;s	80055000	8.4311e+07	8.99716e+07	8.48361e+07	8.75612e+07	8.70164e+07	26.2545	26.3292	26.423	26.3382	26.3838	26.3748	1.01996	0.60621
A0A7I2V2R3;A0A7I2V5D8;P51991;A0A7I2V4J6;A0A7I2V402;A0A7I2V4G0;H7C1J8	A0A7I2V2R3;A0A7I2V5D8;P51991;A0A7I2V4J6;A0A7I2V402;A0A7I2V4G0	30;30;30;29;28;25;3	30;30;30;29;28;25;3	28;28;28;27;26;23;3	Heterogeneous nuclear ribonucleoprotein A3	HNRNPA3	tr|A0A7I2V2R3|A0A7I2V2R3_HUMAN Heterogeneous nuclear ribonucleoprotein A3 OS=Homo sapiens OX=9606 GN=HNRNPA3 PE=1 SV=1;tr|A0A7I2V5D8|A0A7I2V5D8_HUMAN Heterogeneous nuclear ribonucleoprotein A3 OS=Homo sapiens OX=9606 GN=HNRNPA3 PE=1 SV=1;sp|P51991|ROA3_HUM	708720000	4.24875e+08	4.73235e+08	6.23577e+08	5.2932e+08	5.35959e+08	29.4006	28.6625	28.818	29.216	28.9796	28.9975	1.05105	0.696693
A0A7I2V2T3;P12268;E7ETK5;H0Y4R1;A0A7I2YQK5	A0A7I2V2T3;P12268;E7ETK5;H0Y4R1;A0A7I2YQK5	26;26;25;25;24	26;26;25;25;24	23;23;22;22;21	Inosine-5-monophosphate dehydrogenase 2	IMPDH2	tr|A0A7I2V2T3|A0A7I2V2T3_HUMAN Inosine-5-monophosphate dehydrogenase OS=Homo sapiens OX=9606 GN=IMPDH2 PE=1 SV=1;sp|P12268|IMDH2_HUMAN Inosine-5-monophosphate dehydrogenase 2 OS=Homo sapiens OX=9606 GN=IMPDH2 PE=1 SV=2;tr|E7ETK5|E7ETK5_HUMAN Inosine-5-m	221380000	2.18721e+08	2.19609e+08	2.14965e+08	2.14157e+08	2.09634e+08	27.7219	27.7045	27.7104	27.6795	27.6741	27.6433	0.968236	0.0371044
A0A7I2V2U6;P13995;B9A062;B8ZZU9;A0A7I2YQD4;A0A7I2V482;A0A0C4DG60	A0A7I2V2U6;P13995;B9A062;B8ZZU9;A0A7I2YQD4;A0A7I2V482	13;13;8;8;7;7;1	13;13;8;8;7;7;1	12;12;8;7;6;7;0	Bifunctional methylenetetrahydrofolate dehydrogenase/cyclohydrolase, mitochondrial;NAD-dependent methylenetetrahydrofolate dehydrogenase;Methenyltetrahydrofolate cyclohydrolase	MTHFD2	tr|A0A7I2V2U6|A0A7I2V2U6_HUMAN Methenyltetrahydrofolate cyclohydrolase OS=Homo sapiens OX=9606 GN=MTHFD2 PE=1 SV=1;sp|P13995|MTDC_HUMAN Bifunctional methylenetetrahydrofolate dehydrogenase/cyclohydrolase, mitochondrial OS=Homo sapiens OX=9606 GN=MTHFD2 PE=	120110000	1.26606e+08	1.31369e+08	1.36911e+08	1.36829e+08	1.35968e+08	26.8398	26.9158	26.9691	27.0287	27.0278	27.0187	1.08364	0.0883885
A0A7I2V311;K7ELB1;K7ER10	A0A7I2V311	19;2;1	2;2;1	2;2;1			tr|A0A7I2V311|A0A7I2V311_HUMAN DNA (cytosine-5)-methyltransferase 1 OS=Homo sapiens OX=9606 GN=DNMT1 PE=1 SV=1	591730	555993	548027	507018	505342	492197	19.1746	19.0847	19.0639	18.9517	18.9469	18.9089	0.887252	0.0244757
A0A7I2V351;A0A7I2V487;A0A7I2YQE1;P52292;A0A7I2V3Z3;J3QLL0;J3KS65;J3QL07	A0A7I2V351;A0A7I2V487;A0A7I2YQE1;P52292;A0A7I2V3Z3	19;19;19;19;16;6;6;1	19;19;19;19;16;6;6;1	19;19;19;19;16;6;6;1	Importin subunit alpha-1	KPNA2	tr|A0A7I2V351|A0A7I2V351_HUMAN Importin subunit alpha OS=Homo sapiens OX=9606 GN=KPNA2 PE=1 SV=1;tr|A0A7I2V487|A0A7I2V487_HUMAN Importin subunit alpha OS=Homo sapiens OX=9606 GN=KPNA2 PE=1 SV=1;tr|A0A7I2YQE1|A0A7I2YQE1_HUMAN Importin subunit alpha OS=Homo	39289000	3.86586e+07	4.14146e+07	3.84549e+07	3.71635e+07	3.63498e+07	25.2276	25.2043	25.3036	25.1967	25.1474	25.1154	0.938054	0.0770662
A0A7I2V377;A0A7I2V518;P49069	A0A7I2V377;A0A7I2V518;P49069	1;1;1	1;1;1	1;1;1	Calcium signal-modulating cyclophilin ligand	CAMLG	tr|A0A7I2V377|A0A7I2V377_HUMAN Guided entry of tail-anchored proteins factor CAMLG OS=Homo sapiens OX=9606 GN=CAMLG PE=1 SV=1;tr|A0A7I2V518|A0A7I2V518_HUMAN Guided entry of tail-anchored proteins factor OS=Homo sapiens OX=9606 GN=CAMLG PE=1 SV=1;sp|P49069|	858400	881756	882189	874181	896766	918998	19.7113	19.75	19.7507	19.7376	19.7744	19.8097	1.02578	0.224174
K7EK35;A0A7I2V380;A0A7I2YQY3;P42229;A0A7I2YQF1;K7EIF9	K7EK35;A0A7I2V380;A0A7I2YQY3;P42229;A0A7I2YQF1;K7EIF9	17;17;17;17;15;13	17;17;17;17;15;13	6;6;6;6;5;3	Signal transducer and activator of transcription;Signal transducer and activator of transcription 5A	STAT5A	tr|K7EK35|K7EK35_HUMAN Signal transducer and activator of transcription OS=Homo sapiens OX=9606 GN=STAT5A PE=1 SV=1;tr|A0A7I2V380|A0A7I2V380_HUMAN Signal transducer and activator of transcription OS=Homo sapiens OX=9606 GN=STAT5A PE=1 SV=1;tr|A0A7I2YQY3|A0	32695000	3.3108e+07	3.31862e+07	3.39004e+07	3.3719e+07	3.32582e+07	24.9626	24.9807	24.9841	25.0148	25.0071	24.9872	1.01908	0.0642776
A0A7I2V383;B4DEH8;G3V4T2;H0YJH9;G3V3G8;G3V4B7;G3V5A9;Q92843;A6NDY0	A0A7I2V383;B4DEH8;G3V4T2	7;6;6;3;1;1;1;1;1	7;6;6;3;1;1;1;1;1	1;0;0;0;1;1;1;1;0		PABPN1	tr|A0A7I2V383|A0A7I2V383_HUMAN BCL2L2-PABPN1 readthrough OS=Homo sapiens OX=9606 GN=BCL2L2-PABPN1 PE=1 SV=1;tr|B4DEH8|B4DEH8_HUMAN Polyadenylate-binding protein 2 OS=Homo sapiens OX=9606 GN=PABPN1 PE=1 SV=1;tr|G3V4T2|G3V4T2_HUMAN Polyadenylate-binding prot	85488000	8.64666e+07	8.65255e+07	8.70315e+07	8.63307e+07	8.43883e+07	26.3492	26.3656	26.3666	26.375	26.3634	26.3305	0.997178	0.793492
A0A7I2V385;A0A7I2V4V9	A0A7I2V385	16;2	1;0	1;0			tr|A0A7I2V385|A0A7I2V385_HUMAN Eukaryotic translation initiation factor 4H OS=Homo sapiens OX=9606 GN=EIF4H PE=1 SV=1	7796900	6.30603e+06	6.66797e+06	6.99633e+06	6.53535e+06	6.46935e+06	22.8945	22.5883	22.6688	22.7382	22.6398	22.6252	0.962935	0.654364
A0A7I2V3A9;P52732;A0A7I2YQY4;A0A7I2V3V3	A0A7I2V3A9;P52732;A0A7I2YQY4	3;3;2;1	3;3;2;1	3;3;2;1	Kinesin-like protein KIF11	KIF11	tr|A0A7I2V3A9|A0A7I2V3A9_HUMAN Kinesin-like protein OS=Homo sapiens OX=9606 GN=KIF11 PE=1 SV=1;sp|P52732|KIF11_HUMAN Kinesin-like protein KIF11 OS=Homo sapiens OX=9606 GN=KIF11 PE=1 SV=2;tr|A0A7I2YQY4|A0A7I2YQY4_HUMAN Kinesin-like protein OS=Homo sapiens O	919040	716515	763567	748253	664772	632168	19.8098	19.4506	19.5424	19.5132	19.3425	19.2699	0.852475	0.166902
Q8WVM8;A0A7I2V3B4;A0A7I2V5I2;A0A7I2V5Z4;A0A7I2V4U2;A0A7I2V4R0;A0A7I2V3G4;A0A7I2V4B8;A0A7I2V320;A0A7I2V448;A0A7I2V2U5;B7Z5N7;A0A7I2V590;G3V2M8;A0A7I2V362;A0A7I2V3C9;A0A7I2YQR2;H0YIZ7;G3V5E2;A0A7I2V5H5;A0A7I2V534;H0YJY1;A0A7I2V321;J3KNG4;A0A7I2YQQ1;A0A7I2V5R9;A0A7I2V3Y3;A0A7I2V4B9;A0A7I2V414;G3V4I1;G3V5F3;G3V3K9;H0YJS6;G3V363;A0A7I2V5L2	Q8WVM8;A0A7I2V3B4;A0A7I2V5I2;A0A7I2V5Z4;A0A7I2V4U2;A0A7I2V4R0;A0A7I2V3G4;A0A7I2V4B8;A0A7I2V320;A0A7I2V448;A0A7I2V2U5;B7Z5N7;A0A7I2V590;G3V2M8;A0A7I2V362;A0A7I2V3C9;A0A7I2YQR2;H0YIZ7;G3V5E2;A0A7I2V5H5;A0A7I2V534	24;24;24;23;23;22;22;22;21;19;19;19;17;16;16;15;15;14;13;13;12;7;7;5;5;5;3;3;3;3;3;3;2;2;2	24;24;24;23;23;22;22;22;21;19;19;19;17;16;16;15;15;14;13;13;12;7;7;5;5;5;3;3;3;3;3;3;2;2;2	24;24;24;23;23;22;22;22;21;19;19;19;17;16;16;15;15;14;13;13;12;7;7;5;5;5;3;3;3;3;3;3;2;2;2	Sec1 family domain-containing protein 1	SCFD1	sp|Q8WVM8|SCFD1_HUMAN Sec1 family domain-containing protein 1 OS=Homo sapiens OX=9606 GN=SCFD1 PE=1 SV=4;tr|A0A7I2V3B4|A0A7I2V3B4_HUMAN Sec1 family domain-containing protein 1 OS=Homo sapiens OX=9606 GN=SCFD1 PE=1 SV=1;tr|A0A7I2V5I2|A0A7I2V5I2_HUMAN Sec1 f	91949000	9.85932e+07	8.26428e+07	9.51807e+07	9.18034e+07	9.28958e+07	26.4543	26.555	26.3004	26.5042	26.452	26.4691	1.02451	0.657343
P60228;A0A7I2V3I0;A0A7I2V3S3;A0A7I2V2H9;A0A7I2V2W0;A0A7I2V5Z6;H0YBP5;A0A7I2V4B4;A0A7I2V3I2;B3KW56;A0A7I2V4G3;E5RGA2;A0A7I2V5P9;E5RHS5;A0A7I2V570;A0A161SXE1;A0A7I2V3W9;A0A7I2V429;H0YBR5;A0A7I2V2Q9;A0A7I2V2S9;H0YAW4;A0A7I2V5K7;E5RII3;E5RJ25;E5RIP5	P60228;A0A7I2V3I0;A0A7I2V3S3;A0A7I2V2H9;A0A7I2V2W0;A0A7I2V5Z6;H0YBP5;A0A7I2V4B4;A0A7I2V3I2;B3KW56;A0A7I2V4G3;E5RGA2;A0A7I2V5P9;E5RHS5;A0A7I2V570;A0A161SXE1	26;26;25;25;25;23;22;22;22;21;21;17;16;14;14;14;11;10;9;6;5;5;5;5;3;3	26;26;25;25;25;23;22;22;22;21;21;17;16;14;14;14;11;10;9;6;5;5;5;5;3;3	26;26;25;25;25;23;22;22;22;21;21;17;16;14;14;14;11;10;9;6;5;5;5;5;3;3	Eukaryotic translation initiation factor 3 subunit E	EIF3E	sp|P60228|EIF3E_HUMAN Eukaryotic translation initiation factor 3 subunit E OS=Homo sapiens OX=9606 GN=EIF3E PE=1 SV=1;tr|A0A7I2V3I0|A0A7I2V3I0_HUMAN Eukaryotic translation initiation factor 3 subunit E OS=Homo sapiens OX=9606 GN=EIF3E PE=1 SV=1;tr|A0A7I2V3	123730000	1.2076e+08	1.29398e+08	1.23808e+08	1.24353e+08	1.22742e+08	26.8826	26.8476	26.9472	26.8835	26.8899	26.871	0.992015	0.744742
P09651;A0A7I2V3R8;F8W6I7;A0A7I2V3W0;A0A7I2V2L6;F8VZ49;A0A7I2YQX9;A0A2R8Y4L2;F8VTQ5;F8W646;A0A7I2V5U9;A0A7I2V453;A0A7I2V3K5;A0A7I2V2R4;A0A7I2YQ85;A0A7I2V661;A0A7I2V334;A0A7I2V5L7;F8VYN5;A0A7I2YQY2;A0A7I2V4P7;A0A7I2V3W4;A0A7I2V2Z4;A0A7I2V3C7;A0A7I2V4M0;A0A7I2YQV3;A0A7I2V2X1;A0A7I2V3U8;A0A7I2V2M7;A0A7I2V666;A0A7I2V2F1;A0A7I2V520;A0A7I2V4F8;A0A7I2V459;A0A7I2V4E2;A0A7I2V2Q7;A0A7I2V5N7;A0A7I2V360;A0A7I…	P09651;A0A7I2V3R8;F8W6I7;A0A7I2V3W0;A0A7I2V2L6;F8VZ49;A0A7I2YQX9;A0A2R8Y4L2;F8VTQ5	28;28;28;27;25;21;20;16;14;13;6;5;5;5;5;4;4;3;3;3;3;3;3;3;3;2;2;2;2;2;2;2;2;2;2;2;2;2;2;2;2;2	25;25;25;24;22;18;18;14;12;11;5;5;5;5;4;4;4;3;2;3;3;2;2;2;2;2;2;2;2;2;2;2;2;2;2;2;2;2;2;2;2;2	4;4;4;4;4;2;2;2;2;4;0;0;0;0;2;0;0;0;2;0;0;2;2;2;2;2;0;0;0;0;0;0;0;0;0;0;0;0;0;0;0;0	Heterogeneous nuclear ribonucleoprotein A1;Heterogeneous nuclear ribonucleoprotein A1, N-terminally processed	HNRNPA1	sp|P09651|ROA1_HUMAN Heterogeneous nuclear ribonucleoprotein A1 OS=Homo sapiens OX=9606 GN=HNRNPA1 PE=1 SV=5;tr|A0A7I2V3R8|A0A7I2V3R8_HUMAN Helix-destabilizing protein OS=Homo sapiens OX=9606 GN=HNRNPA1 PE=1 SV=1;tr|F8W6I7|F8W6I7_HUMAN Helix-destabilizing	925770000	5.09763e+08	5.2056e+08	6.92131e+08	5.66647e+08	5.50106e+08	29.7861	28.9253	28.9555	29.3665	29.0779	29.0351	0.924743	0.850982
A0A7I2V3S7;A0A7I2V5Q7;P10415	A0A7I2V3S7;A0A7I2V5Q7;P10415	1;1;1	1;1;1	1;1;1	Apoptosis regulator Bcl-2	BCL2	tr|A0A7I2V3S7|A0A7I2V3S7_HUMAN Apoptosis regulator Bcl-2 OS=Homo sapiens OX=9606 GN=BCL2 PE=1 SV=1;tr|A0A7I2V5Q7|A0A7I2V5Q7_HUMAN Apoptosis regulator Bcl-2 OS=Homo sapiens OX=9606 GN=BCL2 PE=1 SV=1;sp|P10415|BCL2_HUMAN Apoptosis regulator Bcl-2 OS=Homo sap	2637500	2.6967e+06	2.68291e+06	2.29627e+06	2.2389e+06	2.13165e+06	21.3307	21.3628	21.3554	21.1309	21.0944	21.0235	0.831573	0.00881485
A0A7I2V3T6;A0A7I2YQL2;D6RDG3	A0A7I2V3T6;A0A7I2YQL2;D6RDG3	10;10;7	1;1;1	1;1;1	Transcription factor BTF3	BTF3	tr|A0A7I2V3T6|A0A7I2V3T6_HUMAN Transcription factor BTF3 OS=Homo sapiens OX=9606 GN=BTF3 PE=1 SV=1;tr|A0A7I2YQL2|A0A7I2YQL2_HUMAN Transcription factor BTF3 OS=Homo sapiens OX=9606 GN=BTF3 PE=1 SV=1;tr|D6RDG3|D6RDG3_HUMAN Transcription factor BTF3 (Fragment	79231000	7.99941e+07	8.31663e+07	8.04265e+07	8.30388e+07	8.01041e+07	26.2396	26.2534	26.3095	26.2612	26.3073	26.2554	1.00486	0.80545
A0A7I2V4C8;A0A7I2YQR5;A0A7I2V444;A0A7I2V3V0;P40763;A0A7I2YQI1;A0A7I2V5N9;A0A7I2V395;A0A7I2V4R2;A0A7I2V4R3;A0A7I2V2G1;A0A7I2YQD2;G8JLH9;A0A7I2V2T1;A0A7I2V552;A0A7I2V4F6	A0A7I2V4C8;A0A7I2YQR5;A0A7I2V444;A0A7I2V3V0;P40763;A0A7I2YQI1;A0A7I2V5N9;A0A7I2V395;A0A7I2V4R2;A0A7I2V4R3;A0A7I2V2G1;A0A7I2YQD2;G8JLH9;A0A7I2V2T1;A0A7I2V552;A0A7I2V4F6	26;26;26;26;26;25;25;24;24;24;24;23;22;21;21;19	26;26;26;26;26;25;25;24;24;24;24;23;22;21;21;19	26;26;26;26;26;25;25;24;24;24;24;23;22;21;21;19	Signal transducer and activator of transcription 3;Signal transducer and activator of transcription	STAT3	tr|A0A7I2V4C8|A0A7I2V4C8_HUMAN Signal transducer and activator of transcription OS=Homo sapiens OX=9606 GN=STAT3 PE=1 SV=1;tr|A0A7I2YQR5|A0A7I2YQR5_HUMAN Signal transducer and activator of transcription OS=Homo sapiens OX=9606 GN=STAT3 PE=1 SV=1;tr|A0A7I2V	110490000	1.09654e+08	1.14393e+08	1.21634e+08	1.2115e+08	1.14333e+08	26.7193	26.7084	26.7694	26.858	26.8522	26.7687	1.0675	0.0620878
Q13443;A0A7I2V3W3;A0A7I2V4B3;A0A7I2V2Z6;A0A7I2YQ97;F8WC54;A0A7I2V5N8;A0AVL1;A0A7I2V3B5;A0A7I2V2E1;A0A7I2V3C1;A0A7I2V303;A0A7I2V5Q0;A0A7I2V5C0;C9J6H5;C9JPM3;A0A0J9YY58	Q13443;A0A7I2V3W3;A0A7I2V4B3;A0A7I2V2Z6;A0A7I2YQ97;F8WC54;A0A7I2V5N8;A0AVL1;A0A7I2V3B5;A0A7I2V2E1;A0A7I2V3C1	19;19;17;16;14;12;12;12;11;11;10;7;4;4;2;2;2	19;19;17;16;14;12;12;12;11;11;10;7;4;4;2;2;2	19;19;17;16;14;12;12;12;11;11;10;7;4;4;2;2;2	Disintegrin and metalloproteinase domain-containing protein 9	ADAM9	sp|Q13443|ADAM9_HUMAN Disintegrin and metalloproteinase domain-containing protein 9 OS=Homo sapiens OX=9606 GN=ADAM9 PE=1 SV=1;tr|A0A7I2V3W3|A0A7I2V3W3_HUMAN Disintegrin and metalloproteinase domain-containing protein 9 OS=Homo sapiens OX=9606 GN=ADAM9 PE=	42305000	4.45763e+07	4.6197e+07	4.30578e+07	4.16881e+07	4.22649e+07	25.3343	25.4098	25.4613	25.3598	25.3131	25.333	0.954406	0.205628
G3V2D8;A0A7I2YQV0;A0A7I2YQU3;A0A7I2V403;Q68DK2;A0A7I2V577;G3V230;A0A7I2V4E6	G3V2D8;A0A7I2YQV0;A0A7I2YQU3;A0A7I2V403;Q68DK2	3;3;3;3;3;1;1;1	3;3;3;3;3;1;1;1	3;3;3;3;3;1;1;1	Zinc finger FYVE domain-containing protein 26	ZFYVE26	tr|G3V2D8|G3V2D8_HUMAN Zinc finger FYVE domain-containing protein 26 OS=Homo sapiens OX=9606 GN=ZFYVE26 PE=1 SV=1;tr|A0A7I2YQV0|A0A7I2YQV0_HUMAN Zinc finger FYVE domain-containing protein 26 OS=Homo sapiens OX=9606 GN=ZFYVE26 PE=1 SV=1;tr|A0A7I2YQU3|A0A7I2	1669800	2.03668e+06	1.71425e+06	1.42424e+06	1.25535e+06	1.2702e+06	20.6712	20.9578	20.7091	20.4418	20.2597	20.2766	0.728645	0.0184266
[truncated: 5,702 more rows]

## Sheet: S2
Table S2 Gene Ontology biological process (GO-BP) enrichment analysis of up regulated proteins after infected by Mycobacterium tuberculosis H37Ra.
[truncated: 52 more rows]

[truncated: 18 more sheets:  S3, S4,  S5, S6, S7, S8, S9, S10, S11, S12, S13, S14, S15, S16, S17,  S18, S19, S20]
